# Supplementary material for: The structure of 9-(3-bromo-6-chloro-2-hy­droxy­phen­yl)-10-(2-hy­droxy­ethyl)-3,6-diphenyl-3,4,5,6,7,9-hexa­hydro-2H-acridine-1,8-dione
Source: Acta Crystallogr E Crystallogr Commun. 2018 Aug 14;74(Pt 9):1218–21. doi: 10.1107/S2056989018010873 (PMC6127693; doi:10.1107/S2056989018010873)
Supplement: Supplementary file 1 [file e-74-01218-sup1.cif]

##############################################################################
#                                                                            #
# This CIF contains the data in a paper accepted for publication in          #
# Acta Crystallographica Section E. It conforms to the requirements of       #
# Notes for Authors for Acta Crystallographica Section E, and has been       #
# peer reviewed under the auspices of the IUCr Commission on Journals.       #
#                                                                            #
# Full details of the Crystallographic Information File format               #
# are given in the paper "The Crystallographic Information File (CIF):       #
# a New Standard Archive File for Crystallography" by S. R. Hall, F. H.      #
# Allen and I. D. Brown [Acta Cryst. (1991), A47, 655-685].                  #
#                                                                            #
# The current version of the core CIF dictionary is obtainable from          #
# ftp://ftp.iucr.org/pub/cif_core.dic.                                       #
#                                                                            #
# Software is freely available for graphical display of the structure(s)     #
# in this CIF. For information consult the CIF software page                 #
# http://www.iucr.org/resources/cif/software.                                #
#                                                                            #
# This file may be used for bona fide research purposes within the           #
# scientific community so long as proper attribution is given to the journal # 
# article from which it was obtained.                                        #
#                                                                            #
##############################################################################
data_global
_audit_creation_method     SHELXL-2014/7
_journal_date_recd_electronic     2018-06-13
_journal_date_accepted     2018-07-28
_journal_name_full     'Acta Crystallographica, Section E'
_journal_year     2018
_journal_volume     74
_journal_issue      9
_journal_page_first     1218
_journal_page_last     1221
_journal_paper_category     GO
_journal_paper_doi     10.1107/S2056989018010873
_journal_coeditor_code     FF2154
_publ_contact_author_name     'Hawaiz, Farouq E.'
_publ_contact_author_address
;
Chemistry Department,
College of Education,
Salahaddin University-Hawler,
Erbil,
Kurdistan Region,
Iraq
;
_publ_contact_author_email     shaabankamel@yahoo.com
_publ_contact_author_fax     ?
_publ_contact_author_phone     ?
_publ_section_title
;\
The structure of
9-(3-bromo-6-chloro-2-hydroxyphenyl)-10-(2-hydroxyethyl)-3,6-diphenyl-3,4,5,\
6,7,9-hexahydro-2<i>H</i>-acridine-1,8-dione
;
loop_
    _publ_author_name
    _publ_author_address
    'Abdelhamid, Antar A. '
;
 Chemistry Department,
 Faculty of Science,
 Sohag University,
 Sohag,
 Egypt
;
    'Hawaiz, Farouq E. '
;
 Chemistry Department,
 College of Education,
 Salahaddin University-Hawler,
 Erbil,
 Kurdistan Region,
 Iraq
;
    'Mohamed, Alaa F.'
;
 National Organization for Drug Control and Research (NODCAR),
 Giza,
 Egypt
;
    'Mohamed, Shaaban K. '
;       Chemistry and Environmental Division,
        Manchester Metropolitan University,
        Manchester M1 5GD,
        England,
        Chemistry Department,
        Faculty of Science,
        Minia University,
        61519 El-Minia,
        Egypt
;
    'Simpson, Jim'
;       Department of Chemistry
        University of Otago
        PO Box 56
        Dunedin
        New Zealand
;
_publ_section_synopsis
;
The structure of a decaahydroacridine derivative with phenyl substituents at the
3- and 5-positions of the cyclohexenone rings is reported. An extensive range
of O---H...O, C---H...O hydrogen bonds augmented by C---H...\p(ring) hydrogen
bonds an O...Br halogen bond and an unusual Br...\p(ring) contact stabilizes
the crystal packing.
;
data_I
_database_code_depnum_ccdc_archive 'CCDC 1859007'
_audit_creation_method     'SHELXL-2014/7'
_chemical_name_systematic
;\
9-(3-Bromo-6-chloro-2-hydroxyphenyl)-10-(2-hydroxyethyl)-3,6-diphenyl-\
3,4,5,6,7,9-hexahydro-2<i>H</i>-acridine-1,8-dione
;
_chemical_name_common     ?
_chemical_formula_moiety     'C33 H29 Br Cl N O4'
_chemical_formula_sum     'C33 H29 Br Cl N O4'
_chemical_formula_iupac     'C33 H29 Br Cl N O4'
_chemical_formula_weight     618.93
_chemical_melting_point     ?
_shelx_space_group_comment
;
The symmetry employed for this shelxl refinement is uniquely defined
by the following loop, which should always be used as a source of
symmetry information in preference to the above space-group names.
They are only intended as comments.
;
_space_group_crystal_system     monoclinic
_space_group_name_H-M_alt     'P 21/c'
_space_group_name_Hall     '-P 2ybc'
loop_
    _space_group_symop_operation_xyz
    'x, y, z'
    '-x, y+1/2, -z+1/2'
    '-x, -y, -z'
    'x, -y-1/2, z-1/2'
_cell_length_a     14.5669(2)
_cell_length_b     15.4643(2)
_cell_length_c     13.4979(2)
_cell_angle_alpha     90
_cell_angle_beta     107.2800(10)
_cell_angle_gamma     90
_cell_volume     2903.39(7)
_cell_formula_units_Z     4
_cell_measurement_reflns_used     16242
_cell_measurement_theta_min     4.2420
_cell_measurement_theta_max     76.5700
_cell_measurement_temperature     100(2)
_exptl_crystal_description     'rectangular plate'
_exptl_crystal_colour     'pale yellow'
_exptl_crystal_size_max     0.370
_exptl_crystal_size_mid     0.140
_exptl_crystal_size_min     0.120
_exptl_crystal_density_diffrn     1.416
_exptl_crystal_density_meas     ?
_exptl_crystal_density_method     'not measured'
_exptl_crystal_F_000     1272
_exptl_absorpt_coefficient_mu     3.088
_exptl_absorpt_correction_type     multi-scan
_exptl_absorpt_process_details
;
(CrysAlis PRO; Agilent, 2014)
;
_shelx_estimated_absorpt_T_min     0.395
_shelx_estimated_absorpt_T_max     0.708
_exptl_absorpt_correction_T_min     0.61761
_exptl_absorpt_correction_T_max     1.00000
_diffrn_ambient_temperature     100(2)
_diffrn_radiation_type     CuK\a
_diffrn_radiation_wavelength     1.54184
_diffrn_radiation_source     'SuperNova (Cu) X-ray Source'
_diffrn_measurement_device_type     'Agilent SuperNova, Dual, Cu at zero, Atlas'
_diffrn_measurement_method     '\w scans'
_diffrn_detector_area_resol_mean     5.1725
_diffrn_reflns_number     23967
_diffrn_reflns_av_R_equivalents     0.0446
_diffrn_reflns_theta_min     4.275
_diffrn_reflns_theta_max     76.732
_diffrn_reflns_theta_full     67.684
_diffrn_measured_fraction_theta_max     0.992
_diffrn_measured_fraction_theta_full     1.000
_diffrn_reflns_limit_h_min     -18
_diffrn_reflns_limit_h_max     18
_diffrn_reflns_limit_k_min     -19
_diffrn_reflns_limit_k_max     14
_diffrn_reflns_limit_l_min     -16
_diffrn_reflns_limit_l_max     16
_diffrn_standards_number     0
_refine_special_details
;
One reflection with Fo >>> Fc was omitted from the final refinement cycles.
;
_reflns_number_total     6076
_reflns_number_gt     5714
_reflns_threshold_expression     'I > 2\s(I)'
_refine_ls_structure_factor_coef     Fsqd
_refine_ls_matrix_type     full
_refine_ls_R_factor_all     0.0427
_refine_ls_R_factor_gt     0.0404
_refine_ls_wR_factor_gt     0.0993
_refine_ls_wR_factor_ref     0.1012
_refine_ls_goodness_of_fit_ref     1.074
_refine_ls_restrained_S_all     1.074
_refine_ls_number_reflns     6076
_refine_ls_number_parameters     402
_refine_ls_number_restraints     0
_refine_ls_hydrogen_treatment     mixed
_refine_ls_weighting_scheme     calc
_refine_ls_weighting_details
              'w=1/[\s^2^(Fo^2^)+(0.0434P)^2^+3.2091P] where P=(Fo^2^+2Fc^2^)/3'
_atom_sites_solution_hydrogens     mixed
_atom_sites_solution_primary     ?
_atom_sites_solution_secondary     ?
_refine_ls_shift/su_max     0.001
_refine_ls_shift/su_mean     0.000
_refine_diff_density_max     0.659
_refine_diff_density_min     -0.574
_refine_ls_extinction_method     none
_refine_ls_extinction_coef     .
loop_
    _atom_type_symbol
    _atom_type_description
    _atom_type_scat_dispersion_real
    _atom_type_scat_dispersion_imag
    _atom_type_scat_source
    'C' 'C' 0.0181 0.0091
                         'International Tables Vol C Tables 4.2.6.8 and 6.1.1.4'
    'H' 'H' 0.0000 0.0000
                         'International Tables Vol C Tables 4.2.6.8 and 6.1.1.4'
    'N' 'N' 0.0311 0.0180
                         'International Tables Vol C Tables 4.2.6.8 and 6.1.1.4'
    'O' 'O' 0.0492 0.0322
                         'International Tables Vol C Tables 4.2.6.8 and 6.1.1.4'
    'Cl' 'Cl' 0.3639 0.7018
                         'International Tables Vol C Tables 4.2.6.8 and 6.1.1.4'
    'Br' 'Br' -0.6763 1.2805
                         'International Tables Vol C Tables 4.2.6.8 and 6.1.1.4'
_computing_data_collection
;
CrysAlis PRO (Agilent, 2014)
;
_computing_cell_refinement
;
CrysAlis PRO (Agilent, 2014)
;
_computing_data_reduction
;
CrysAlis PRO (Agilent, 2014)
;
_computing_structure_solution
;
SHELXT (Sheldrick, 2015a)
;
_computing_structure_refinement
;
SHELXL2014 (Sheldrick, 2015b) and TITAN (Hunter & Simpson, 1999)
;
_computing_molecular_graphics
;
Mercury (Macrae <i>et al.</i>, 2008)
;
_computing_publication_material
;
SHELXL2014 (Sheldrick, 2015b), enCIFer (Allen <i>et al.</i>,
2004),
PLATON (Spek, 2009),  publCIF (Westrip 2010) and WinGX
(Farrugia 2012)
;
loop_
    _atom_site_type_symbol
    _atom_site_label
    _atom_site_fract_x
    _atom_site_fract_y
    _atom_site_fract_z
    _atom_site_U_iso_or_equiv
    _atom_site_adp_type
    _atom_site_calc_flag
    _atom_site_occupancy
    _atom_site_disorder_assembly
    _atom_site_disorder_group
    O O1 0.75525(13) 0.16790(13) 0.44418(13) 0.0361(4) Uani d 1 . .
    C C1 0.75604(17) 0.20511(17) 0.36498(18) 0.0309(5) Uani d 1 . .
    C C2A 0.8507(4) 0.2118(5) 0.3297(4) 0.0302(15) Uani d 0.521(10) A 1
    H H2A1 0.9018 0.2366 0.3886 0.036 Uiso calc 0.521(10) A 1
    H H2A2 0.8706 0.1521 0.3196 0.036 Uiso calc 0.521(10) A 1
    C C3A 0.8503(3) 0.2523(4) 0.2536(4) 0.0197(12) Uani d 0.521(10) A 1
    H H3A 0.8850 0.3059 0.2857 0.024 Uiso calc 0.521(10) A 1
    C C2B 0.8203(4) 0.1718(4) 0.3031(5) 0.0198(12) Uani d 0.479(10) A 2
    H H2B1 0.8869 0.1711 0.3503 0.024 Uiso calc 0.479(10) A 2
    H H2B2 0.8021 0.1109 0.2847 0.024 Uiso calc 0.479(10) A 2
    C C3B 0.8224(4) 0.2130(4) 0.2140(5) 0.0240(15) Uani d 0.479(10) A 2
    H H3B 0.7874 0.1693 0.1618 0.029 Uiso calc 0.479(10) A 2
    C C31 0.9137(2) 0.2237(2) 0.1795(3) 0.0519(9) Uani d 1 . .
    C C32 0.9205(2) 0.1493(2) 0.1268(3) 0.0525(9) Uani d 1 . .
    H H32 0.8802 0.1016 0.1290 0.063 Uiso calc 1 . .
    C C33 0.9860(3) 0.1432(2) 0.0700(3) 0.0552(8) Uani d 1 . .
    H H33 0.9902 0.0916 0.0334 0.066 Uiso calc 1 . .
    C C34 1.0447(2) 0.2126(2) 0.0674(3) 0.0573(9) Uani d 1 . .
    H H34 1.0896 0.2086 0.0289 0.069 Uiso calc 1 . .
    C C35 1.0389(2) 0.2863(2) 0.1194(3) 0.0546(9) Uani d 1 . .
    H H35 1.0792 0.3341 0.1170 0.065 Uiso calc 1 . .
    C C36 0.9734(2) 0.2917(2) 0.1762(3) 0.0499(8) Uani d 1 . .
    H H36A 0.9700 0.3432 0.2132 0.060 Uiso calc 0.521(10) A 1
    H H36B 0.9700 0.3432 0.2132 0.060 Uiso calc 0.479(10) A 2
    C C4 0.75926(14) 0.29215(14) 0.17397(16) 0.0201(4) Uani d 1 . .
    H H4A 0.7760 0.3489 0.1500 0.024 Uiso calc 0.521(10) A 1
    H H4B 0.7374 0.2537 0.1128 0.024 Uiso calc 0.521(10) A 1
    H H4C 0.8002 0.3445 0.1879 0.024 Uiso calc 0.479(10) A 2
    H H4D 0.7311 0.2870 0.0978 0.024 Uiso calc 0.479(10) A 2
    C C5 0.42495(14) 0.37594(13) 0.10511(15) 0.0178(4) Uani d 1 . .
    H H5A 0.4165 0.3450 0.0388 0.021 Uiso calc 0.746(9) B 3
    H H5B 0.4335 0.4381 0.0929 0.021 Uiso calc 0.746(9) B 3
    H H5C 0.433(7) 0.370(7) 0.025(8) 0.021 Uiso d 0.254(9) B 4
    H H5D 0.422(8) 0.437(7) 0.117(8) 0.021 Uiso d 0.254(9) B 4
    C C6A 0.33431(18) 0.3641(2) 0.1396(2) 0.0195(9) Uani d 0.746(9) B 3
    H H6A 0.3356 0.4086 0.1938 0.023 Uiso calc 0.746(9) B 3
    C C6B 0.3349(5) 0.3168(5) 0.0936(6) 0.015(2) Uani d 0.254(9) B 4
    H H6B 0.3341 0.2706 0.0415 0.019 Uiso calc 0.254(9) B 4
    C C61 0.24605(17) 0.3823(2) 0.0451(2) 0.0420(7) Uani d 1 . .
    C C62 0.20200(18) 0.4592(2) 0.0484(2) 0.0396(6) Uani d 1 . .
    H H62 0.2246 0.4951 0.1078 0.047 Uiso calc 1 . .
    C C63 0.12511(18) 0.48598(19) -0.0327(2) 0.0359(5) Uani d 1 . .
    H H63 0.0953 0.5399 -0.0281 0.043 Uiso calc 1 . .
    C C64 0.09078(17) 0.43614(17) -0.1202(2) 0.0347(6) Uani d 1 . .
    H H64 0.0377 0.4554 -0.1757 0.042 Uiso calc 1 . .
    C C65 0.13441(19) 0.35737(19) -0.1267(2) 0.0406(6) Uani d 1 . .
    H H65 0.1118 0.3221 -0.1866 0.049 Uiso calc 1 . .
    C C66 0.21263(19) 0.33072(19) -0.0430(3) 0.0483(8) Uani d 1 . .
    H H66A 0.2430 0.2770 -0.0466 0.058 Uiso calc 0.746(9) B 3
    H H66 0.2430 0.2770 -0.0466 0.058 Uiso calc 0.254(9) B 4
    C C7 0.33159(18) 0.2777(2) 0.1859(2) 0.0424(7) Uani d 1 . .
    H H7A 0.3299 0.2323 0.1337 0.051 Uiso calc 0.746(9) B 3
    H H7B 0.2729 0.2722 0.2081 0.051 Uiso calc 0.746(9) B 3
    H H7C 0.3036 0.2195 0.1671 0.051 Uiso calc 0.254(9) B 4
    H H7D 0.2846 0.3109 0.2107 0.051 Uiso calc 0.254(9) B 4
    C C8 0.41893(15) 0.26609(14) 0.27755(16) 0.0217(4) Uani d 1 . .
    O O8 0.41215(11) 0.22515(11) 0.35542(12) 0.0253(3) Uani d 1 . .
    C C9 0.59971(14) 0.28147(13) 0.35948(15) 0.0164(4) Uani d 1 . .
    H H9 0.5898 0.2278 0.3964 0.020 Uiso calc 1 . .
    C C11 0.67923(14) 0.26478(13) 0.31174(15) 0.0169(4) Uani d 1 . .
    C C12 0.67918(13) 0.30368(13) 0.22213(15) 0.0165(4) Uani d 1 . .
    C C13 0.51346(14) 0.34248(12) 0.18453(15) 0.0156(4) Uani d 1 . .
    C C14 0.50871(14) 0.29899(12) 0.27191(15) 0.0162(4) Uani d 1 . .
    N N10 0.60071(11) 0.35389(11) 0.16665(13) 0.0159(3) Uani d 1 . .
    C C15 0.61313(14) 0.41375(14) 0.08619(15) 0.0186(4) Uani d 1 . .
    H H15A 0.5504 0.4225 0.0328 0.022 Uiso calc 1 . .
    H H15B 0.6580 0.3879 0.0519 0.022 Uiso calc 1 . .
    C C16 0.65185(15) 0.49977(14) 0.13240(17) 0.0236(4) Uani d 1 . .
    H H16A 0.7049 0.4910 0.1973 0.028 Uiso calc 1 . .
    H H16B 0.6770 0.5327 0.0832 0.028 Uiso calc 1 . .
    O O16 0.57556(13) 0.54592(12) 0.15339(15) 0.0336(4) Uani d 1 . .
    H H16O 0.592(3) 0.598(3) 0.156(3) 0.050 Uiso d 1 . .
    C C1' 0.62288(14) 0.35601(13) 0.43787(15) 0.0168(4) Uani d 1 . .
    C C2' 0.57556(14) 0.36228(13) 0.51490(15) 0.0179(4) Uani d 1 . .
    O O2' 0.51146(11) 0.30269(10) 0.52679(12) 0.0222(3) Uani d 1 . .
    H H2'O 0.485(2) 0.274(2) 0.472(3) 0.033 Uiso d 1 . .
    C C3' 0.59615(15) 0.43193(14) 0.58369(17) 0.0223(4) Uani d 1 . .
    Br Br3' 0.53322(2) 0.44056(2) 0.68754(2) 0.02632(9) Uani d 1 . .
    C C4' 0.66042(17) 0.49627(15) 0.57727(18) 0.0278(5) Uani d 1 . .
    H H4' 0.6733 0.5436 0.6243 0.033 Uiso calc 1 . .
    C C5' 0.70526(16) 0.48948(15) 0.50025(19) 0.0275(5) Uani d 1 . .
    Cl Cl5' 0.78601(5) 0.56959(4) 0.48926(6) 0.04541(18) Uani d 1 . .
    C C6' 0.68789(15) 0.42062(15) 0.43232(17) 0.0227(4) Uani d 1 . .
    H H6' 0.7206 0.4172 0.3811 0.027 Uiso calc 1 . .
loop_
    _atom_site_aniso_label
    _atom_site_aniso_U_11
    _atom_site_aniso_U_22
    _atom_site_aniso_U_33
    _atom_site_aniso_U_12
    _atom_site_aniso_U_13
    _atom_site_aniso_U_23
    O1 0.0387(9) 0.0496(11) 0.0255(8) 0.0246(8) 0.0179(7) 0.0171(8)
    C1 0.0314(12) 0.0418(14) 0.0240(11) 0.0176(10) 0.0152(9) 0.0099(10)
    C2A 0.023(2) 0.042(4) 0.029(3) 0.017(3) 0.012(2) 0.013(3)
    C3A 0.0135(19) 0.023(3) 0.024(2) 0.0011(18) 0.0071(17) 0.003(2)
    C2B 0.016(2) 0.017(3) 0.030(3) 0.006(2) 0.012(2) 0.007(2)
    C3B 0.018(2) 0.030(3) 0.027(3) 0.006(2) 0.010(2) 0.003(2)
    C31 0.0293(13) 0.075(2) 0.0634(19) 0.0323(14) 0.0320(13) 0.0481(17)
    C32 0.0248(12) 0.069(2) 0.065(2) 0.0031(13) 0.0155(13) 0.0302(17)
    C33 0.0555(19) 0.060(2) 0.059(2) 0.0050(16) 0.0308(16) 0.0077(16)
    C34 0.0530(18) 0.061(2) 0.080(2) 0.0205(16) 0.0544(18) 0.0245(18)
    C35 0.0339(14) 0.0482(17) 0.095(3) 0.0124(13) 0.0398(16) 0.0261(17)
    C36 0.0411(15) 0.0537(18) 0.065(2) 0.0271(14) 0.0314(15) 0.0204(15)
    C4 0.0152(9) 0.0253(10) 0.0218(9) 0.0037(8) 0.0087(7) 0.0042(8)
    C5 0.0143(8) 0.0203(10) 0.0206(9) 0.0000(7) 0.0080(7) 0.0028(8)
    C6A 0.0144(12) 0.0235(17) 0.0212(15) -0.0021(10) 0.0062(10) 0.0004(13)
    C6B 0.012(3) 0.018(5) 0.014(4) -0.007(3) 0.000(3) -0.003(3)
    C61 0.0148(10) 0.0588(18) 0.0492(16) -0.0086(11) 0.0047(10) 0.0285(14)
    C62 0.0242(11) 0.0598(18) 0.0315(13) -0.0115(12) 0.0034(10) 0.0088(12)
    C63 0.0263(11) 0.0403(14) 0.0400(14) -0.0004(10) 0.0083(10) 0.0025(11)
    C64 0.0193(10) 0.0414(14) 0.0371(13) -0.0018(10) -0.0013(9) 0.0055(11)
    C65 0.0288(12) 0.0386(14) 0.0549(17) -0.0125(11) 0.0134(12) -0.0066(12)
    C66 0.0269(12) 0.0332(14) 0.093(2) 0.0073(11) 0.0301(15) 0.0277(15)
    C7 0.0212(11) 0.0646(19) 0.0358(13) -0.0164(12) -0.0001(10) 0.0226(13)
    C8 0.0201(9) 0.0249(10) 0.0208(10) -0.0044(8) 0.0074(8) 0.0022(8)
    O8 0.0240(7) 0.0309(8) 0.0232(7) -0.0077(6) 0.0103(6) 0.0049(6)
    C9 0.0170(9) 0.0177(9) 0.0170(9) 0.0011(7) 0.0088(7) 0.0015(7)
    C11 0.0151(8) 0.0192(9) 0.0174(9) 0.0023(7) 0.0065(7) -0.0006(7)
    C12 0.0130(8) 0.0186(9) 0.0187(9) 0.0015(7) 0.0058(7) 0.0004(7)
    C13 0.0154(8) 0.0148(9) 0.0185(9) -0.0001(7) 0.0081(7) -0.0020(7)
    C14 0.0155(8) 0.0170(9) 0.0179(9) 0.0007(7) 0.0077(7) 0.0004(7)
    N10 0.0138(7) 0.0189(8) 0.0168(8) 0.0013(6) 0.0073(6) 0.0028(6)
    C15 0.0157(8) 0.0253(10) 0.0171(9) 0.0025(8) 0.0086(7) 0.0050(8)
    C16 0.0208(9) 0.0250(10) 0.0267(10) -0.0020(8) 0.0095(8) 0.0062(8)
    O16 0.0374(9) 0.0255(8) 0.0458(10) -0.0031(7) 0.0247(8) -0.0060(8)
    C1' 0.0166(8) 0.0179(9) 0.0164(9) 0.0027(7) 0.0057(7) 0.0008(7)
    C2' 0.0176(9) 0.0191(9) 0.0178(9) 0.0036(7) 0.0067(7) 0.0025(7)
    O2' 0.0257(7) 0.0235(7) 0.0217(7) -0.0039(6) 0.0135(6) -0.0014(6)
    C3' 0.0227(10) 0.0237(10) 0.0224(10) 0.0037(8) 0.0096(8) 0.0000(8)
    Br3' 0.03193(14) 0.02757(14) 0.02364(13) 0.00358(9) 0.01467(9) -0.00484(8)
    C4' 0.0295(11) 0.0245(11) 0.0296(11) -0.0018(9) 0.0093(9) -0.0075(9)
    C5' 0.0247(10) 0.0250(11) 0.0354(12) -0.0065(9) 0.0131(9) -0.0031(9)
    Cl5' 0.0475(4) 0.0350(3) 0.0624(4) -0.0218(3) 0.0296(3) -0.0141(3)
    C6' 0.0211(9) 0.0255(10) 0.0245(10) -0.0003(8) 0.0110(8) -0.0004(8)
_geom_special_details
;
 All esds (except the esd in the dihedral angle between two l.s. planes)
 are estimated using the full covariance matrix.  The cell esds are taken
 into account individually in the estimation of esds in distances, angles
 and torsion angles; correlations between esds in cell parameters are only
 used when they are defined by crystal symmetry.  An approximate (isotropic)
 treatment of cell esds is used for estimating esds involving l.s. planes.
;
loop_
    _geom_bond_atom_site_label_1
    _geom_bond_atom_site_label_2
    _geom_bond_site_symmetry_2
    _geom_bond_distance
    _geom_bond_publ_flag
    O1 C1 . 1.217(3) ?
    C1 C11 . 1.464(3) ?
    C1 C2B . 1.518(5) ?
    C1 C2A . 1.590(6) ?
    C2A C3A . 1.202(7) ?
    C2A H2A1 . 0.9900 ?
    C2A H2A2 . 0.9900 ?
    C3A C4 . 1.564(5) ?
    C3A C31 . 1.612(5) ?
    C3A H3A . 1.0000 ?
    C2B C3B . 1.369(7) ?
    C2B H2B1 . 0.9900 ?
    C2B H2B2 . 0.9900 ?
    C3B C4 . 1.531(5) ?
    C3B C31 . 1.543(5) ?
    C3B H3B . 1.0000 ?
    C31 C32 . 1.372(6) ?
    C31 C36 . 1.373(5) ?
    C32 C33 . 1.393(4) ?
    C32 H32 . 0.9500 ?
    C33 C34 . 1.379(5) ?
    C33 H33 . 0.9500 ?
    C34 C35 . 1.355(5) ?
    C34 H34 . 0.9500 ?
    C35 C36 . 1.393(4) ?
    C35 H35 . 0.9500 ?
    C36 H36A . 0.9500 ?
    C36 H36B . 0.9500 ?
    C4 C12 . 1.505(3) ?
    C4 H4A . 0.9900 ?
    C4 H4B . 0.9900 ?
    C4 H4C . 0.9900 ?
    C4 H4D . 0.9900 ?
    C5 C13 . 1.503(3) ?
    C5 C6A . 1.536(3) ?
    C5 C6B . 1.568(7) ?
    C5 H5A . 0.9900 ?
    C5 H5B . 0.9900 ?
    C5 H5C . 1.12(11) ?
    C5 H5D . 0.96(10) ?
    C6A C7 . 1.481(4) ?
    C6A C61 . 1.544(3) ?
    C6A H6A . 1.0000 ?
    C6B C7 . 1.398(8) ?
    C6B C61 . 1.620(8) ?
    C6B H6B . 1.0000 ?
    C61 C62 . 1.358(5) ?
    C61 C66 . 1.394(5) ?
    C62 C63 . 1.377(4) ?
    C62 H62 . 0.9500 ?
    C63 C64 . 1.374(4) ?
    C63 H63 . 0.9500 ?
    C64 C65 . 1.389(4) ?
    C64 H64 . 0.9500 ?
    C65 C66 . 1.407(4) ?
    C65 H65 . 0.9500 ?
    C66 H66A . 0.9500 ?
    C66 H66 . 0.9500 ?
    C7 C8 . 1.499(3) ?
    C7 H7A . 0.9900 ?
    C7 H7B . 0.9900 ?
    C7 H7C . 0.9900 ?
    C7 H7D . 0.9900 ?
    C8 O8 . 1.256(3) ?
    C8 C14 . 1.426(3) ?
    C9 C11 . 1.506(2) ?
    C9 C14 . 1.516(3) ?
    C9 C1' . 1.533(3) ?
    C9 H9 . 1.0000 ?
    C11 C12 . 1.351(3) ?
    C12 N10 . 1.401(2) ?
    C13 N10 . 1.374(2) ?
    C13 C14 . 1.377(3) ?
    N10 C15 . 1.478(2) ?
    C15 C16 . 1.506(3) ?
    C15 H15A . 0.9900 ?
    C15 H15B . 0.9900 ?
    C16 O16 . 1.418(3) ?
    C16 H16A . 0.9900 ?
    C16 H16B . 0.9900 ?
    O16 Br3' 3_666 3.0308(18) ?
    O16 H16O . 0.84(4) ?
    C1' C6' . 1.394(3) ?
    C1' C2' . 1.411(3) ?
    C2' O2' . 1.355(3) ?
    C2' C3' . 1.395(3) ?
    O2' H2'O . 0.85(3) ?
    C3' C4' . 1.386(3) ?
    C3' Br3' . 1.894(2) ?
    C4' C5' . 1.386(3) ?
    C4' H4' . 0.9500 ?
    C5' C6' . 1.379(3) ?
    C5' Cl5' . 1.745(2) ?
    C6' H6' . 0.9500 ?
loop_
    _geom_angle_atom_site_label_1
    _geom_angle_atom_site_label_2
    _geom_angle_atom_site_label_3
    _geom_angle_site_symmetry_1
    _geom_angle_site_symmetry_3
    _geom_angle
    _geom_angle_publ_flag
    O1 C1 C11 . . 121.6(2) ?
    O1 C1 C2B . . 119.4(3) ?
    C11 C1 C2B . . 116.8(2) ?
    O1 C1 C2A . . 122.0(2) ?
    C11 C1 C2A . . 114.6(3) ?
    C3A C2A C1 . . 120.4(4) ?
    C3A C2A H2A1 . . 107.2 ?
    C1 C2A H2A1 . . 107.2 ?
    C3A C2A H2A2 . . 107.2 ?
    C1 C2A H2A2 . . 107.2 ?
    H2A1 C2A H2A2 . . 106.9 ?
    C2A C3A C4 . . 125.5(4) ?
    C2A C3A C31 . . 122.0(4) ?
    C4 C3A C31 . . 101.9(3) ?
    C2A C3A H3A . . 100.8 ?
    C4 C3A H3A . . 100.8 ?
    C31 C3A H3A . . 100.8 ?
    C3B C2B C1 . . 120.3(4) ?
    C3B C2B H2B1 . . 107.3 ?
    C1 C2B H2B1 . . 107.3 ?
    C3B C2B H2B2 . . 107.3 ?
    C1 C2B H2B2 . . 107.3 ?
    H2B1 C2B H2B2 . . 106.9 ?
    C2B C3B C4 . . 120.9(4) ?
    C2B C3B C31 . . 124.2(4) ?
    C4 C3B C31 . . 106.8(3) ?
    C2B C3B H3B . . 99.5 ?
    C4 C3B H3B . . 99.5 ?
    C31 C3B H3B . . 99.5 ?
    C32 C31 C36 . . 118.7(3) ?
    C32 C31 C3B . . 105.5(4) ?
    C36 C31 C3B . . 134.7(4) ?
    C32 C31 C3A . . 134.0(3) ?
    C36 C31 C3A . . 107.2(4) ?
    C31 C32 C33 . . 120.6(3) ?
    C31 C32 H32 . . 119.7 ?
    C33 C32 H32 . . 119.7 ?
    C34 C33 C32 . . 119.4(3) ?
    C34 C33 H33 . . 120.3 ?
    C32 C33 H33 . . 120.3 ?
    C35 C34 C33 . . 120.5(3) ?
    C35 C34 H34 . . 119.7 ?
    C33 C34 H34 . . 119.7 ?
    C34 C35 C36 . . 119.6(3) ?
    C34 C35 H35 . . 120.2 ?
    C36 C35 H35 . . 120.2 ?
    C31 C36 C35 . . 121.1(3) ?
    C31 C36 H36A . . 119.5 ?
    C35 C36 H36A . . 119.5 ?
    C31 C36 H36B . . 119.5 ?
    C35 C36 H36B . . 119.5 ?
    C12 C4 C3B . . 113.8(2) ?
    C12 C4 C3A . . 111.0(2) ?
    C12 C4 H4A . . 109.4 ?
    C3A C4 H4A . . 109.4 ?
    C12 C4 H4B . . 109.4 ?
    C3A C4 H4B . . 109.4 ?
    H4A C4 H4B . . 108.0 ?
    C12 C4 H4C . . 108.8 ?
    C3B C4 H4C . . 108.8 ?
    C12 C4 H4D . . 108.8 ?
    C3B C4 H4D . . 108.8 ?
    H4C C4 H4D . . 107.7 ?
    C13 C5 C6A . . 112.05(17) ?
    C13 C5 C6B . . 112.7(3) ?
    C13 C5 H5A . . 109.2 ?
    C6A C5 H5A . . 109.2 ?
    C13 C5 H5B . . 109.2 ?
    C6A C5 H5B . . 109.2 ?
    H5A C5 H5B . . 107.9 ?
    C13 C5 H5C . . 110(5) ?
    C6B C5 H5C . . 100(5) ?
    C13 C5 H5D . . 107(6) ?
    C6B C5 H5D . . 120(6) ?
    H5C C5 H5D . . 106(8) ?
    C7 C6A C5 . . 111.7(2) ?
    C7 C6A C61 . . 113.1(2) ?
    C5 C6A C61 . . 107.9(2) ?
    C7 C6A H6A . . 108.0 ?
    C5 C6A H6A . . 108.0 ?
    C61 C6A H6A . . 108.0 ?
    C7 C6B C5 . . 114.4(5) ?
    C7 C6B C61 . . 113.3(5) ?
    C5 C6B C61 . . 102.7(5) ?
    C7 C6B H6B . . 108.7 ?
    C5 C6B H6B . . 108.7 ?
    C61 C6B H6B . . 108.7 ?
    C62 C61 C66 . . 118.7(2) ?
    C62 C61 C6A . . 114.7(3) ?
    C66 C61 C6A . . 126.5(3) ?
    C62 C61 C6B . . 149.5(4) ?
    C66 C61 C6B . . 91.3(4) ?
    C61 C62 C63 . . 121.2(3) ?
    C61 C62 H62 . . 119.4 ?
    C63 C62 H62 . . 119.4 ?
    C64 C63 C62 . . 121.1(3) ?
    C64 C63 H63 . . 119.4 ?
    C62 C63 H63 . . 119.4 ?
    C63 C64 C65 . . 119.3(2) ?
    C63 C64 H64 . . 120.3 ?
    C65 C64 H64 . . 120.3 ?
    C64 C65 C66 . . 118.9(3) ?
    C64 C65 H65 . . 120.6 ?
    C66 C65 H65 . . 120.6 ?
    C61 C66 C65 . . 120.8(3) ?
    C61 C66 H66A . . 119.6 ?
    C65 C66 H66A . . 119.6 ?
    C61 C66 H66 . . 119.6 ?
    C65 C66 H66 . . 119.6 ?
    C6B C7 C8 . . 122.8(3) ?
    C6A C7 C8 . . 109.5(2) ?
    C6A C7 H7A . . 109.8 ?
    C8 C7 H7A . . 109.8 ?
    C6A C7 H7B . . 109.8 ?
    C8 C7 H7B . . 109.8 ?
    H7A C7 H7B . . 108.2 ?
    C6B C7 H7C . . 106.6 ?
    C8 C7 H7C . . 106.6 ?
    C6B C7 H7D . . 106.6 ?
    C8 C7 H7D . . 106.6 ?
    H7C C7 H7D . . 106.6 ?
    O8 C8 C14 . . 121.73(19) ?
    O8 C8 C7 . . 119.51(19) ?
    C14 C8 C7 . . 118.70(19) ?
    C11 C9 C14 . . 107.62(15) ?
    C11 C9 C1' . . 112.62(16) ?
    C14 C9 C1' . . 111.48(16) ?
    C11 C9 H9 . . 108.3 ?
    C14 C9 H9 . . 108.3 ?
    C1' C9 H9 . . 108.3 ?
    C12 C11 C1 . . 121.16(18) ?
    C12 C11 C9 . . 120.74(17) ?
    C1 C11 C9 . . 118.10(17) ?
    C11 C12 N10 . . 120.59(17) ?
    C11 C12 C4 . . 122.66(18) ?
    N10 C12 C4 . . 116.67(17) ?
    N10 C13 C14 . . 119.85(18) ?
    N10 C13 C5 . . 118.23(17) ?
    C14 C13 C5 . . 121.89(17) ?
    C13 C14 C8 . . 120.01(18) ?
    C13 C14 C9 . . 120.03(17) ?
    C8 C14 C9 . . 119.87(17) ?
    C13 N10 C12 . . 119.05(16) ?
    C13 N10 C15 . . 122.07(16) ?
    C12 N10 C15 . . 118.77(15) ?
    N10 C15 C16 . . 111.18(16) ?
    N10 C15 H15A . . 109.4 ?
    C16 C15 H15A . . 109.4 ?
    N10 C15 H15B . . 109.4 ?
    C16 C15 H15B . . 109.4 ?
    H15A C15 H15B . . 108.0 ?
    O16 C16 C15 . . 107.94(17) ?
    O16 C16 H16A . . 110.1 ?
    C15 C16 H16A . . 110.1 ?
    O16 C16 H16B . . 110.1 ?
    C15 C16 H16B . . 110.1 ?
    H16A C16 H16B . . 108.4 ?
    C16 O16 Br3' . 3_666 141.43(14) ?
    C16 O16 H16O . . 105(3) ?
    Br3' O16 H16O 3_666 . 96(3) ?
    C6' C1' C2' . . 118.60(19) ?
    C6' C1' C9 . . 121.04(18) ?
    C2' C1' C9 . . 120.31(17) ?
    O2' C2' C3' . . 117.75(18) ?
    O2' C2' C1' . . 123.03(18) ?
    C3' C2' C1' . . 119.20(19) ?
    C2' O2' H2'O . . 114(2) ?
    C4' C3' C2' . . 121.9(2) ?
    C4' C3' Br3' . . 118.69(16) ?
    C2' C3' Br3' . . 119.43(16) ?
    C5' C4' C3' . . 118.0(2) ?
    C5' C4' H4' . . 121.0 ?
    C3' C4' H4' . . 121.0 ?
    C6' C5' C4' . . 121.5(2) ?
    C6' C5' Cl5' . . 119.15(18) ?
    C4' C5' Cl5' . . 119.32(18) ?
    C5' C6' C1' . . 120.7(2) ?
    C5' C6' H6' . . 119.6 ?
    C1' C6' H6' . . 119.6 ?
loop_
    _geom_torsion_atom_site_label_1
    _geom_torsion_atom_site_label_2
    _geom_torsion_atom_site_label_3
    _geom_torsion_atom_site_label_4
    _geom_torsion_site_symmetry_1
    _geom_torsion_site_symmetry_2
    _geom_torsion_site_symmetry_3
    _geom_torsion_site_symmetry_4
    _geom_torsion
    _geom_torsion_publ_flag
    O1 C1 C2A C3A . . . . -176.6(5) ?
    C11 C1 C2A C3A . . . . -11.9(8) ?
    C1 C2A C3A C4 . . . . -8.1(10) ?
    C1 C2A C3A C31 . . . . -146.2(6) ?
    O1 C1 C2B C3B . . . . -179.8(5) ?
    C11 C1 C2B C3B . . . . 16.9(7) ?
    C1 C2B C3B C4 . . . . -1.0(9) ?
    C1 C2B C3B C31 . . . . 143.5(6) ?
    C2B C3B C31 C32 . . . . 85.6(7) ?
    C4 C3B C31 C32 . . . . -125.8(4) ?
    C2B C3B C31 C36 . . . . -106.7(6) ?
    C4 C3B C31 C36 . . . . 41.9(7) ?
    C2A C3A C31 C32 . . . . 55.6(8) ?
    C4 C3A C31 C32 . . . . -90.6(4) ?
    C2A C3A C31 C36 . . . . -121.9(6) ?
    C4 C3A C31 C36 . . . . 91.9(4) ?
    C36 C31 C32 C33 . . . . -0.7(5) ?
    C3B C31 C32 C33 . . . . 169.3(3) ?
    C3A C31 C32 C33 . . . . -178.0(3) ?
    C31 C32 C33 C34 . . . . 0.3(5) ?
    C32 C33 C34 C35 . . . . -0.1(6) ?
    C33 C34 C35 C36 . . . . 0.3(6) ?
    C32 C31 C36 C35 . . . . 0.9(5) ?
    C3B C31 C36 C35 . . . . -165.5(4) ?
    C3A C31 C36 C35 . . . . 178.9(3) ?
    C34 C35 C36 C31 . . . . -0.8(5) ?
    C2B C3B C4 C12 . . . . -15.9(7) ?
    C31 C3B C4 C12 . . . . -165.8(3) ?
    C2A C3A C4 C12 . . . . 21.5(7) ?
    C31 C3A C4 C12 . . . . 166.1(3) ?
    C13 C5 C6A C7 . . . . -43.4(3) ?
    C13 C5 C6A C61 . . . . -168.4(2) ?
    C13 C5 C6B C7 . . . . 34.3(7) ?
    C13 C5 C6B C61 . . . . 157.5(3) ?
    C7 C6A C61 C62 . . . . 130.3(3) ?
    C5 C6A C61 C62 . . . . -105.7(3) ?
    C7 C6A C61 C66 . . . . -53.9(4) ?
    C5 C6A C61 C66 . . . . 70.1(3) ?
    C7 C6B C61 C62 . . . . 73.4(8) ?
    C5 C6B C61 C62 . . . . -50.6(9) ?
    C7 C6B C61 C66 . . . . -116.4(5) ?
    C5 C6B C61 C66 . . . . 119.6(4) ?
    C66 C61 C62 C63 . . . . 0.7(4) ?
    C6A C61 C62 C63 . . . . 176.9(2) ?
    C6B C61 C62 C63 . . . . 169.5(6) ?
    C61 C62 C63 C64 . . . . -0.5(4) ?
    C62 C63 C64 C65 . . . . 0.1(4) ?
    C63 C64 C65 C66 . . . . 0.2(4) ?
    C62 C61 C66 C65 . . . . -0.4(4) ?
    C6A C61 C66 C65 . . . . -176.1(2) ?
    C6B C61 C66 C65 . . . . -174.8(3) ?
    C64 C65 C66 C61 . . . . 0.0(4) ?
    C5 C6B C7 C8 . . . . -20.7(8) ?
    C61 C6B C7 C8 . . . . -138.1(4) ?
    C5 C6A C7 C8 . . . . 58.8(3) ?
    C61 C6A C7 C8 . . . . -179.2(2) ?
    C6B C7 C8 O8 . . . . -175.2(5) ?
    C6A C7 C8 O8 . . . . 143.9(2) ?
    C6B C7 C8 C14 . . . . 2.2(6) ?
    C6A C7 C8 C14 . . . . -38.7(3) ?
    O1 C1 C11 C12 . . . . -177.9(2) ?
    C2B C1 C11 C12 . . . . -14.9(5) ?
    C2A C1 C11 C12 . . . . 17.3(5) ?
    O1 C1 C11 C9 . . . . 1.9(4) ?
    C2B C1 C11 C9 . . . . 164.9(4) ?
    C2A C1 C11 C9 . . . . -162.9(4) ?
    C14 C9 C11 C12 . . . . 31.2(3) ?
    C1' C9 C11 C12 . . . . -92.0(2) ?
    C14 C9 C11 C1 . . . . -148.5(2) ?
    C1' C9 C11 C1 . . . . 88.2(2) ?
    C1 C11 C12 N10 . . . . 173.7(2) ?
    C9 C11 C12 N10 . . . . -6.1(3) ?
    C1 C11 C12 C4 . . . . -3.0(3) ?
    C9 C11 C12 C4 . . . . 177.19(18) ?
    C3B C4 C12 C11 . . . . 18.4(4) ?
    C3A C4 C12 C11 . . . . -15.3(4) ?
    C3B C4 C12 N10 . . . . -158.5(4) ?
    C3A C4 C12 N10 . . . . 167.9(3) ?
    C6A C5 C13 N10 . . . . -176.0(2) ?
    C6B C5 C13 N10 . . . . 145.0(4) ?
    C6A C5 C13 C14 . . . . 6.0(3) ?
    C6B C5 C13 C14 . . . . -33.0(4) ?
    N10 C13 C14 C8 . . . . -162.73(19) ?
    C5 C13 C14 C8 . . . . 15.3(3) ?
    N10 C13 C14 C9 . . . . 13.7(3) ?
    C5 C13 C14 C9 . . . . -168.33(17) ?
    O8 C8 C14 C13 . . . . 179.0(2) ?
    C7 C8 C14 C13 . . . . 1.7(3) ?
    O8 C8 C14 C9 . . . . 2.6(3) ?
    C7 C8 C14 C9 . . . . -174.7(2) ?
    C11 C9 C14 C13 . . . . -35.1(2) ?
    C1' C9 C14 C13 . . . . 88.9(2) ?
    C11 C9 C14 C8 . . . . 141.31(19) ?
    C1' C9 C14 C8 . . . . -94.7(2) ?
    C14 C13 N10 C12 . . . . 15.8(3) ?
    C5 C13 N10 C12 . . . . -162.27(17) ?
    C14 C13 N10 C15 . . . . -167.96(18) ?
    C5 C13 N10 C15 . . . . 14.0(3) ?
    C11 C12 N10 C13 . . . . -20.0(3) ?
    C4 C12 N10 C13 . . . . 156.96(18) ?
    C11 C12 N10 C15 . . . . 163.66(19) ?
    C4 C12 N10 C15 . . . . -19.4(3) ?
    C13 N10 C15 C16 . . . . 97.4(2) ?
    C12 N10 C15 C16 . . . . -86.4(2) ?
    N10 C15 C16 O16 . . . . -75.8(2) ?
    C15 C16 O16 Br3' . . . 3_666 80.6(3) ?
    C11 C9 C1' C6' . . . . 24.5(3) ?
    C14 C9 C1' C6' . . . . -96.6(2) ?
    C11 C9 C1' C2' . . . . -158.07(18) ?
    C14 C9 C1' C2' . . . . 80.8(2) ?
    C6' C1' C2' O2' . . . . -179.77(18) ?
    C9 C1' C2' O2' . . . . 2.7(3) ?
    C6' C1' C2' C3' . . . . -0.9(3) ?
    C9 C1' C2' C3' . . . . -178.40(18) ?
    O2' C2' C3' C4' . . . . -179.7(2) ?
    C1' C2' C3' C4' . . . . 1.3(3) ?
    O2' C2' C3' Br3' . . . . -0.8(3) ?
    C1' C2' C3' Br3' . . . . -179.80(15) ?
    C2' C3' C4' C5' . . . . -0.6(3) ?
    Br3' C3' C4' C5' . . . . -179.42(18) ?
    C3' C4' C5' C6' . . . . -0.7(4) ?
    C3' C4' C5' Cl5' . . . . 179.59(18) ?
    C4' C5' C6' C1' . . . . 1.2(4) ?
    Cl5' C5' C6' C1' . . . . -179.13(17) ?
    C2' C1' C6' C5' . . . . -0.4(3) ?
    C9 C1' C6' C5' . . . . 177.2(2) ?
loop_
    _geom_hbond_atom_site_label_D
    _geom_hbond_atom_site_label_H
    _geom_hbond_atom_site_label_A
    _geom_hbond_site_symmetry_A
    _geom_hbond_distance_DH
    _geom_hbond_distance_HA
    _geom_hbond_distance_DA
    _geom_hbond_angle_DHA
    O2' H2'O O8 . 0.85(3) 1.79(3) 2.626(2) 170(3)
    O16 H16O O8 2_655 0.84(4) 1.97(4) 2.782(2) 163(4)
    C15 H15A O16 3_665 0.99 2.68 3.622(3) 159.0
    C5 H5A O8 4_565 0.99 2.69 3.669(3) 172.3
    C5 H5A O2' 4_565 0.99 2.70 3.336(3) 122.3
    C15 H15B O1 4_565 0.99 2.47 3.451(3) 172.1
    C34 H34 Cl5' 2_745 0.95 2.87 3.560(3) 130.5
    C16 H16B Cg8 3_665 0.99 2.66 3.529(3) 147
    C65 H65 Cg7 4_454 0.95 2.78 3.648(4) 152
_shelx_hkl_file
;
   2   0   0 92093.5 962.823   2
   2   0   0 77772.9 947.797   4
  -2   0   0 90354.8 914.531   2
  -2   0   0 80109.5 1380.10   1
   3   0   0 38920.0 830.398   4
  -3   0   0 40352.0 1225.21   1
   4   0   0 54158.1 980.235   2
  -4   0   0 55460.5 1570.53   3
  -5   0   0 9795.30 758.515   3
   5   0   0 9203.58 414.147   2
  -5   0   0 9675.60 827.964   1
   5   0   0 8273.13 335.852  17
  -6   0   0 12127.2 1028.92   1
  -6   0   0 13284.8 1003.00   3
  -7   0   0 30847.7 1691.89   3
  -8   0   0 933.994 370.770   3
  -9   0   0 50470.0 2667.79   3
 -10   0   0 7375.92 1114.00   3
  10   0   0 6696.65 530.281  11
  10   0   0 6830.43 623.218   5
  11   0   0 59830.7 1669.28  11
  11   0   0 60293.6 1923.78   5
  11   0   0 61994.1 1815.55   7
  11   0   0 61703.7 1956.03   8
  12   0   0 5665.83 624.281   8
  12   0   0 4844.65 494.927  11
  12   0   0 4946.72 575.653   5
  13   0   0 10253.5 720.590  11
  13   0   0 10788.0 846.263   5
  13   0   0 10186.0 852.680   8
  14   0   0 19748.3 1156.06   8
  14   0   0 19951.1 1098.52   5
  14   0   0 19841.8 973.551  11
  15   0   0 22549.9 1081.71   5
 -15   0   0 23410.5 1422.68  14
  15   0   0 22392.0 960.991  11
  16   0   0 16779.6 811.192   5
  16   0   0 16350.3 718.104  11
 -16   0   0 17499.2 1079.90  14
 -17   0   0 677.516 193.145  14
  17   0   0 839.555 153.205   5
  -1  -1   0 99668.1 1194.35   1
  -1   1   0 112211. 1022.97   3
  -2  -1   0 20406.2 727.181   1
   2  -1   0 21913.5 584.089   4
   2  -1   0 25324.6 748.676   2
   2   1   0 19759.2 552.388  17
  -2   1   0 24918.7 683.824   3
   3   1   0 11580.8 427.884   2
   3   1   0 9387.39 418.702  17
   3  -1   0 9459.10 441.155   4
   3  -1   0 11713.8 548.869   2
  -3   1   0 11030.5 571.828   3
  -3  -1   0 10294.1 643.446   1
  -3   1   0 10754.4 623.322   1
  -4  -1   0 2079.40 350.090   1
  -4   1   0 2626.52 333.067   3
   4  -1   0 2780.90 297.121   2
  -4   1   0 1798.41 319.372   1
   4   1   0 2110.95 217.949  17
   4   1   0 2147.89 198.816   2
   4  -1   0 2245.10 246.347   4
   5   1   0 11514.1 441.907   2
  -5   1   0 11948.0 811.582   3
   5  -1   0 10564.1 596.770   4
   5   1   0 9391.81 476.041  17
  -5  -1   0 10718.9 894.367   1
  -5  -1   0 12609.2 906.138   3
   6   1   0 41571.2 1002.83  17
  -6  -1   0 37714.4 1911.67   1
  -6   1   0 40479.3 1678.25   3
  -7  -1   0 2001.82 455.469   3
  -7   1   0 1894.04 436.519   3
  -7  -1   0 1825.43 471.829   1
  -8  -1   0 7106.27 944.132   3
  -8   1   0 6894.51 866.101   3
  -9  -1   0 42478.4 2526.97   3
  -9   1   0 41049.6 2350.21   3
  10  -1   0 75929.5 2075.97   5
  10  -1   0 77642.4 1937.01   7
  10   1   0 78086.3 1790.65  11
  10   1   0 77449.5 2070.64   5
 -10  -1   0 74348.4 3658.56   3
  10  -1   0 75164.8 1813.14  11
  10   1   0 72196.9 2019.57   8
 -10   1   0 78061.5 3558.88   3
  11  -1   0 14562.8 942.912   8
  11  -1   0 15100.4 851.097  11
 -11  -1   0 14333.1 1734.71   3
  11  -1   0 15791.5 926.781   7
  11   1   0 14054.7 805.199  11
  11   1   0 14496.1 940.589   5
  11  -1   0 15940.9 996.713   5
  11   1   0 14382.8 951.515   8
  12   1   0 33055.4 1510.21   8
  12  -1   0 34243.3 1514.49   8
  12  -1   0 32861.8 1465.46   5
  12  -1   0 33994.6 1404.09   7
  12  -1   0 34533.8 1338.51  11
  12   1   0 31542.4 1244.09  11
  12   1   0 34186.1 1484.82   5
  13  -1   0 46144.5 1552.82  11
  13  -1   0 46963.3 1806.07   8
  13   1   0 47269.8 1755.06   5
  13  -1   0 45422.0 1712.00   5
  13   1   0 47057.6 1532.12  11
  13   1   0 46475.0 1836.44   8
  14  -1   0 8922.61 664.016  11
 -14  -1   0 9351.16 965.376  14
  14  -1   0 8285.15 742.935   8
  14  -1   0 9241.15 745.761   5
  14   1   0 8539.33 637.644  11
  14   1   0 8758.11 725.804   5
  15  -1   0 2618.65 344.661  11
 -15   1   0 2088.72 425.766  14
 -15  -1   0 2569.46 495.573  14
  15  -1   0 3082.93 407.498   5
  15   1   0 2651.97 324.252  11
  15   1   0 2386.63 361.238   5
  16   1   0 740.966 196.374   5
  16   1   0 360.541 107.691  11
 -16  -1   0 705.945 267.518  14
 -16   1   0 597.276 232.964  14
  16  -1   0 488.358 147.842  11
  16  -1   0 702.592 180.833   5
 -17  -1   0 3655.26 402.797  14
  17  -1   0 3520.60 293.261   5
  17   1   0 3845.55 316.068   5
  17  -1   0 3542.79 269.677  11
 -17   1   0 3810.23 403.503  14
   0  -2   0 104600. 945.556   1
  -1   2   0 168792. 1777.90  17
  -1  -2   0 108978. 1436.76   1
  -2   2   0 2145.80 315.618  17
   2   2   0 3439.54 295.691  17
   2  -2   0 3741.16 294.665   4
  -2  -2   0 3477.86 327.547   1
  -2   2   0 4928.07 313.295   3
   3   2   0 52843.3 1217.58  17
   3  -2   0 56130.4 1226.57   4
  -3  -2   0 53998.2 1540.36   1
   4   2   0 579.367 138.220  17
  -4   2   0 702.743 189.456   3
   4  -2   0 937.524 182.223   4
  -4  -2   0 885.700 254.281   1
   5  -2   0 8635.13 573.973   4
  -5   2   0 9149.44 700.142   3
   5   2   0 9629.78 498.954   2
  -5  -2   0 9618.86 868.580   1
   5   2   0 8214.22 531.771  17
  -6  -2   0 6416.99 798.782   1
  -6   2   0 5999.96 634.768   3
   6  -2   0 6291.30 532.423   4
   6   2   0 7440.03 521.166  17
  -6  -2   0 7512.53 821.291   3
   7  -2   0 473.620 175.457   4
  -7  -2   0 467.450 279.473   3
  -7   2   0 283.401 201.733   3
  -7  -2   0 416.641 307.999   1
  -8  -2   0 18055.9 1542.83   3
  -8   2   0 15873.4 1299.84   3
  -9  -2   0 53218.8 2930.67   3
  -9   2   0 49991.2 2496.56   3
  10  -2   0 2248.25 339.289   7
  10  -2   0 2217.43 365.122   5
  10  -2   0 2095.31 307.392  11
 -10  -2   0 1356.93 508.288   3
  10   2   0 1583.77 305.071   8
  10   2   0 1982.19 290.146  11
  10  -2   0 1286.66 254.949   8
  10   2   0 1769.37 308.752   5
  11   2   0 74181.5 1827.22  11
  11  -2   0 71538.8 1992.77   7
  11  -2   0 75528.9 2152.91   5
 -11  -2   0 72386.2 3992.33   3
  11   2   0 73241.9 2188.18   8
  11  -2   0 72045.6 2092.24   8
  11  -2   0 70814.5 1873.38  11
  11   2   0 77323.6 2148.75   5
  12  -2   0 93425.8 2459.49   5
  12   2   0 100907. 2189.85  11
  12  -2   0 98843.8 2289.05  11
  12   2   0 104909. 2583.78   5
  12  -2   0 97721.5 2408.36   7
  12   2   0 91541.6 2548.25   8
  12  -2   0 98520.3 2549.26   8
  13  -2   0 8325.12 751.381   8
  13   2   0 9673.54 782.795   5
  13  -2   0 8144.40 718.452   5
  13  -2   0 8474.17 670.764  11
  13   2   0 8405.22 632.948  11
  14   2   0 431.727 196.962   5
  14  -2   0-7.94928 82.6646  11
  14   2   0 220.842 128.321  11
  14  -2   0 164.135 181.419   5
  14  -2   0 110.242 109.295   8
 -14  -2   0 124.889 166.183  14
  15  -2   0 13604.8 760.188  11
 -15  -2   0 15112.9 1122.69  14
  15   2   0 13794.8 829.881   5
  15   2   0 12922.8 702.036  11
  15  -2   0 12745.4 789.156   5
  16   2   0 8907.04 502.115  11
 -16   2   0 9600.61 784.293  14
  16   2   0 9626.70 601.692   5
  16  -2   0 9399.15 550.499  11
  16  -2   0 9881.96 599.840   5
 -16  -2   0 9459.67 774.402  14
  17  -2   0 7008.99 384.587   5
 -17  -2   0 7896.88 566.636  14
  17  -2   0 7273.03 378.990  11
  17   2   0 7224.36 412.311   5
 -17   2   0 7548.62 548.002  14
   0  -3   0 102.491 55.2558   1
  -1  -3   0 94351.1 1515.11   1
   1  -3   0 97341.7 900.161   1
  -2   3   0 162278. 3543.53  17
  -2  -3   0 388719. 3697.46   1
   3  -3   0 315222. 3286.12   4
  -3  -3   0 305259. 3873.39   1
   3   3   0 297429. 3338.44  17
  -3   3   0 358172. 3372.64   3
  -3   3   0 358668. 3221.56  17
   4  -3   0 4298.22 417.258   4
  -4   3   0 4091.83 408.159   3
  -4  -3   0 3814.12 504.739   1
   4   3   0 3727.94 400.411  17
   5  -3   0 35348.6 1248.02   4
  -5  -3   0 37682.6 1784.94   1
  -5   3   0 38216.0 1402.63   3
   5   3   0 36223.9 1253.08  17
   6   3   0 78708.3 1920.17  17
  -6   3   0 73183.0 2181.85   3
  -6  -3   0 75458.5 2872.42   1
   6  -3   0 69389.1 1883.49   4
   6   3   0 73434.6 1572.79   2
  -7   3   0 67740.8 2344.48   3
  -7  -3   0 68803.4 3049.03   1
   7  -3   0 63596.1 1935.22   4
  -8  -3   0 1178.40 505.714   1
  -8   3   0 95.5853 148.964   3
  -8  -3   0 1266.85 436.229   3
   8  -3   0 490.799 212.379   4
  -9  -3   0 39051.3 2591.42   3
  10  -3   0 66060.8 1939.88   5
  10  -3   0 65141.0 1750.47  11
  10  -3   0 65277.4 1834.53   7
  10   3   0 66277.7 1991.15   8
  10  -3   0 62719.1 1852.28   8
  10   3   0 65346.1 1622.72  11
 -10  -3   0 70793.4 3811.91   3
  10   3   0 70488.2 1937.93   5
  11  -3   0 27968.1 1302.13   8
  11  -3   0 28281.1 1319.25   5
 -11  -3   0 25403.9 2434.77   3
  11  -3   0 27767.0 1190.65  11
  11   3   0 29689.6 1323.15   5
  11  -3   0 27651.3 1253.50   7
  11   3   0 27564.3 1361.30   8
  11   3   0 26119.2 1075.60  11
  12  -3   0 5700.46 599.081   5
  12   3   0 5651.16 592.188   5
  12  -3   0 5015.57 520.747  11
  12  -3   0 5073.97 564.030   7
 -12  -3   0 5491.16 743.545  14
  12  -3   0 6081.89 630.194   8
  12   3   0 5050.24 482.901  11
  13  -3   0 4145.10 479.660  11
  13  -3   0 4167.74 512.351   7
  13   3   0 4003.38 432.675  11
  13  -3   0 4429.25 527.121   5
 -13  -3   0 5122.96 715.484  14
  13  -3   0 5573.11 606.451   8
  13   3   0 4062.81 500.082   5
  14  -3   0 5410.23 552.012   5
  14   3   0 6168.95 587.516   5
  14   3   0 5684.74 497.126  11
 -14  -3   0 5438.40 719.977  14
  14  -3   0 6148.53 459.185   9
  14  -3   0 5672.89 529.551  11
  14  -3   0 5964.49 603.257   8
 -15  -3   0 1794.29 393.201  14
  15   3   0 1559.63 245.760  11
  15  -3   0 1938.89 307.916   5
  15   3   0 1766.97 292.554   5
  15  -3   0 2058.65 332.692   8
  15  -3   0 2001.65 300.630  11
 -16   3   0 47.6643 122.446  14
 -16  -3   0 116.480 159.198  14
  16  -3   0 124.119 67.0822   5
  16   3   0 103.929 91.4217   5
  16  -3   0 210.893 98.7199  11
  17  -3   0 4143.54 281.937  11
  17  -3   0 3788.21 251.478   5
  17   3   0 3298.56 223.023  15
  17   3   0 3959.73 289.790   5
 -17   3   0 4204.58 381.859  14
 -17  -3   0 3781.58 378.738  14
   0  -4   0 66558.1 1111.73   1
   1  -4   0 721.715 95.6736   1
  -1   4   0 820.109 179.621  17
  -1  -4   0 791.357 163.018   1
   2  -4   0 1865.42 295.711   4
  -2  -4   0 1464.63 248.737   1
   3  -4   0 11774.2 725.718   4
   3   4   0 12807.9 780.550  17
  -3  -4   0 12730.7 846.562   1
   4   4   0 4928.91 501.494  17
   4  -4   0 5441.41 513.035   4
  -4   4   0 6527.61 565.642   3
  -4  -4   0 4971.17 608.756   1
  -4   4   0 6668.53 413.248  17
  -5  -4   0 35356.1 1816.52   1
   5  -4   0 36686.0 1393.44   4
   5   4   0 37891.7 1447.52  17
   6   4   0 30554.9 1354.54  17
   6   4   0 31544.7 1243.85   2
  -6   4   0 31427.7 1420.53   3
  -6  -4   0 30792.4 1887.36   1
   6  -4   0 29836.7 1328.08   4
   7  -4   0 190.318 153.017   4
  -7  -4   0 953.277 379.266   3
  -7  -4   0 989.417 413.634   1
  -8  -4   0 23009.7 1913.73   3
  -8  -4   0 20351.6 1860.04   1
   8  -4   0 19928.2 1221.77   4
   9  -4   0 628.524 271.497   4
  -9  -4   0 680.078 362.971   3
  10   4   0 2571.66 409.499   8
  10   4   0 2676.74 382.313   5
  10   4   0 2067.39 295.389  11
  10  -4   0 2334.27 372.902   5
  10  -4   0 1786.06 303.844   8
  10  -4   0 1807.04 318.321   7
 -10  -4   0 2890.54 856.634   3
  11   4   0 1540.96 264.209  11
 -11  -4   0 1439.50 613.298   3
  11  -4   0 1713.85 323.789   5
  11  -4   0 1395.32 295.033   8
  11  -4   0 1807.59 332.966   7
 -11  -4   0 1542.68 396.219  14
  11   4   0 1433.53 295.195   5
  11  -4   0 1246.42 257.386  11
 -12  -4   0 19.2547 135.280  14
  12  -4   0 179.491 134.216   5
  12  -4   0 102.795 100.271   7
  12   4   0 160.752 108.782  11
  12  -4   0 190.559 121.622  11
  12  -4   0 175.701 114.994   8
  12   4   0 229.529 148.838   5
  13  -4   0 4322.55 492.003  11
  13   4   0 3822.08 421.808  11
  13   4   0 4315.17 503.131   5
 -13  -4   0 4806.33 682.513  14
  13  -4   0 4819.88 532.294   5
  13  -4   0 4367.63 507.959   7
  13  -4   0 4612.60 536.867   8
  14   4   0 671.240 204.803   5
  14  -4   0 426.337 160.092  11
 -14  -4   0 497.101 253.941  14
  14  -4   0 350.579 127.107   5
  14  -4   0 260.676 108.244   8
  14   4   0 543.766 158.554  11
  15  -4   0 608.500 141.847   9
  15  -4   0 938.701 208.296   5
  15  -4   0 714.937 201.216   8
  15  -4   0 754.804 187.505  11
  15   4   0 547.817 173.949   5
 -15  -4   0 493.981 182.108  14
 -16  -4   0 5566.33 553.999  14
 -16   4   0 5280.93 546.036  14
  16   4   0 5261.54 407.354   5
  16  -4   0 4946.26 380.091  11
  16  -4   0 5073.12 369.012   5
  17   4   0 1207.08 147.597   5
  17  -4   0 1069.95 136.420  11
 -17  -4   0 1434.16 215.959  14
   0  -5   0 21.8281 114.143   4
   0   5   0-56.1811 117.141  17
   1  -5   0 20908.2 567.691   1
   1  -5   0 19569.2 1060.17   4
  -1  -5   0 22109.3 887.439   1
  -1  -5   0 22474.0 1237.76   4
   1   5   0 23302.9 1090.69  17
   2   5   0 14435.4 887.748  17
  -2  -5   0 12642.6 969.003   4
  -2  -5   0 13750.1 816.272   1
   2  -5   0 12599.9 842.202   4
   2  -5   0 14598.6 420.412   1
  -3  -5   0 1735.24 329.793   1
  -3   5   0 796.721 399.790  17
   3  -5   0 1467.21 303.255   4
   3   5   0 1529.76 312.144  17
   4   5   0 813.085 251.631  17
   4  -5   0 1287.72 282.582   4
  -4   5   0 1600.50 268.112  17
  -4  -5   0 710.186 256.281   1
   5  -5   0 562.023 177.780   4
   5   5   0 420.640 207.579  17
  -5  -5   0 18.0414 189.916   1
   6  -5   0 252623. 4165.83   4
  -6  -5   0 264259. 5808.86   1
  -7  -5   0 118079. 4298.38   1
  -7  -5   0 125527. 4367.24   3
   8  -5   0 38621.2 1793.87   4
  -8  -5   0 42304.8 2784.91   1
   9  -5   0 88536.5 2861.24   4
  -9  -5   0 93891.5 2699.56  14
   9  -5   0 90115.7 2136.36   7
 -10  -5   0 37952.7 1805.08  14
  10  -5   0 35410.5 1409.43   8
 -10  -5   0 37774.7 2971.97   3
  10   5   0 34131.0 1187.15  11
  10   5   0 37756.7 1386.80   5
  10  -5   0 35900.7 1414.68   7
  10  -5   0 39510.8 1472.86   5
 -11  -5   0 7222.99 1400.94   3
  11  -5   0 5771.26 562.787  11
  11  -5   0 5588.47 570.861   5
  11  -5   0 5607.31 593.020   7
  11   5   0 5242.42 485.837  11
  11  -5   0 5367.86 570.984   8
  11   5   0 6064.56 580.166   5
 -11  -5   0 6020.63 744.055  14
  12  -5   0 22599.3 1186.96   7
 -12  -5   0 25354.2 1571.16  14
  12   5   0 24882.9 1180.59   5
  12   5   0 22915.0 1012.30  11
  12  -5   0 25162.2 1244.23   8
  12  -5   0 24915.1 1171.44  11
  12  -5   0 25819.7 1219.87   5
  13  -5   0 3750.45 450.147   5
  13  -5   0 3893.32 459.317  11
  13   5   0 3203.16 375.212  11
  13   5   0 3795.00 459.869   5
  13  -5   0 3888.36 499.524   7
 -13  -5   0 3327.22 580.921  14
  13  -5   0 3662.72 471.162   8
  14  -5   0 291.216 161.338  11
 -14  -5   0 215.118 196.222  14
  14   5   0 265.622 148.449   5
  14  -5   0 391.342 183.443   8
  14  -5   0 302.955 138.447   5
  14  -5   0 190.387 126.303   7
 -15  -5   0 5548.75 623.510  14
  15  -5   0 5619.77 466.162  11
  15  -5   0 5278.66 379.223   9
  15   5   0 5799.87 472.564   5
  15  -5   0 5339.54 425.682   5
  15  -5   0 5328.29 460.843   8
 -16   5   0 2844.81 365.608  14
  16   5   0 3552.78 309.654   5
 -16  -5   0 2840.04 379.962  14
  16   5   0 2567.07 217.991  15
  16  -5   0 2635.62 223.386   5
  16  -5   0 3074.71 291.504  11
  16  -5   0 2391.62 187.421   9
   0  -6   0 23250.6 1321.86   4
   0  -6   0 25651.6 886.264   1
   1  -6   0 61640.2 1101.12   1
  -1  -6   0 58535.1 1558.86   1
   1  -6   0 60216.0 2066.22   4
  -1   6   0 64770.5 2283.43  17
  -1  -6   0 62754.2 2270.61   4
   2  -6   0 35852.8 661.620   1
   2   6   0 40959.5 1654.58  17
  -2  -6   0 36962.6 1793.98   4
   2  -6   0 36187.7 1571.16   4
  -2  -6   0 36006.9 1427.07   1
   3  -6   0 24838.5 533.116   1
  -3  -6   0 25416.4 1355.41   1
  -3  -6   0 25530.3 1560.68   4
   3   6   0 29290.4 1418.93  17
   3  -6   0 26484.7 1338.80   4
  -4   6   0 3255.64 460.045  17
   4   6   0 3419.00 512.618  17
   4  -6   0 1829.97 357.444   4
  -4  -6   0 2156.91 447.606   1
   5  -6   0 7533.74 749.031   4
  -5  -6   0 7959.94 951.845   1
   6  -6   0 16835.1 1158.76   4
  -6  -6   0 18008.6 1594.80   1
  -7  -6   0 1091.45 491.683   3
   7  -6   0 773.180 276.845   4
  -7  -6   0 1186.43 491.488   1
   7   6   0 1076.45 384.248  17
   8  -6   0 19573.3 1359.34   4
  -8  -6   0 27631.3 2301.39   3
  -8  -6   0 24356.3 2196.74   1
   9  -6   0 3194.13 588.825   4
  -9  -6   0 4243.80 992.996   3
   9   6   0 3895.62 421.552   5
   9  -6   0 3435.62 431.500   8
  -9  -6   0 3666.54 536.541  14
   9  -6   0 3962.71 469.022   7
   9   6   0 3976.93 396.129  11
  10   6   0 411.207 138.415  11
  10  -6   0 400.677 223.515   4
 -10  -6   0 276.738 190.996  14
  10  -6   0 428.691 200.275   7
  10   6   0 262.613 115.618   5
  10  -6   0 286.626 109.398   8
 -10  -6   0 72.9215 302.543   3
 -11  -6   0-116.639 168.682  14
  11  -6   0 204.311 118.866   5
  11  -6   0 274.203 127.328  11
  11   6   0 61.4398 71.8145  11
  11   6   0 305.335 155.969   5
  11  -6   0 14.7495 118.697   8
  11  -6   0 210.397 152.387   7
 -12  -6   0 10036.7 972.489  14
  12  -6   0 10490.3 799.695   7
  12   6   0 9503.39 709.014   5
  12  -6   0 10119.2 785.325   8
  12  -6   0 10461.8 733.580   5
  12  -6   0 10099.7 752.678  11
  13  -6   0 22019.8 1071.07  11
  13  -6   0 24936.6 1067.92   5
  13  -6   0 23352.5 1139.55   8
  13   6   0 20682.9 1012.30   5
  13  -6   0 22167.4 1131.64   7
 -13  -6   0 23268.2 1439.43  14
  14   6   0 8220.03 588.272   5
  14  -6   0 9183.92 589.239   5
  14  -6   0 8048.05 640.083   7
  14  -6   0 9331.15 657.615   8
 -14  -6   0 8876.61 835.908  14
  14  -6   0 9436.76 646.155  11
 -15  -6   0 4034.09 504.361  14
  15  -6   0 4543.77 387.645   8
  15  -6   0 5069.10 368.715   9
  15   6   0 4593.32 383.615   5
  15   6   0 3627.49 289.223  15
  15  -6   0 5448.97 435.063  11
  16  -6   0 14056.5 573.249  11
 -16   6   0 13680.0 714.685  14
  16   6   0 12747.8 492.378   5
  16  -6   0 12653.8 420.818   9
 -16  -6   0 12767.1 714.287  14
   0  -7   0 235.537 210.665   4
   0   7   0 170.488 173.925  17
   0  -7   0-18.8652 73.6258   1
   1   7   0 4665.23 628.851  17
   1  -7   0 3350.28 547.922   4
  -1  -7   0 3173.43 395.976   1
   1  -7   0 2821.64 251.068   1
  -1  -7   0 3426.45 572.148   4
  -1   7   0 2942.71 652.240  17
  -2  -7   0 36257.2 1520.12   1
  -2  -7   0 34580.3 1883.90   4
   2  -7   0 35338.3 1684.15   4
   3   7   0 830.004 299.006  17
  -3   7   0 176.595 357.001  17
   3  -7   0 191.399 146.133   4
  -3  -7   0 285.878 184.318   4
  -4   7   0 12644.1 1013.30  17
  -4  -7   0 13779.6 1274.34   4
   4  -7   0 12539.7 1010.94   4
  -4  -7   0 13607.6 1185.20   1
  -5  -7   0 79917.3 3188.52   1
   5  -7   0 74580.5 2521.78   4
  -6  -7   0 33473.8 2247.63   1
   6  -7   0 30691.6 1685.53   4
  -7  -7   0 5585.14 1009.04   3
   7  -7   0 3715.54 597.235   4
  -7  -7   0 4347.72 901.881   1
   7   7   0 3480.92 892.448  17
  -8  -7   0 16170.8 1852.87   3
  -8  -7   0 13096.6 1649.62   1
   8  -7   0 12512.4 812.539   7
  -8  -7   0 13823.5 1012.01  14
   8  -7   0 11594.9 1102.20   4
   9  -7   0 41043.4 2147.92   4
  -9  -7   0 42806.3 1875.11  14
   9  -7   0 40147.5 1473.71   8
   9  -7   0 41351.7 1534.95   7
  10  -7   0 9228.43 751.782   7
 -10  -7   0 9402.38 902.042  14
  10  -7   0 7979.47 975.609   4
  10   7   0 8798.93 647.651   5
  10  -7   0 9551.00 743.316   8
  11  -7   0 66.4769 169.713   8
  11  -7   0 260.243 198.843   7
  11  -7   0 196.417 135.824  11
  11   7   0-6.38019 71.1515   5
 -11  -7   0 81.1303 130.442  14
  12   7   0 6143.43 542.771   5
  12  -7   0 5089.65 536.229   8
  12  -7   0 5124.46 530.272  11
 -12  -7   0 5450.17 710.003  14
  12  -7   0 4779.59 546.936   7
 -13  -7   0 18633.7 1229.86  14
  13  -7   0 18735.8 956.009  11
  13  -7   0 19472.5 1035.67   7
  13   7   0 17489.4 856.164   5
  13  -7   0 19205.6 978.763   8
  14   7   0 242.987 96.0399  15
 -14  -7   0 121.307 117.728  14
  14   7   0 189.707 115.328   5
  14  -7   0 341.236 152.850   7
  14  -7   0 14.2503 96.5878   8
  14  -7   0 183.762 139.205  11
  15  -7   0 221.784 99.6182  11
  15  -7   0 189.945 70.9560   9
 -15  -7   0 275.670 177.926  14
  15   7   0 144.953 62.1709   5
 -16  -7   0 7134.11 469.711  14
  16  -7   0 7429.53 378.963  11
   0   8   0 150541. 4604.14  17
   0  -8   0 193802. 4450.66   4
  -1  -8   0 59571.3 1817.45   1
   1  -8   0 58134.0 2389.78   4
  -1  -8   0 59687.7 2535.68   4
   2  -8   0 54576.5 2281.16   4
  -2  -8   0 60794.5 2619.09   4
  -2  -8   0 58524.3 2060.93   1
   3  -8   0 245864. 4828.25   4
  -3  -8   0 257326. 5603.64   4
  -4  -8   0 272944. 5546.95   1
  -4   8   0 261155. 5054.63  17
   4  -8   0 254001. 4913.53   4
  -4  -8   0 254583. 5812.10   4
   5   8   0 6131.29 968.817  17
   5  -8   0 4790.20 687.493   4
  -5  -8   0 5135.80 870.377   4
  -5  -8   0 4835.84 827.166   1
   6  -8   0 5850.00 791.206   4
   6   8   0 5771.05 1032.96  17
  -6  -8   0 6104.43 1021.63   1
  -6  -8   0 6950.13 1050.13   4
   7  -8   0 53829.4 2439.40   4
  -7  -8   0 56794.4 3322.72   1
   7  -8   0 55890.1 1709.56   7
  -7  -8   0 58348.6 3091.40   4
  -8  -8   0 751.508 307.870  14
   8  -8   0 595.306 217.194   8
  -8  -8   0 714.919 473.579   3
   8  -8   0 518.080 187.906   7
   8  -8   0 546.047 277.739   4
  -8  -8   0 1182.86 536.642   4
   9  -8   0 4370.44 735.679   4
  -9  -8   0 3570.21 903.861   3
   9  -8   0 3915.82 474.705   8
   9  -8   0 4042.18 495.463   7
  -9  -8   0 4226.26 599.424  14
 -10  -8   0 3212.80 540.444  14
  10  -8   0 3247.20 435.537   8
  10  -8   0 2722.39 416.452   7
  11  -8   0 4785.90 545.296   7
 -11  -8   0 4417.45 622.036  14
  11  -8   0 4412.26 499.117   8
  12  -8   0 28092.9 1202.84   8
  12  -8   0 26691.9 1184.44  11
  12   8   0 26046.4 1025.97   5
  12  -8   0 28298.8 1288.62   7
 -12  -8   0 27530.6 1502.18  14
 -13  -8   0 27516.7 1419.23  14
  13   8   0 27349.0 973.035   5
  13  -8   0 29627.8 1246.44   7
  13  -8   0 27487.2 1092.41   8
  13  -8   0 28504.4 1132.97  11
  14  -8   0 18522.3 819.778  11
  14  -8   0 19605.3 908.810   7
 -14  -8   0 18255.2 1039.42  14
  14   8   0 17899.8 678.422   5
 -15  -8   0 4127.92 417.344  14
  15  -8   0 4415.47 310.648   9
  15  -8   0 4368.64 337.897  11
   0  -9   0 458.430 253.770   4
   0   9   0 237.353 272.438  17
   1   9   0 4835.57 1029.73  17
   1  -9   0 6033.13 833.058   4
  -1  -9   0 7123.01 947.245   4
  -2  -9   0 11024.2 954.133   1
   2   9   0 9308.57 1270.17  17
   2  -9   0 10200.4 1071.55   4
  -2  -9   0 11201.5 1204.11   4
   3   9   0 1968.69 616.331  17
   3  -9   0 1998.35 473.728   4
  -3  -9   0 2863.59 601.428   4
  -3   9   0 1234.93 523.749  17
  -3  -9   0 2302.03 508.418   1
   4  -9   0 8022.04 933.027   4
  -4  -9   0 8930.24 1046.70   1
  -4   9   0 9693.40 1056.77  17
  -4  -9   0 8803.25 1128.35   4
   4   9   0 6401.86 1102.88  17
  -5  -9   0-703.912 337.248   1
   5  -9   0 11.0188 148.600   4
   5   9   0 298.984 430.427  17
  -5  -9   0 153.239 238.008   4
   6  -9   0 31970.7 1427.41  10
  -6  -9   0 34039.9 2374.99   4
   6  -9   0 33173.1 1990.22   4
  -6  -9   0 33611.5 2431.24   1
   7  -9   0 3181.86 439.161   7
  -7  -9   0 3058.76 721.020   4
   7  -9   0 3786.90 673.501   4
  -7  -9   0 4242.42 936.436   3
  -7  -9   0 3822.42 527.677  14
   7   9   0 1450.31 914.284  17
   7  -9   0 3639.76 500.525  10
   7  -9   0 3324.42 415.752   8
  -8  -9   0 217.784 162.424  14
   8  -9   0 137.545 118.810   4
   8  -9   0 145.522 115.828   8
  -8  -9   0 222.664 207.121   3
   8  -9   0 195.475 82.6018   7
   9  -9   0 6937.55 630.919   8
   9  -9   0 5635.79 846.335   4
   9  -9   0 6834.89 658.403   7
  -9  -9   0 6503.07 731.698  14
  10  -9   0 23.2745 117.584   7
  10  -9   0 7.22681 96.2697   8
 -10  -9   0 5.43282 168.064  14
  11  -9   0 134.792 123.683  11
  11  -9   0-16.6370 134.220   7
 -11  -9   0 121.128 174.302  14
  11  -9   0 187.565 117.803   8
  12  -9   0 1871.24 305.383  11
  12  -9   0 1678.45 313.826   7
  12  -9   0 1933.69 313.807   8
 -12  -9   0 1514.14 357.962  14
  13  -9   0 13399.6 734.568  11
  13  -9   0 12532.9 771.358   7
 -13  -9   0 13369.0 917.330  14
  14  -9   0 5047.41 383.139   9
  14  -9   0 4968.80 395.612  11
 -14  -9   0 3687.97 423.816  14
  14  -9   0 4468.56 408.135   7
  15  -9   0 2335.05 206.177   9
  15  -9   0 2637.25 232.246  11
 -15  -9   0 2150.85 250.438  14
   0  10   0 20670.9 2948.43  17
   0 -10   0 66751.4 2946.07   4
   1 -10   0 46366.2 2427.43   4
  -1 -10   0 47211.1 2521.78   4
  -2  10   0 23761.3 3016.30  17
   2 -10   0 60106.8 2733.26   4
   2  10   0 30573.5 2997.83  17
  -2 -10   0 62784.9 2995.56   4
  -3  10   0 51886.3 3236.53  17
   3 -10   0 69892.0 2944.46   4
  -3 -10   0 72747.8 3277.28   4
   3  10   0 38805.3 3525.39  17
  -4  10   0 133.551 131.392  17
   4  10   0 57.7853 357.875  17
   4 -10   0 18.0510 198.414   4
  -4 -10   0 45.6823 222.072   4
   5 -10   0 7848.07 724.950  10
  -5 -10   0 6578.04 1036.17   1
   5 -10   0 8237.78 1024.34   4
  -5 -10   0 8494.72 1278.83   3
  -5 -10   0 7136.14 1088.24   4
   6 -10   0 8606.34 689.314   8
   6 -10   0 10546.7 1175.37   4
  -6 -10   0 12166.1 1596.87   3
  -6 -10   0 10133.1 1326.28   4
  -6 -10   0 8891.93 795.003  14
   6 -10   0 9551.42 809.841  10
   7 -10   0 2011.40 326.402   8
  -7 -10   0 2126.60 646.273   4
   7 -10   0 1879.49 381.374  10
   7 -10   0 2272.39 386.809   7
   7 -10   0 2220.75 557.051   4
  -7 -10   0 2137.49 624.153   3
  -7 -10   0 1610.98 365.924  14
  -8 -10   0 11070.7 932.934  14
   8 -10   0 10326.5 1181.43   4
   8 -10   0 11000.1 829.470   7
   8 -10   0 11201.2 788.977   8
   9 -10   0 2234.10 351.235   8
  -9 -10   0 2108.58 408.065  14
   9 -10   0 2340.44 400.305   7
  10 -10   0 308.169 160.994   7
  10 -10   0 338.560 165.185   8
 -10 -10   0-31.9055 187.269  14
  11 -10   0 16466.1 974.385   7
 -11 -10   0 17142.8 1123.74  14
  11 -10   0 17519.3 921.953  11
  12 -10   0 11995.5 778.237   7
  12 -10   0 11517.5 700.341  11
 -12 -10   0 10977.4 840.802  14
  13 -10   0 8226.29 532.047  11
 -13 -10   0 7535.34 621.691  14
  13 -10   0 8388.94 588.937   7
 -14 -10   0 393.903 138.827  14
  14 -10   0 311.394 102.558   9
  14 -10   0 227.866 82.1581  11
  14 -10   0 264.677 94.9971   7
  15 -10   0 16691.6 470.224   9
   0 -11   0 402.995 268.037   4
  -1  11   0-218.782 679.264  17
   1  11   0 76.6950 297.128  17
   1 -11   0 1222.05 293.972  10
  -1 -11   0 1118.37 305.278  10
  -1 -11   0 1539.76 515.065   4
   1 -11   0 1080.39 386.187   4
  -2 -11   0 31379.6 2203.01   4
   2 -11   0 30068.3 2047.10   4
   2  11   0 8058.39 2115.46  17
  -2  11   0 13261.6 2002.66  17
   2 -11   0 28995.0 1399.72  10
  -3 -11   0 83013.6 3589.84   3
   3 -11   0 64782.7 1917.64  13
   3 -11   0 71238.9 2207.46  10
  -3  11   0 76394.9 3734.84  17
  -3 -11   0 73620.6 3444.27   4
   3 -11   0 75617.6 3232.83   4
  -4 -11   0 5131.06 912.723   4
  -4 -11   0 6492.50 1099.23   3
   4 -11   0 5274.72 852.515   4
  -4  11   0 6440.07 874.668  17
   4 -11   0 5334.08 556.671   8
   4 -11   0 5005.81 593.936  10
  -5 -11   0 12840.9 943.777  14
   5 -11   0 14910.0 1032.12  10
  -5 -11   0 15394.6 1633.76   4
  -5 -11   0 16791.9 1838.64   3
   5 -11   0 12814.1 863.349   8
   5 -11   0 13601.5 1390.40   4
   6 -11   0 39741.2 1500.55   8
  -6 -11   0 38363.8 2617.54   4
   6 -11   0 39024.2 1551.53   7
  -6 -11   0 45091.9 3142.78   3
  -6 -11   0 37780.6 1652.51  14
   6 -11   0 38646.5 2351.26   4
   6 -11   0 40226.6 1723.96  10
   7 -11   0 18250.7 1074.92   7
   7 -11   0 18980.9 1018.74   8
  -7 -11   0 18537.2 1174.02  14
   7 -11   0 15300.0 1070.06  10
   7 -11   0 17619.6 1581.57   4
  -8 -11   0-49.1644 162.691  14
   8 -11   0 137.210 146.057   7
   8 -11   0 25.3656 78.0062   8
  -9 -11   0 20017.8 1225.57  14
   9 -11   0 22520.3 1176.84   7
 -10 -11   0 21059.8 1214.09  14
  10 -11   0 22028.9 1130.23   7
 -11 -11   0 1301.82 303.976  14
  11 -11   0 1036.54 242.805   7
  11 -11   0 1407.72 250.123  11
 -12 -11   0 3364.82 429.874  14
  12 -11   0 3964.04 375.824  11
  12 -11   0 3810.52 416.491   7
  13 -11   0 6158.07 463.835   7
  13 -11   0 6042.85 402.439  11
 -13 -11   0 5237.93 445.106  14
  14 -11   0 3102.20 237.283   9
  14 -11   0 3093.96 269.967   7
  14 -11   0 3038.81 223.909  11
   0 -12   0 8433.74 678.847  13
   0 -12   0 9854.25 1255.85   4
   0 -12   0 9054.44 807.522   8
   0 -12   0 9596.24 851.754  10
   1 -12   0 4500.32 524.429  13
   1 -12   0 4573.49 842.779   4
  -1 -12   0 4519.97 601.921  10
  -1 -12   0 4560.45 584.534   8
   1 -12   0 4972.03 595.037   8
   1  12   0 1448.29 1088.81  17
  -1 -12   0 4484.59 822.264   4
   1 -12   0 3809.89 528.477  10
  -1  12   0 1004.93 671.987  17
  -2 -12   0 44614.2 1864.70  10
   2 -12   0 41233.4 1545.68  13
   2 -12   0 44302.3 1705.62   8
  -2  12   0 39084.1 3183.10  17
   2 -12   0 46527.6 2664.76   4
  -2 -12   0 46168.9 2731.81   4
   2 -12   0 44586.8 1816.61  10
   3 -12   0 5518.50 639.447  10
  -3 -12   0 5586.60 957.412   4
   3 -12   0 5366.89 586.101   8
   3 -12   0 4806.08 855.070   4
  -3  12   0 7084.73 1040.48  17
  -4 -12   0 3884.71 811.235   4
   4 -12   0 3682.01 537.583  10
   4 -12   0 3786.72 757.590   4
   4 -12   0 4839.51 552.266   8
   5 -12   0 24.6959 229.840   4
  -5 -12   0 551.363 396.106   4
   5 -12   0 182.620 79.4911   8
   5  12   0 125.425 700.610  17
  -5 -12   0 202.831 151.136  14
   5 -12   0 463.244 218.609  10
   6 -12   0 1946.16 579.343   4
  -6 -12   0 1666.56 361.271  14
   6 -12   0 1732.29 344.052   7
   6 -12   0 1586.98 314.366   8
   6 -12   0 1745.75 401.023  10
   6  12   0 345.569 993.635  17
   7 -12   0 6676.58 707.105  10
  -7 -12   0 6325.38 672.576  14
   7 -12   0 5997.93 612.774   7
  -8 -12   0 663.384 236.378  14
   8 -12   0 440.538 195.528   7
   9 -12   0 520.918 206.118   7
  -9 -12   0 751.035 240.470  14
 -10 -12   0 1506.57 313.396  14
  10 -12   0 1225.68 260.365   7
 -11 -12   0 4.90853 88.9095  14
  11 -12   0-53.4490 83.9551  11
  11 -12   0 93.6706 98.2909   7
 -12 -12   0 1649.96 252.939  14
  12 -12   0 2114.88 243.457  11
  12 -12   0 2033.50 286.131   7
  13 -12   0 3367.34 246.118  11
 -13 -12   0 3181.31 313.631  10
  13 -12   0 3414.58 303.490   7
  13 -12   0 3629.49 271.132   9
   0  13   0 6.05922 443.306  17
   0 -13   0 83.9628 133.372  10
   0 -13   0 406.174 158.594  13
   0 -13   0 50.5328 170.034   8
   0 -13   0-238.225 301.850   4
  -1  13   0 4.68901 351.246  17
  -1 -13   0 96.6929 151.498  10
   1 -13   0-146.886 158.852   8
  -1 -13   0-331.668 180.195   8
   1 -13   0 26.2673 214.745   4
   1 -13   0-54.2966 137.412  13
   1 -13   0-51.6777 172.248  10
  -1 -13   0 553.522 374.450   4
   2 -13   0 12294.6 975.646  10
   2 -13   0 13025.2 929.386   8
  -2 -13   0 11672.4 980.835  10
  -2  13   0 14698.8 1661.87  17
  -2 -13   0 12121.7 1446.60   4
  -2 -13   0 11319.9 945.501   8
   2 -13   0 13043.4 1436.24   4
   3 -13   0 21509.1 1290.38  10
   3 -13   0 25053.5 1246.91   8
  -3 -13   0 23652.7 1400.76  10
   3 -13   0 23754.3 1958.47   4
  -3 -13   0 23817.3 2020.31   4
   4 -13   0 30005.9 2170.33   4
  -4 -13   0 32018.3 2350.43   4
  -4 -13   0 31403.0 1615.58  10
   4 -13   0 31933.1 1571.07  10
   4 -13   0 32420.2 1384.42   8
   5 -13   0 26143.0 1408.13  10
   6 -13   0 22952.9 1197.15   7
   6 -13   0 22814.9 1304.44  10
  -6 -13   0 23559.4 1244.99  14
  -7 -13   0 5432.52 598.589  14
   7 -13   0 5065.59 560.706   7
  -8 -13   0 14667.8 939.273  14
   8 -13   0 15196.7 928.919   7
  -9 -13   0 30948.6 1298.78  14
   9 -13   0 31279.4 1267.39   7
 -10 -13   0 15299.8 839.284  14
  10 -13   0 16958.9 882.338   7
  10 -13   0 17210.1 754.685  11
  11 -13   0 10577.2 526.691  11
  11 -13   0 11710.5 668.398   7
  12 -13   0 8428.00 408.194   9
 -12 -13   0 8184.39 535.917  10
  12 -13   0 8629.96 493.533   7
  12 -13   0 7653.48 364.639  11
  13 -13   0 7990.59 371.473   7
   0 -14   0 184201. 3557.71   8
   0 -14   0 175907. 3751.35  10
  -1 -14   0 17738.6 1137.01   8
   1 -14   0 17478.6 1171.93  10
  -1 -14   0 17937.1 1198.45  10
   1 -14   0 18930.8 1117.09   8
   2 -14   0 8557.56 734.485   8
  -2 -14   0 8107.33 789.777   8
  -2 -14   0 6796.02 741.992  10
   2 -14   0 7536.18 772.055  10
   3 -14   0-16.3600 105.214   8
  -3 -14   0 355.515 212.862  10
  -3 -14   0 181.523 104.089   8
   3 -14   0 67.2096 145.555  10
   4 -14   0 526.116 224.055  10
  -4 -14   0 878.297 321.885  10
   5 -14   0 437.536 235.104  10
   5 -14   0 335.670 166.665   7
  -5 -14   0 468.289 242.319  10
   6 -14   0 70.9323 129.240  10
  -6 -14   0 166.178 147.421  10
   6 -14   0 83.7526 94.7742   7
  -7 -14   0 4701.07 595.479  10
   7 -14   0 4810.63 519.876   7
  -8 -14   0 1363.13 317.321  10
   8 -14   0 1701.54 311.203   7
   9 -14   0 646.839 182.974   7
  -9 -14   0 813.295 232.924  10
   9 -14   0 401.427 116.384  11
  10 -14   0 1179.19 163.247  11
  10 -14   0 1278.52 224.327   7
 -10 -14   0 1129.38 255.424  10
 -11 -14   0 3861.38 371.288  10
  11 -14   0 4426.87 354.972   7
  11 -14   0 4352.63 276.338   9
  11 -14   0 3495.86 227.889  11
  12 -14   0 1313.64 156.255   7
   0 -15   0-120.127 230.892  10
   0 -15   0 23.3673 128.941   8
  -1 -15   0 3969.68 559.782  10
   1 -15   0 4227.80 569.537  10
   1 -15   0 4351.59 504.013   8
  -1 -15   0 4698.59 554.395   8
   2 -15   0 5192.88 529.736   8
   2 -15   0 4318.05 568.609  10
  -2 -15   0 5558.41 650.994  10
  -2 -15   0 4650.91 560.854   8
   3 -15   0-173.528 222.854  10
  -3 -15   0-124.893 165.630   8
  -3 -15   0 104.651 157.867  10
   4 -15   0 1439.37 309.111  10
  -4 -15   0 1208.24 318.737   8
  -4 -15   0 1470.99 364.779  10
   5 -15   0 2385.30 369.430   7
  -5 -15   0 2018.21 373.394   8
   5 -15   0 1967.17 377.525  10
  -5 -15   0 2676.45 445.064  10
   6 -15   0 11045.3 755.739   7
  -6 -15   0 9690.22 798.060   8
  -6 -15   0 9813.28 808.803  10
   6 -15   0 10968.1 824.970  10
  -7 -15   0 15770.1 998.808  10
   7 -15   0 15639.0 858.649   7
  -8 -15   0 14407.8 886.246  10
   8 -15   0 15128.0 786.312   7
  -9 -15   0 16612.0 878.289   8
   9 -15   0 18751.0 803.588   7
  -9 -15   0 17724.0 897.492  10
   9 -15   0 17871.7 538.821   9
 -10 -15   0 86.7680 85.9399   8
  10 -15   0 145.625 69.2684   7
 -10 -15   0 12.1617 64.4272  10
  11 -15   0 98.5582 51.5987   7
   0 -16   0 27836.7 1380.46  10
   0 -16   0 28273.2 1191.25   8
   1 -16   0 23352.6 1258.15  10
  -1 -16   0 23151.9 1111.99   8
  -1 -16   0 22613.0 1244.00  10
   2 -16   0 4036.76 527.640  10
  -2 -16   0 4711.11 566.527  10
  -2 -16   0 3641.70 447.282   8
  -3 -16   0 12450.8 905.615  10
  -3 -16   0 12751.1 830.838   8
   3 -16   0 12342.5 871.309  10
   4 -16   0 8630.71 646.380   7
  -4 -16   0 8515.10 682.397   8
  -4 -16   0 8164.55 718.136  10
   4 -16   0 8768.68 726.840  10
   5 -16   0 9398.24 729.702  10
  -5 -16   0 8781.47 726.447  10
  -5 -16   0 8999.07 684.132   8
   5 -16   0 9162.49 638.411   7
   6 -16   0 8965.94 608.172   7
  -6 -16   0 7566.38 613.018   8
  -6 -16   0 7899.96 659.258  10
  -7 -16   0 2556.93 356.823  10
   7 -16   0 2473.07 306.888   7
  -7 -16   0 1629.84 279.423   8
  -8 -16   0 3579.01 377.778  10
   8 -16   0 3543.39 328.350   7
  -8 -16   0 3287.78 346.790   8
  -9 -16   0 15066.9 676.299  10
   9 -16   0 15353.2 603.518   7
   0 -17   0 62.9605 101.013  10
   1 -17   0 183.963 170.061  10
  -1 -17   0 190.269 145.414  10
   2 -17   0 9258.25 712.287  10
  -2 -17   0 9088.75 709.420  10
  -2 -17   0 8838.60 581.490   8
   3 -17   0 2740.98 387.789  10
  -3 -17   0 2572.24 386.413  10
   3 -17   0 2319.00 303.048   7
  -3 -17   0 2412.97 305.617   8
  -4 -17   0 506.125 147.122   8
   4 -17   0 758.769 209.822  10
   4 -17   0 662.657 161.997   7
  -4 -17   0 747.876 213.159  10
   5 -17   0 88.6758 72.9438   7
  -5 -17   0 129.952 103.477  10
  -5 -17   0 106.123 93.8889   8
  -6 -17   0 1019.96 176.926   8
   6 -17   0 1646.47 226.409   7
  -6 -17   0 1254.81 220.335  10
   7 -17   0 2438.06 246.311   7
  -7 -17   0 2355.38 280.881  10
  -7 -17   0 1792.21 202.013   8
   8 -17   0 4294.66 282.879   7
  -8 -17   0 4343.15 329.476  10
   0 -18   0 8588.75 607.585  10
   1 -18   0 5925.53 420.413   7
   1 -18   0 5971.87 509.414  10
  -1 -18   0 6237.73 516.218  10
   2 -18   0 5004.19 453.402  10
   2 -18   0 5186.03 389.975   7
  -2 -18   0 5167.41 468.248  10
  -3 -18   0 7308.72 533.684  10
   3 -18   0 7059.91 439.689   7
   3 -18   0 7713.97 538.411  10
   4 -18   0 3250.62 287.474   7
  -4 -18   0 2999.92 329.978  10
   5 -18   0 84.2699 59.4290   7
  -5 -18   0 209.311 99.2279  10
  -6 -18   0 101.257 65.4090  10
   6 -18   0 13.3517 43.3611   7
   0 -19   0 99.3135 64.8091  10
   1 -19   0 2742.97 270.386  10
   1 -19   0 2257.08 185.755   7
  -1 -19   0 2489.14 266.424  10
  -2 -19   0 121.883 80.5057  10
  -3 -19   0 368.146 96.2332  10
  -4 -19   0 40.5522 50.1273  10
 -17   0   1 31.9319 96.3051  14
  17   0  -1-83.1688 87.8740   5
  17   0  -1-36.4676 52.0021  11
  16   0  -1 299.042 93.8865  11
  16   0  -1 382.623 140.194   5
 -16   0   1 451.099 231.997  14
  15   0  -1 379.075 144.205  11
  15   0  -1 104.577 113.159   8
  15   0  -1 111.592 123.140   5
  14   0  -1 217.575 189.808   5
  14   0  -1 149.652 122.390  11
  14   0  -1 146.767 135.812   8
  13   0  -1 238.878 127.320  11
  13   0  -1 409.460 183.155   5
  13   0  -1 91.6325 136.389   8
  12   0  -1 221.626 144.744  11
  12   0  -1 314.685 214.740   5
  12   0  -1 116.051 135.721   8
  11   0  -1 626.513 179.148   7
 -11   0   1 299.111 161.299   3
  11   0  -1 784.225 227.601   5
  11   0  -1 716.258 191.021  11
  11   0  -1 646.492 222.420   8
 -10   0   1 600.389 401.827   3
  -9   0   1 194.907 280.545   3
  -8   0   1 9.85207 208.005   3
  -7   0   1 1091.50 401.565   3
  -6   0   1 23.4105 140.784   3
  -5   0   1 145.448 148.751   3
  -4   0   1 242.525 175.183   3
  -3   0   1 320.554 143.780   3
   3   0  -1 408.094 69.7602   4
  -2   0   1 125.501 81.4057   3
   2   0  -1 113.164 26.1050   4
  -1   0   1 39.7657 53.0651   3
   0   0   1 279.594 77.5685   2
  -1   0  -1 113.750 41.6316   1
   1   0   1 154.312 64.0635   2
  -2   0  -1 71.8636 70.0526   1
   2   0   1 108.213 80.3865   2
   3   0   1 630.991 159.654   2
  -3   0  -1 384.484 129.344   1
   4   0   1 203.766 121.156   2
  -4   0  -1 81.8418 95.2665   1
  -5   0  -1-18.4079 118.517   1
   5   0   1 412.832 147.767   2
  -6   0  -1 265.964 167.454   3
   6   0   1 290.071 148.010   2
  -6   0  -1 111.595 162.281   1
  -7   0  -1 3.01362 99.5408   3
  -7   0  -1-25.2415 188.197   1
  -8   0  -1 444.276 300.292   3
  -9   0  -1 361.197 311.830   3
  10   0   1 261.100 135.525   7
  10   0   1 150.218 109.709   5
  10   0   1 165.417 138.156   8
 -10   0  -1 261.938 209.913   3
  10   0   1-36.5829 89.6917  11
  11   0   1 58.7194 108.294   5
  11   0   1 28.0468 69.9813  11
  11   0   1 165.979 153.183   8
  12   0   1 4.20277 84.6735  11
  12   0   1 139.126 142.241   8
  12   0   1-77.1066 105.205   5
  13   0   1 714.997 250.640   5
  13   0   1 750.598 211.722  11
  13   0   1 483.142 197.838   8
  14   0   1-12.9219 101.629  11
  14   0   1-17.9631 120.971   5
 -14   0  -1-98.9216 225.069  14
  15   0   1 269.720 121.591   5
 -15   0  -1 54.2058 174.932  14
  15   0   1 225.241 125.787  11
 -16   0  -1 111.670 146.155  14
  16   0   1 38.6645 82.3531   5
  16   0   1 11.1975 66.1514  11
 -17   0  -1 155.440 104.041  14
  17   0   1 84.7892 54.1861   5
 -17   1   1 5525.42 530.340  14
  17   1  -1 5358.42 396.483   5
 -17  -1   1 5316.96 520.251  14
  17  -1  -1 5166.49 385.600   5
  17  -1  -1 4924.85 331.999  11
 -16  -1   1 10837.1 883.126  14
  16  -1  -1 11523.6 701.708   5
  16   1  -1 11344.0 696.692   5
  16   1  -1 11393.9 599.701  11
 -16   1   1 11263.5 905.515  14
  16  -1  -1 10830.0 609.512  11
  15  -1  -1 1187.85 252.702   5
  15  -1  -1 1500.35 257.409  11
 -15  -1   1 615.130 243.628  14
  15   1  -1 1130.09 264.606   5
  15   1  -1 1380.35 250.092  11
  15  -1  -1 1348.93 312.580   8
  14  -1  -1 1649.17 283.462  11
  14   1  -1 1689.09 352.191   8
  14  -1  -1 1573.69 338.795   8
  14   1  -1 1463.64 267.140  11
  14  -1  -1 1206.15 289.466   5
  14   1  -1 1378.42 297.249   5
  13   1  -1 3045.32 482.707   8
  13  -1  -1 2610.51 432.542   8
  13  -1  -1 2596.54 374.978  11
  13   1  -1 2746.90 370.623  11
  13   1  -1 2743.15 442.737   5
  13  -1  -1 1986.41 375.237   5
  12   1  -1 3159.71 457.740   5
 -12  -1   1 3471.31 806.892   3
  12  -1  -1 3192.74 396.273  11
  12   1  -1 3106.73 477.150   8
  12  -1  -1 3679.35 501.789   5
  12   1  -1 3342.05 395.950  11
  12  -1  -1 3524.68 444.480   7
  12  -1  -1 3247.88 467.979   8
  11  -1  -1 1241.59 252.213  11
  11   1  -1 1328.93 292.357   8
  11   1  -1 1279.85 269.561   5
  11  -1  -1 1161.27 273.984   5
  11  -1  -1 1587.09 328.919   8
 -11  -1   1 1350.96 535.723   3
  11  -1  -1 1465.78 281.768   7
  11   1  -1 1384.91 245.518  11
 -10   1   1 72063.8 3449.86   3
 -10  -1   1 76397.2 3741.22   3
  -9  -1   1 51022.9 2809.14   3
  -9   1   1 48435.1 2607.43   3
  -8  -1   1 29914.2 1962.47   3
  -8   1   1 28550.3 1811.32   3
   7   1  -1 157730. 2381.84  17
  -7   1   1 166621. 3962.99   3
  -6  -1   1 224880. 4356.55   3
  -6   1   1 224182. 4117.95   3
  -5   1   1 157798. 3115.15   3
  -5  -1   1 164637. 3328.25   3
  -4  -1   1 278190. 4043.87   1
  -4  -1   1 324731. 4157.48   3
  -4   1   1 339417. 4076.79   3
   3  -1  -1 517.202 93.6136   4
  -3  -1   1 825.113 228.874   1
  -3  -1   1 534.683 183.012   3
  -3   1   1 422.033 141.205   3
   2  -1  -1 22125.8 528.736   4
  -2  -1   1 22746.2 816.609   3
  -1  -1   1 48605.9 941.082   2
   1  -1  -1 41824.5 811.161   4
  -1   1   1 50447.0 1203.66   3
  -1  -1   1 43147.5 912.088   3
  -1  -1   1 40393.5 608.217   4
   0   1  -1 10363.2 307.370   3
   0  -1   1 10832.8 339.568   3
   0  -1  -1 9934.46 343.166   1
   0  -1   1 10603.2 488.750   2
  -1   1  -1 51454.8 713.259   1
  -1  -1  -1 50609.2 963.538   1
  -2   1  -1 7089.05 381.729   1
   2  -1   1 9205.83 551.187   2
   2   1   1 8459.50 484.012   2
  -2  -1  -1 7829.39 474.870   1
   3  -1   1 6412.09 412.660   4
  -3   1  -1 6471.30 467.520   1
   3  -1   1 7559.30 535.248   2
   3   1   1 7753.12 505.915   2
  -3  -1  -1 7512.12 556.935   1
   4   1   1-3.26007 132.080  17
  -4   1  -1 123.371 101.559   3
   4  -1   1 138.492 114.683   2
   4  -1   1 138.237 92.6925   4
  -4   1  -1 127.239 104.828   1
  -4  -1  -1 91.0007 129.918   1
   4   1   1 111.238 78.1146   2
   5  -1   1 47257.4 1392.54   4
   5  -1   1 53476.6 1574.69   2
  -5   1  -1 49601.8 1791.13   1
  -5   1  -1 54442.1 1667.47   3
   5   1   1 53528.5 1479.85   2
  -5  -1  -1 50636.7 1905.31   1
   6   1   1 5792.13 484.598   2
   6  -1   1 5279.06 519.286   2
  -6  -1  -1 6274.29 772.466   1
  -6   1  -1 4583.45 619.743   1
  -6   1  -1 5945.64 632.722   3
  -7  -1  -1 63849.4 2763.65   1
  -7   1  -1 59073.6 2242.82   3
  -7  -1  -1 67409.6 2594.86   3
  -8   1  -1 151179. 4029.82   3
  -8  -1  -1 148535. 4303.90   3
  -8  -1  -1 139534. 4470.73   1
  -9   1  -1 42833.7 2344.20   3
  -9  -1  -1 44292.2 2575.25   3
  10  -1   1 10391.4 728.191   7
  10  -1   1 10629.3 789.439   5
  10   1   1 9366.85 747.895   8
  10   1   1 10320.1 772.732   5
  10   1   1 10472.8 679.292  11
  10  -1   1 9989.76 676.417  11
  10  -1   1 9106.26 713.630   8
 -10  -1  -1 8482.53 1224.76   3
  11  -1   1 8618.38 660.997  11
  11  -1   1 8268.29 708.387   5
  11   1   1 7082.65 673.353   5
  11  -1   1 7731.42 672.441   7
  11   1   1 7639.84 610.109  11
  11  -1   1 8456.71 733.294   8
  11   1   1 8259.94 732.552   8
  12  -1   1 25682.3 1296.48   5
  12  -1   1 25618.5 969.689   9
  12  -1   1 25149.8 1297.53   8
  12   1   1 24934.3 1330.06   8
  12   1   1 24160.2 1106.98  11
  12  -1   1 24168.7 1139.42  11
  12   1   1 24040.0 1254.59   5
 -13  -1  -1 26355.5 1649.42  14
  13   1   1 27960.7 1336.18   5
  13   1   1 24646.5 1117.91  11
  13  -1   1 25327.9 1303.73   8
  13  -1   1 25050.6 1268.63   5
  13  -1   1 25309.2 1157.12  11
  14  -1   1 758.419 218.270  11
  14  -1   1 836.244 231.078   5
  14   1   1 1114.81 273.909   5
  14   1   1 855.614 211.957  11
 -14  -1  -1 1299.96 386.937  14
  15  -1   1 338.169 131.505  11
  15   1   1 354.393 145.026  11
  15   1   1 410.556 168.991   5
 -15   1  -1 527.713 237.888  14
  15  -1   1 312.573 142.047   5
 -15  -1  -1 654.623 300.344  14
 -16   1  -1 2525.15 385.465  14
  16   1   1 2066.75 279.367   5
 -16  -1  -1 2071.58 360.214  14
  16  -1   1 2066.49 265.338   5
  16  -1   1 2214.48 255.245  11
  16   1   1 1999.78 239.681  11
  17   1   1 130.232 53.7177  15
  17   1   1 155.297 64.4948   5
 -17  -1  -1 245.338 105.632  14
  17  -1   1 141.913 56.3081   5
 -17   2   1 24212.2 1078.77  14
  17  -2  -1 23304.9 719.886  11
 -17  -2   1 23236.1 1033.13  14
  17  -2  -1 23805.3 789.145   5
  17   2  -1 23738.0 808.959   5
  16   2  -1 8654.52 506.812  11
  16  -2  -1 9106.19 606.515   5
 -16   2   1 9216.62 807.047  14
  16  -2  -1 9326.02 562.323  11
 -16  -2   1 9317.33 800.905  14
  16   2  -1 9243.85 613.553   5
  15  -2  -1 11757.1 711.757  11
  15  -2  -1 12182.5 802.675   5
  15  -2  -1 11315.2 820.732   8
 -15  -2   1 11716.0 1017.70  14
  15   2  -1 10278.2 632.148  11
  15   2  -1 10559.2 740.917   5
  14  -2  -1 5496.98 612.131   8
  14  -2  -1 5074.60 508.786  11
  14  -2  -1 5141.70 558.162   5
 -14  -2   1 5753.60 752.854  14
  14   2  -1 5029.60 550.154   5
  14   2  -1 4755.57 464.211  11
  13   2  -1 23858.6 1309.36   8
  13  -2  -1 25316.8 1313.78   8
  13   2  -1 24592.6 1242.80   5
  13  -2  -1 23086.9 1099.06  11
  13   2  -1 22947.4 1034.04  11
  13  -2  -1 24653.7 1264.04   5
  13  -2  -1 22961.5 1159.22   7
  12  -2  -1 9060.04 715.953   7
 -12  -2   1 8629.09 1452.21   3
  12   2  -1 9233.15 803.960   8
  12  -2  -1 8907.84 761.752   8
  12   2  -1 9016.42 750.900   5
  12  -2  -1 9819.51 797.760   5
  12  -2  -1 9209.33 680.703  11
  12   2  -1 9292.14 649.180  11
 -11  -2   1 30248.5 2599.01   3
  11  -2  -1 34291.6 1445.95   5
  11   2  -1 33914.8 1399.27   5
  11  -2  -1 32186.3 1297.10   7
  11   2  -1 30105.7 1133.96  11
  11   2  -1 28869.5 1353.96   8
  11  -2  -1 33020.9 1254.93  11
  11  -2  -1 32740.4 1394.24   8
 -10  -2   1 13670.3 1637.67   3
 -10   2   1 13912.5 1477.97   3
  -9   2   1 2345.74 565.707   3
  -9  -2   1 2475.01 649.996   3
  -8   2   1 1684.25 427.724   3
  -8  -2   1 1892.42 513.682   3
   7  -2  -1 22698.3 1013.98   4
   7   2  -1 22538.8 1004.16  17
  -7   2   1 23656.4 1472.63   3
  -7  -2   1 24782.3 1670.02   3
  -6   2   1 106909. 2844.02   3
   6  -2  -1 106444. 2011.93   4
   6   2  -1 103124. 2117.14  17
  -5  -2   1 1235.79 319.142   1
  -5   2   1 1049.14 282.108   3
  -5  -2   1 1456.67 351.661   3
   5  -2  -1 1207.34 200.175   4
  -4  -2   1 8659.85 760.504   1
   4  -2  -1 8275.85 476.190   4
  -4  -2   1 10267.4 795.206   3
  -3   2   1 196.551 117.550   3
   3  -2  -1 164.885 73.2785   4
  -3  -2   1 191.445 130.730   3
  -3  -2   1 261.791 140.795   1
   2  -2  -1 172.298 87.2764   4
  -2  -2   1 146.213 102.797   1
  -2   2   1 202.636 123.068   3
  -1  -2   1 157090. 1876.85   3
   1  -2  -1 137111. 1973.92   4
  -1  -2   1 138252. 1741.30   4
  -1  -2   1 165308. 2371.72   2
   0  -2   1 25128.5 944.992   2
   0  -2   1 24455.6 511.163   3
   1  -2   1 7144.83 529.251   2
   1  -2   1 6418.88 169.425   1
  -1  -2  -1 6870.36 398.834   1
  -1   2  -1 6015.20 188.584   1
   2   2   1 235697. 2928.07  17
   2  -2   1 222682. 3086.63   2
  -2   2  -1 208390. 1479.81   3
  -2  -2  -1 209611. 2659.68   1
  -2   2  -1 202678. 1894.29   1
  -2   2  -1 238807. 1683.30  17
   3   2   1 999999. 6357.07  17
   3  -2   1 964889. 6768.14   2
   4   2   1 15403.7 884.980  17
  -4   2  -1 16952.5 752.488   3
   4  -2   1 16145.9 777.854   4
  -4   2  -1 15329.2 835.355   1
   4   2   1 15528.6 801.957   2
  -4  -2  -1 14505.7 932.870   1
   4  -2   1 17330.0 970.812   2
   5   2   1 27692.7 1110.65   2
   5  -2   1 24301.5 1038.09   4
   5  -2   1 29302.7 1328.05   2
  -5  -2  -1 25156.6 1396.79   1
  -5   2  -1 26282.5 1114.24   3
   6  -2   1 19876.0 1025.21   4
  -6  -2  -1 21602.1 1469.40   1
   6   2   1 24006.7 1038.51   2
  -6   2  -1 22457.2 1184.63   3
  -7   2  -1 5500.65 660.553   3
  -7  -2  -1 4527.02 754.552   1
  -7  -2  -1 5779.09 810.621   3
  -8  -2  -1 1590.95 471.031   3
  -8   2  -1 1025.38 343.718   3
  -8  -2  -1 1060.21 410.056   1
  -9  -2  -1 15168.6 1563.83   3
  10  -2   1 9480.03 672.879  11
  10   2   1 9773.87 747.144   5
  10   2   1 9068.71 629.615  11
 -10  -2  -1 9303.57 1330.31   3
  10  -2   1 8773.81 699.368   8
  10  -2   1 9290.26 737.007   5
  10   2   1 8785.95 734.071   8
  10  -2   1 9557.76 714.630   7
 -11  -2  -1 30615.6 2612.21   3
  11  -2   1 32898.1 1385.26   7
  11   2   1 33582.9 1445.44   5
  11   2   1 32709.6 1499.80   8
  11  -2   1 32376.8 1419.20   8
  11   2   1 33068.4 1254.43  11
  11  -2   1 34574.1 1470.62   5
  11  -2   1 32648.2 1295.95  11
  12  -2   1 12273.3 816.915  11
  12  -2   1 13071.1 923.488   5
  12  -2   1 12603.5 881.675   7
  12   2   1 12421.3 787.794  11
  12  -2   1 13344.5 936.484   8
  12   2   1 14345.1 969.980   5
  13   2   1 2037.97 367.567   5
  13  -2   1 2164.21 374.942   8
  13  -2   1 1938.31 329.826  11
  13   2   1 1852.39 305.724  11
  13  -2   1 2385.34 301.801   9
 -13  -2  -1 1816.50 451.285  14
  13  -2   1 2283.30 377.232   5
  14   2   1 301.231 119.611  11
  14  -2   1 257.452 166.831   5
 -14  -2  -1-12.1147 161.706  14
  14   2   1-12.8075 108.746   5
  14  -2   1-31.6503 96.2807   8
  14  -2   1 33.8420 90.3507  11
  15   2   1 993.224 230.952   5
  15  -2   1 819.269 207.503  11
 -15   2  -1 1169.00 313.640  14
 -15  -2  -1 730.482 273.941  14
  15   2   1 783.279 174.347  11
  15  -2   1 1103.51 241.041   5
 -16   2  -1 5244.25 535.688  14
 -16  -2  -1 4745.28 519.038  14
  16   2   1 5139.53 417.138   5
  16  -2   1 5159.99 399.476   5
  16  -2   1 5124.19 385.336  11
  17   2   1 248.869 65.6992  15
  17   2   1 190.777 62.9550   5
 -17  -2  -1 130.927 88.6300  14
  17  -3  -1 2213.23 229.133   5
 -17  -3   1 2668.45 339.213  14
 -17   3   1 1960.97 299.706  14
  17  -3  -1 2121.01 219.315  11
  17   3  -1 2605.52 254.072   5
 -16  -3   1 6714.07 659.801  14
  16   3  -1 6344.19 494.346   5
  16  -3  -1 6617.86 470.519  11
  16  -3  -1 6781.78 502.939   5
  15  -3  -1 2965.23 421.589   8
  15  -3  -1 2856.60 359.608  11
  15   3  -1 3322.38 412.173   5
  15  -3  -1 3018.76 393.419   5
  15   3  -1 2687.02 313.191  11
 -15  -3   1 3540.95 537.961  14
  14  -3  -1 575.632 192.860   5
  14  -3  -1 964.368 265.985   8
 -14  -3   1 1147.71 383.073  14
  14   3  -1 978.423 215.440  11
  14  -3  -1 973.894 241.876  11
  14   3  -1 1467.79 320.324   5
  13  -3  -1 151.749 133.229   8
  13   3  -1 179.838 123.827   5
  13   3  -1 178.109 92.1897  11
 -13  -3   1-23.8975 199.897  14
  13  -3  -1 133.041 101.092   7
  13  -3  -1 127.021 111.412   5
  13  -3  -1 458.162 156.256  11
  12   3  -1 24190.0 1314.26   8
  12  -3  -1 25374.8 1207.68   7
  12  -3  -1 24112.7 1253.16   8
  12  -3  -1 23982.2 1227.79   5
  12   3  -1 25514.5 1237.93   5
  12   3  -1 24338.2 1039.41  11
  12  -3  -1 23781.9 1117.29  11
  11   3  -1 78553.6 2107.14   5
  11  -3  -1 75266.7 2130.18   8
  11  -3  -1 73598.1 1923.60  11
  11   3  -1 78548.6 2255.19   8
  11  -3  -1 77081.9 2042.22   7
  11   3  -1 73098.1 1744.70  11
 -11  -3   1 82004.8 4424.80   3
  11  -3  -1 77511.7 2181.97   5
  10   3  -1 681.921 175.392   5
  10   3  -1 536.261 189.375   8
 -10  -3   1 136.550 344.977   3
  10  -3  -1 728.490 216.067   5
  10  -3  -1 649.334 179.669   7
  10  -3  -1 862.110 211.230   8
  -9  -3   1 4112.85 866.000   3
  -9   3   1 3456.16 688.072   3
   8  -3  -1 1159.95 281.197   4
  -8  -3   1 1791.75 538.926   3
  -8   3   1 1511.87 378.580   3
  -7  -3   1 8640.57 1034.99   3
   7  -3  -1 7144.02 604.615   4
  -7   3   1 7211.54 823.757   3
   7   3  -1 7206.19 630.602  17
   6   3  -1 2361.22 358.943  17
  -6  -3   1 2677.98 530.786   3
  -6  -3   1 2162.15 509.430   1
  -6   3   1 1958.54 406.498   3
   6  -3  -1 1958.45 298.351   4
  -5  -3   1 2360.37 478.903   1
  -5  -3   1 2404.34 473.337   3
   5   3  -1 2582.16 370.550  17
   5  -3  -1 2138.36 290.486   4
  -5   3   1 2326.38 402.946   3
   4  -3  -1 171219. 2456.08   4
  -4  -3   1 172363. 3482.29   1
   4   3  -1 170388. 2716.82  17
  -3   3   1 13126.7 828.919   3
  -3  -3   1 9403.41 704.616   1
  -3   3   1 13291.7 593.724  17
   3  -3  -1 10552.4 605.573   4
  -2   3   1 64940.1 1737.36  17
  -2  -3   1 66462.1 1622.16   4
   2  -3  -1 67053.6 1536.71   4
  -1  -3   1 13319.0 681.952   4
  -1  -3   1 11515.4 523.917   1
   0   3  -1 72540.3 1418.91  17
   0   3  -1 70375.4 594.520   1
  -1  -3  -1 20586.6 761.669   1
  -1   3  -1 20197.1 714.087  17
   1  -3   1 21584.5 1106.13   2
   2   3   1 457756. 4528.76  17
  -2  -3  -1 442752. 4187.98   1
   2  -3   1 494722. 5401.72   2
  -2   3  -1 519726. 3336.86  17
  -3   3  -1 11672.2 444.226   3
   3   3   1 11180.4 740.529  17
   3  -3   1 12300.1 897.212   2
  -3  -3  -1 11706.5 799.641   1
   3  -3   1 10544.2 637.495   4
  -4  -3  -1 534.743 221.313   1
   4  -3   1 295.824 126.689   4
   4  -3   1 462.358 231.159   2
  -4   3  -1 592.641 140.585   3
   4   3   1 601.611 226.387  17
  -5  -3  -1 21258.8 1342.62   1
   5   3   1 21520.0 1067.34   2
  -5   3  -1 20778.3 938.275   3
   5   3   1 17994.3 1269.59  17
   5  -3   1 19788.4 1009.45   4
  -6  -3  -1 21047.0 1499.40   1
   6   3   1 24640.6 1146.82   2
   6  -3   1 20786.4 1092.53   4
  -6   3  -1 22277.9 1132.25   3
  -7  -3  -1 12823.0 1319.40   1
   7  -3   1 10642.3 847.849   4
  -8  -3  -1 7606.60 1068.17   3
  -8  -3  -1 5632.40 988.298   1
  -9  -3  -1 45871.4 2833.48   3
  -9  -3  -1 41045.7 2830.53   1
  10   3   1 24571.7 1180.81   5
  10  -3   1 20279.0 1050.71   7
  10  -3   1 20702.2 1098.11   5
  10  -3   1 19082.5 1031.36   8
 -10  -3  -1 21124.0 2053.52   3
  10  -3   1 21544.2 1029.30  11
  10   3   1 21703.3 970.889  11
  10   3   1 22320.5 1188.84   8
  11  -3   1 16822.3 1018.49   5
 -11  -3  -1 18254.9 1337.71  14
  11  -3   1 16125.7 989.880   8
  11   3   1 16768.0 893.174  11
  11   3   1 18351.2 1061.76   5
  11  -3   1 16702.3 996.547   7
 -11  -3  -1 15472.4 1886.27   3
  11  -3   1 15899.2 922.491  11
  12   3   1 22418.7 1042.23  11
  12  -3   1 22223.0 1173.83   7
  12  -3   1 22977.5 1198.40   5
 -12  -3  -1 23914.3 1567.86  14
  12  -3   1 23416.0 1134.90  11
  12  -3   1 24071.9 1229.91   8
  12   3   1 23426.0 1219.28   5
  13  -3   1 7345.18 541.037   9
  13  -3   1 7151.17 652.314   5
 -13  -3  -1 7917.54 897.144  14
  13   3   1 7127.59 582.629  11
  13  -3   1 7617.69 684.118   8
  13   3   1 7562.31 682.873   5
  13  -3   1 6767.84 597.870  11
 -14  -3  -1 13233.4 1109.30  14
  14  -3   1 10878.4 593.197   9
  14  -3   1 10777.0 743.922   5
  14  -3   1 11184.8 772.987   8
  14  -3   1 11890.6 753.969  11
  14   3   1 13731.9 865.449   5
  14   3   1 10849.1 680.549  11
  15  -3   1 1778.68 267.638  11
  15   3   1 1732.29 276.700   5
 -15  -3  -1 1660.49 379.074  14
 -15   3  -1 1423.42 352.218  14
  15  -3   1 2204.33 306.614   5
  16  -3   1 367.796 102.821   5
  16   3   1 316.329 105.423   5
 -16  -3  -1 354.017 177.994  14
 -16   3  -1 302.929 139.073  14
  16  -3   1 384.728 108.922  11
 -17  -3  -1 204.749 69.4325  14
  17  -3   1 364.101 76.8113  11
  17  -4  -1 6067.36 348.363  11
  17   4  -1 6053.44 352.214   5
  17  -4  -1 5438.23 300.805   5
 -17  -4   1 6667.34 493.742  14
 -17   4   1 6216.42 494.203  14
  16   4  -1 22610.5 874.392   5
  16  -4  -1 23212.1 860.554   5
 -16  -4   1 23496.3 1176.71  14
  16  -4  -1 24370.4 882.152  11
  15  -4  -1 2495.58 331.832  11
  15  -4  -1 2117.07 320.514   5
 -15  -4   1 2070.41 407.752  14
  15   4  -1 2032.26 301.659   5
  15  -4  -1 1958.10 236.799   9
  15  -4  -1 2107.90 332.823   8
 -14  -4   1 19614.0 1333.99  14
  14  -4  -1 18908.1 970.706  11
  14   4  -1 18229.7 987.979   5
  14  -4  -1 20370.5 1117.02   8
  14  -4  -1 18413.1 998.767   5
  14  -4  -1 18582.4 1017.58   7
  14   4  -1 17971.6 850.268  11
  13  -4  -1 42218.7 1588.64   7
  13   4  -1 41679.1 1337.56  11
  13  -4  -1 42842.3 1674.59   8
 -13  -4   1 42547.5 2030.79  14
  13  -4  -1 44935.6 1642.97   5
  13   4  -1 41312.1 1537.66   5
  13  -4  -1 43346.6 1525.70  11
  12  -4  -1 9555.68 774.338   5
  12  -4  -1 8650.72 714.893   7
  12   4  -1 9247.26 735.007   5
 -12  -4   1 8784.07 913.776  14
  12   4  -1 8660.45 613.195  11
  12  -4  -1 8497.94 679.253  11
  12  -4  -1 9523.59 789.789   8
  11   4  -1 2709.12 423.490   8
  11  -4  -1 2010.91 333.257   7
  11   4  -1 2315.04 367.239   5
 -11  -4   1 1700.45 678.735   3
  11  -4  -1 2544.83 414.506   5
  11  -4  -1 2123.06 364.089   8
  11   4  -1 1469.70 256.327  11
  11  -4  -1 2192.17 335.608  11
  10  -4  -1 11971.8 809.709   8
  10  -4  -1 13318.2 828.805   7
  10   4  -1 13895.6 830.879   5
  10   4  -1 12368.4 868.069   8
  10  -4  -1 14758.0 906.792   5
 -10  -4   1 15094.4 1849.01   3
  10   4  -1 11761.4 670.352  11
   9  -4  -1 44229.4 1821.96   4
  -9  -4   1 55135.2 3246.61   3
   8  -4  -1 113.059 112.843   4
   8   4  -1 88.4811 184.885  17
  -8  -4   1 440.419 268.134   3
  -7   4   1 242.609 208.113   3
   7  -4  -1 361.340 176.147   4
  -7  -4   1 94.2403 192.671   3
   7   4  -1 261.793 166.480  17
  -6   4   1 23933.5 1412.22   3
   6  -4  -1 22233.9 1090.88   4
   6   4  -1 22706.9 1177.22  17
  -6  -4   1 27675.3 1779.75   3
  -6  -4   1 24527.3 1701.80   1
  -5  -4   1 162.048 162.435   3
  -5  -4   1 274.363 253.750   1
   5  -4  -1 212.436 121.336   4
   5   4  -1 250.947 145.630  17
  -5   4   1-35.4659 145.579   3
   4   4  -1 98527.1 2315.35  17
   4  -4  -1 99217.1 2117.94   4
   3   4  -1 4161.03 466.455  17
   3  -4  -1 4257.01 441.937   4
  -3  -4   1 3516.65 458.788   1
  -2  -4   1 240423. 3561.64   4
   2  -4  -1 238347. 3377.47   4
   1  -4  -1 395012. 2866.46   1
  -1  -4   1 378944. 4250.06   4
   0   4  -1 437549. 4046.77  17
   0  -4  -1 465151. 3454.09   1
  -1  -4  -1 467760. 3972.55   1
   1  -4   1 467840. 2875.42   3
  -2  -4  -1 442227. 4521.75   1
   2  -4   1 431019. 4303.54   4
   3  -4   1 34207.5 1265.27   4
  -3  -4  -1 38205.0 1510.46   1
   3   4   1 34154.4 1457.39  17
   4  -4   1 43052.6 1503.61   4
   4   4   1 44936.4 1835.64  17
  -4  -4  -1 42831.2 1795.41   1
   5  -4   1 133063. 2772.74   4
  -5  -4  -1 136017. 3568.14   1
   6  -4   1 151269. 3159.38   4
  -6  -4  -1 157592. 4276.51   1
   7  -4   1 6709.12 705.689   4
  -7  -4  -1 7103.28 1038.60   1
   8  -4   1 2206.93 435.203   4
  -8  -4  -1 3795.50 839.444   1
  -8  -4  -1 4074.94 822.828   3
  -9  -4  -1 362.468 321.779   3
  -9  -4  -1 183.508 143.268  14
   9  -4   1 595.413 190.266   7
  -9  -4  -1 285.250 387.623   1
   9   4   1 272.659 114.300   5
  10  -4   1 331.422 152.408   7
  10  -4   1 27.4632 101.464   8
  10   4   1 228.080 110.827  11
  10  -4   1 472.325 161.195   5
 -10  -4  -1 393.469 387.554   3
  10   4   1 847.862 219.688   5
  10  -4   1 539.952 193.804  11
 -10  -4  -1 237.156 183.420  14
 -11  -4  -1 2197.69 496.102  14
  11  -4   1 2347.88 378.971   8
  11   4   1 2681.40 367.224  11
  11   4   1 3098.28 446.912   5
  11  -4   1 2452.81 403.399   7
 -11  -4  -1 1906.05 712.378   3
  11  -4   1 2555.90 411.375   5
  11  -4   1 2320.22 362.309  11
  12  -4   1 3297.83 451.260   7
  12   4   1 3790.36 480.125   5
  12   4   1 3046.37 382.877  11
  12  -4   1 3386.95 463.753   8
  12  -4   1 3229.88 429.349  11
 -12  -4  -1 3536.79 614.910  14
  12  -4   1 3262.04 441.400   5
  13  -4   1 248.135 173.989   5
 -13  -4  -1-110.427 156.488  14
  13   4   1 156.405 132.677   5
  13   4   1 140.264 131.628  11
  13  -4   1 205.081 141.222   7
  13  -4   1-120.705 111.712   8
  13  -4   1 0.84422 107.764  11
  14  -4   1 24166.3 1086.51   8
  14  -4   1 25439.8 1092.16   5
  14  -4   1 24291.8 1059.97  11
  14  -4   1 24959.9 921.628   9
 -14  -4  -1 25006.5 1462.76  14
  14   4   1 24070.6 1100.53   5
  15   4   1 28290.5 1060.54   5
 -15  -4  -1 28710.8 1408.82  14
  15  -4   1 25771.2 781.200   9
  15  -4   1 26928.9 967.143   5
 -15   4  -1 28182.0 1359.13  14
  15  -4   1 26692.7 987.503  11
  16   4   1 4199.05 294.085  15
 -16   4  -1 4831.41 454.683  14
  16  -4   1 4058.43 285.880   5
 -16  -4  -1 4499.74 463.658  14
  16  -4   1 4677.53 347.644  11
  16   4   1 4480.49 351.804   5
  17  -5  -1 133.376 61.2475  11
 -17   5   1 28.8601 59.1340  14
  16  -5  -1 461.629 121.647   5
 -16  -5   1 148.363 126.091  14
  16   5  -1 371.408 120.819   5
  16  -5  -1 307.016 81.6098   9
  16  -5  -1 262.825 112.970  11
  15  -5  -1-8.20904 81.4271   5
  15  -5  -1-70.6181 110.400   8
  15  -5  -1 79.1162 106.444  11
  15   5  -1 28.0053 70.8728   5
 -15  -5   1 5.73335 147.656  14
  14   5  -1 4345.22 465.663   5
  14  -5  -1 3273.89 407.303  11
  14  -5  -1 3197.19 399.449   5
  14  -5  -1 3418.83 435.049   7
 -14  -5   1 3563.91 550.263  14
  14  -5  -1 3144.07 428.897   8
  13  -5  -1 1184.88 268.233   5
  13  -5  -1 1503.14 310.312   7
  13   5  -1 1106.06 213.719  11
 -13  -5   1 1238.58 369.894  14
  13  -5  -1 1133.47 256.663  11
  13  -5  -1 995.318 257.546   8
  13   5  -1 1025.05 230.868   5
  12  -5  -1 87.0928 136.676   7
 -12  -5   1 36.6003 157.298  14
  12  -5  -1 184.810 95.1609   8
  12   5  -1 13.1282 87.0694  11
  12  -5  -1 126.582 131.907  11
  12   5  -1-124.268 155.081   5
  12  -5  -1 170.362 144.848   5
  11  -5  -1 14258.6 938.580   8
  11   5  -1 13092.4 735.250  11
  11  -5  -1 14835.2 931.808   5
 -11  -5   1 13899.6 1934.33   3
  11  -5  -1 13148.3 873.600   7
 -11  -5   1 14114.9 1124.22  14
  11   5  -1 14445.9 874.272   5
 -10  -5   1 6273.94 721.191  14
  10  -5  -1 5907.50 559.552   7
  10   5  -1 6820.63 580.602   5
  10  -5  -1 6157.46 596.085   8
  10   5  -1 5562.96 458.077  11
 -10  -5   1 6196.89 1220.96   3
  10  -5  -1 6048.41 587.174   5
  -9  -5   1 7365.02 1225.76   3
   9  -5  -1 6421.77 736.068   4
  -8  -5   1 1788.52 608.093   3
   8  -5  -1 1252.75 317.110   4
   8   5  -1 1731.98 374.072  17
   7  -5  -1 11803.6 900.752   4
  -7  -5   1 12767.9 1365.97   3
   7   5  -1 12974.7 984.603  17
  -6   5   1 605.889 264.209   3
  -6  -5   1 859.451 338.085   1
   6  -5  -1 571.248 203.214   4
   6   5  -1 851.000 254.398  17
  -6  -5   1 1066.51 366.944   3
  -5  -5   1 4741.04 735.559   3
  -5  -5   1 3021.40 548.312   1
   5  -5  -1 3734.25 472.699   4
   5   5  -1 4335.64 537.843  17
   4   5  -1 28302.3 1331.30  17
   4  -5  -1 28732.8 1279.34   4
  -4  -5   1 25456.6 1463.86   1
   3   5  -1 28828.6 1301.71  17
   3  -5  -1 28847.0 1276.52   4
  -3   5   1 30677.6 1512.47  17
  -3  -5   1 29654.8 1465.13   4
   2  -5  -1 587.931 224.742   4
  -2  -5   1 750.015 250.574   4
  -2   5   1 278.334 318.561  17
  -2  -5   1 522.109 179.832   1
   2   5  -1 522.575 210.368  17
   2  -5  -1 679.737 126.302   1
   1  -5  -1 13079.3 577.097   1
  -1  -5   1 12350.6 866.357   4
   1   5  -1 13592.6 820.192  17
  -1  -5   1 10336.2 584.386   1
   1  -5  -1 12312.3 897.900   4
   0  -5  -1 40649.7 1711.10   4
   0   5  -1 40896.2 1368.24  17
   0  -5  -1 44829.9 1191.14   1
   0  -5   1 39945.4 1483.70   4
  -1   5  -1 43115.8 1357.08  17
  -1  -5  -1 41857.0 1306.39   1
   2  -5   1 205730. 3337.28   4
  -2  -5  -1 213094. 3405.48   1
  -3   5  -1 828.300 301.206  17
  -3  -5  -1 1969.26 374.307   1
   3  -5   1 1957.69 335.393   4
   3   5   1 1713.03 405.322  17
  -4   5  -1 961.540 263.203  17
   4   5   1 606.514 242.845  17
   4  -5   1 1086.90 274.158   4
  -4  -5  -1 785.354 269.051   1
  -5  -5  -1 93217.8 3119.59   1
   5  -5   1 89591.9 2462.49   4
   6  -5   1 22157.8 1281.83   4
   6   5   1 19321.7 2255.10  17
   6   5   1 19829.9 1273.98   2
  -6  -5  -1 20821.9 1618.70   1
   7  -5   1 4745.65 643.487   4
  -7  -5  -1 5080.61 883.842   1
   8  -5   1 2407.66 475.335   4
  -8  -5  -1 3420.03 788.893   3
  -8  -5  -1 3041.09 799.868   1
   9  -5   1 50203.8 1632.35   7
   9   5   1 47471.3 1382.24  11
   9  -5   1 43369.1 2134.42   4
  -9  -5  -1 47761.7 3240.57   1
  -9  -5  -1 50990.1 2068.99  14
   9   5   1 50611.7 1580.75   5
  10   5   1 265.993 117.785   5
 -10  -5  -1 397.991 230.852  14
  10  -5   1 290.130 114.258   7
 -10  -5  -1 382.099 283.984   3
  10  -5   1 337.491 158.534  11
  10  -5   1 476.075 170.352   5
  10   5   1 487.403 163.641  11
  10  -5   1 206.386 100.191   8
  11  -5   1 362.203 184.360   7
  11  -5   1 167.163 128.001  11
  11  -5   1 232.737 141.845   8
  11   5   1 98.3216 75.3545  11
  11   5   1 183.550 136.332   5
 -11  -5  -1 272.245 244.074  14
  11  -5   1 281.983 171.315   5
  12   5   1 12866.6 860.362   5
  12   5   1 11055.5 718.499  11
  12  -5   1 12634.6 882.532   7
  12  -5   1 12416.8 834.222  11
  12  -5   1 12569.2 870.193   8
  12  -5   1 12814.7 840.158   5
 -12  -5  -1 12794.2 1132.12  14
  13  -5   1 5001.41 521.456   8
 -13  -5  -1 3521.40 558.623  14
  13  -5   1 4833.23 489.706   5
  13   5   1 3614.53 447.443   5
  13  -5   1 4449.62 480.148  11
  13  -5   1 4484.80 516.581   7
  14  -5   1 2412.43 325.706   8
 -14  -5  -1 1905.65 414.499  14
  14   5   1 2273.51 324.574   5
  14  -5   1 2283.10 280.135   9
  14  -5   1 2136.96 306.132  11
  14  -5   1 2270.08 304.176   5
 -15  -5  -1 2077.69 389.288  14
  15  -5   1 2117.43 278.161  11
  15  -5   1 1838.61 232.566   5
  15  -5   1 1781.31 207.401   9
  15   5   1 1878.90 263.293   5
 -15   5  -1 1977.80 344.349  14
 -16  -5  -1 1477.13 260.344  14
 -16   5  -1 1454.96 227.462  14
  16  -5   1 2115.69 226.085  11
  16   5   1 1754.85 198.963   5
  16   5   1 1672.32 164.596  15
  17  -6  -1 1028.54 120.579  11
 -16  -6   1 7368.00 569.543  14
  16  -6  -1 6798.80 343.011   9
  16  -6  -1 7502.39 452.153  11
  16   6  -1 6718.39 382.060   5
  15  -6  -1 6893.75 538.289   8
  15  -6  -1 7112.13 468.512   5
  15   6  -1 7169.87 491.463   5
  15  -6  -1 7413.26 527.953  11
 -15  -6   1 8123.29 722.968  14
  14  -6  -1 16549.2 917.325   7
  14  -6  -1 16741.3 834.982   5
  14  -6  -1 15403.1 843.257  11
  14  -6  -1 17124.3 952.191   8
 -14  -6   1 16884.8 1149.55  14
  14   6  -1 17143.0 854.385   5
  13  -6  -1 27783.8 1271.51   7
  13   6  -1 28445.3 1176.77   5
 -13  -6   1 29225.1 1597.64  14
  13  -6  -1 28703.0 1196.89   5
  13  -6  -1 29146.0 1319.55   8
  13  -6  -1 27412.3 1196.77  11
  12  -6  -1 15913.8 949.462  11
  12   6  -1 16163.6 908.221   5
  12  -6  -1 17041.2 1035.16   8
  12  -6  -1 18873.8 1011.64   5
 -12  -6   1 15971.3 1210.66  14
  12  -6  -1 15699.4 974.822   7
  11   6  -1 74101.5 1722.62  11
  11   6  -1 77405.1 1971.69   5
 -11  -6   1 79930.5 2659.87  14
  11  -6  -1 72933.5 2089.32   7
  11  -6  -1 84187.0 2156.59   5
  11  -6  -1 73167.8 2123.93   8
  10   6  -1 38590.0 1345.41   5
  10  -6  -1 42470.0 1513.56   5
 -10  -6   1 38445.5 1773.74  14
  10  -6  -1 36576.0 1455.78   8
  10  -6  -1 37483.9 1460.08   7
  -9  -6   1 206.501 338.494   3
   9  -6  -1 154.516 129.202   7
   9  -6  -1 120.240 95.0392   8
  -9  -6   1 104.377 103.645  14
   9  -6  -1 109.673 157.237   4
   8  -6  -1 8799.32 876.219   4
  -8  -6   1 9803.48 1382.52   3
   7  -6  -1 15011.7 1097.42   4
   7   6  -1 18283.6 1266.37  17
  -7  -6   1 18285.8 1758.34   3
   6  -6  -1 93593.2 2665.02   4
  -6  -6   1 95556.5 3645.55   1
   6   6  -1 100177. 2865.31  17
  -5  -6   1 408.164 286.256   3
   5   6  -1 374.326 210.809  17
  -5  -6   1 72.7675 157.845   1
  -5  -6   1 384.642 242.806   4
   5  -6  -1 371.289 187.347   4
   4   6  -1 2286.91 396.597  17
  -4  -6   1 1979.36 458.345   4
   4  -6  -1 2141.69 386.084   4
  -4  -6   1 2027.90 474.910   1
  -4   6   1 2633.58 382.048  17
  -3  -6   1 14880.6 1049.26   1
   3  -6  -1 16280.0 631.243   1
   3   6  -1 15828.0 1038.82  17
  -3   6   1 12890.4 1205.02  17
   3  -6  -1 16680.9 1077.63   4
  -3  -6   1 16379.3 1180.61   4
   2  -6  -1 15560.8 1067.11   4
   2   6  -1 17007.2 1026.91  17
  -2  -6   1 15056.8 917.032   1
   2  -6  -1 17474.9 669.063   1
  -2  -6   1 17367.5 1164.61   4
   1   6  -1 185630. 3309.77  17
   1  -6  -1 177792. 3709.40   4
  -1  -6   1 178564. 3602.27   4
   0  -6   1 85662.9 2417.48   4
   0  -6  -1 91707.5 1851.76   1
   0  -6  -1 84262.8 2648.25   4
   0   6  -1 95882.0 2309.32  17
   1  -6   1 89603.9 2456.70   4
  -1  -6  -1 92388.7 2871.46   4
  -2  -6  -1 199006. 3522.91   1
   2  -6   1 183298. 3508.58   4
   3  -6   1 240957. 4046.72   4
   3   6   1 235854. 5313.74  17
  -4  -6  -1 8115.23 876.319   1
  -4   6  -1 4294.16 684.110  17
   4   6   1 10337.8 1135.53  17
   4  -6   1 5942.85 656.189   4
  -5  -6  -1 110.346 195.818   1
   5   6   1-492.061 680.893  17
   5  -6   1 212.993 175.333   4
   6   6   1 1757.43 793.314  17
   6  -6   1 3112.17 523.248   4
  -6  -6  -1 3340.54 673.710   1
  -7  -6  -1 5243.26 953.815   1
   7  -6   1 5029.81 692.653   4
   8  -6   1-66.2506 89.9371   4
  -8  -6  -1 352.045 276.153   1
  -8  -6  -1-12.6448 198.025   3
   8  -6   1 398.155 160.935   7
  -9  -6  -1 846.105 262.386  14
   9   6   1 854.457 190.051  11
   9   6   1 953.029 214.191   5
   9  -6   1 340.045 185.315   4
   9  -6   1 625.916 190.857   7
  -9  -6  -1 962.276 498.859   1
  -9  -6  -1 1392.20 654.698   3
  10   6   1 1988.85 320.714   5
  10  -6   1 2644.80 385.794   8
 -10  -6  -1 1690.59 592.850   3
  10   6   1 2591.11 345.468  11
 -10  -6  -1 2348.97 486.410  14
  10  -6   1 2952.90 407.430  11
  10  -6   1 2358.68 388.822   7
  11  -6   1 1259.32 292.892   7
  11   6   1 1079.45 254.341   5
  11  -6   1 1004.57 254.717  11
  11  -6   1 1220.27 287.670   8
 -11  -6  -1 1045.93 343.441  14
  12  -6   1 684.096 217.533  11
  12  -6   1 478.356 176.694   8
  12  -6   1 861.819 251.876   7
  12   6   1 567.379 190.393   5
  12  -6   1 722.863 192.965   5
 -12  -6  -1 648.745 274.547  14
 -13  -6  -1 364.693 176.142  14
  13  -6   1 468.489 175.919   7
  13   6   1 651.636 197.214   5
  13  -6   1 248.093 141.259  11
  13  -6   1 419.142 130.695   5
  14  -6   1 42.7149 74.0933   9
 -14  -6  -1 5.95504 136.175  14
  14  -6   1-56.6002 110.495  11
  14   6   1 161.253 94.4626   5
  15  -6   1 1483.87 190.560   9
 -15  -6  -1 1272.53 269.147  14
  15  -6   1 1520.91 219.945  11
  15   6   1 1306.08 172.216  15
  15   6   1 1426.33 209.795   5
 -15   6  -1 1456.39 268.723  14
  16  -6   1 12627.3 487.699  11
 -16  -6  -1 12677.4 659.578  14
  16  -7  -1 2372.92 236.083  11
 -16  -7   1 2142.33 275.171  14
  16  -7  -1 2288.48 190.779   9
 -15  -7   1 6153.12 579.417  14
  15  -7  -1 7074.09 491.792  11
  15  -7  -1 6490.49 471.395   8
  15   7  -1 6566.71 413.669   5
  14  -7  -1 1431.21 272.843   8
  14  -7  -1 1217.25 253.509  11
  14  -7  -1 1283.85 260.418   7
  14   7  -1 1085.88 209.899   5
 -14  -7   1 1197.41 283.062  14
  13  -7  -1 49.4952 130.529  11
  13   7  -1 219.066 96.5588   5
  13  -7  -1 146.382 109.529   7
  13  -7  -1 51.1475 104.568   8
 -13  -7   1 42.0833 134.427  14
  12  -7  -1 191.720 158.058   8
  12   7  -1 12.9198 98.0337   5
  12  -7  -1 306.864 137.668   7
 -12  -7   1-190.135 210.436  14
  12  -7  -1 131.319 130.286  11
 -11  -7   1 47694.8 2027.97  14
  11  -7  -1 48958.6 1723.33   8
  11   7  -1 47384.6 1488.04   5
  11  -7  -1 48599.6 1719.87   7
 -10  -7   1 62327.2 2282.85  14
  10  -7  -1 60770.7 1891.46   8
 -10  -7   1 65845.7 4229.21   3
  10  -7  -1 58808.6 1860.42   7
   9  -7  -1 28600.1 1259.28   7
  -9  -7   1 30493.5 2704.82   3
   9  -7  -1 27808.1 1258.18   8
   9  -7  -1 29344.1 1740.59   4
  -9  -7   1 27680.9 1463.14  14
  -8  -7   1 45924.7 3112.96   3
   8  -7  -1 42184.6 1467.50   7
   8  -7  -1 42944.4 2055.73   4
  -7  -7   1 108289. 3774.65   4
  -7  -7   1 122381. 4693.08   3
   7   7  -1 124744. 3684.23  17
   7  -7  -1 102298. 3073.18   4
   6  -7  -1 82809.9 2692.71   4
  -6  -7   1 86814.3 3662.22   3
   6   7  -1 91059.9 2940.01  17
  -6  -7   1 84825.2 3237.18   4
  -6  -7   1 87741.0 3612.03   1
   5  -7  -1 24162.5 1412.80   4
   5   7  -1 27583.7 1565.31  17
  -5  -7   1 24939.7 1762.43   1
  -5  -7   1 26008.3 1721.68   4
  -5  -7   1 28975.2 1975.27   3
  -4  -7   1 175379. 4238.44   1
   4   7  -1 192387. 3933.57  17
   4  -7  -1 175001. 3805.91   4
  -4  -7   1 187470. 4443.44   4
  -3  -7   1 258979. 5025.15   4
  -3  -7   1 244751. 4494.40   1
   3  -7  -1 242703. 4483.36   4
   3  -7  -1 259381. 2575.05   1
   3   7  -1 265467. 4533.88  17
  -2  -7   1 18.2962 128.730   1
  -2  -7   1 141.477 140.460   4
  -2   7   1-293.952 329.735  17
   2   7  -1 92.3632 109.177  17
   2  -7  -1 20.5142 137.128   4
   2  -7  -1 174.037 87.2347   1
   1  -7  -1 22316.3 878.263   1
   1   7  -1 23360.6 1278.93  17
   1  -7  -1 20985.5 1389.40   4
  -1  -7   1 20651.9 936.595   1
  -1  -7   1 19875.0 1296.09   4
   0  -7  -1 87143.6 2887.15   4
   0  -7   1 83251.9 2614.11   4
   0  -7  -1 90141.8 2025.29   1
  -1  -7  -1 22527.2 1133.69   1
  -1  -7  -1 20714.5 1457.50   4
   1  -7   1 19015.1 1225.92   4
   2  -7   1 5104.01 649.523   4
  -2   7  -1 4671.71 720.531  17
  -2  -7  -1 5628.40 800.755   4
  -2  -7  -1 5526.78 628.898   1
   3  -7   1 21362.8 1318.16   4
  -3  -7  -1 23250.6 1409.36   1
  -4  -7  -1 10525.0 1058.07   1
   4  -7   1 9898.47 919.325   4
  -4   7  -1 7701.70 1035.30  17
   5  -7   1 1703.38 412.741   4
  -5  -7  -1 1703.40 482.542   1
   6  -7   1 17061.3 1293.10   4
  -6  -7  -1 15835.4 1573.18   1
   7  -7   1 1402.04 374.836   4
  -7  -7  -1 2230.86 649.549   1
   8  -7   1 19440.3 1483.22   4
  -8  -7  -1 24906.0 2301.58   3
  -8  -7  -1 20745.8 2130.55   1
  -8  -7  -1 21477.1 1308.62  14
   8  -7   1 19138.7 1020.25   7
  -9  -7  -1 83851.5 2700.21  14
   9  -7   1 78824.7 2149.38   7
   9   7   1 78521.6 1917.33   5
  -9  -7  -1 86372.1 4521.13   3
   9  -7   1 72985.1 2953.21   4
  10   7   1 24720.0 1112.89   5
  10  -7   1 22208.7 1101.30  11
  10  -7   1 25874.9 1271.04   7
 -10  -7  -1 22560.6 1455.41  14
  11  -7   1 1999.30 376.160   7
 -11  -7  -1 1556.02 414.625  14
  11   7   1 1817.82 299.495   5
  11  -7   1 1861.55 325.938  11
 -12  -7  -1 21594.1 1400.38  14
  12  -7   1 20223.4 1022.55  11
  12  -7   1 19691.0 1092.21   7
  12   7   1 20991.3 1004.01   5
  13  -7   1 170.575 140.976   7
 -13  -7  -1 108.527 162.695  14
  13   7   1 202.011 108.305  15
  13   7   1 332.912 131.328   5
  13  -7   1 313.751 153.352  11
  14  -7   1 5827.47 463.656  11
  14   7   1 4752.43 394.698   5
 -14  -7  -1 5395.70 586.981  14
  14   7   1 4758.13 343.173  15
  14  -7   1 5365.80 489.443   7
  14  -7   1 5765.25 427.707   9
  15  -7   1 13961.8 543.659   9
  15   7   1 11627.2 423.279  15
 -15   7  -1 13872.7 704.268  14
  15  -7   1 14416.6 616.259  11
 -15  -7  -1 13785.7 808.748  14
  16  -8  -1 1896.44 155.465   9
  16  -8  -1 2333.12 208.852  11
  15  -8  -1 513.417 123.118  11
 -15  -8   1 834.964 207.615  14
  15  -8  -1 735.406 143.673   8
  15  -8  -1 667.283 137.229   9
 -14  -8   1 197.034 119.928  14
  14  -8  -1-8.91514 95.1328  11
  14  -8  -1-159.161 133.384   7
  14  -8  -1 87.6425 76.9870   8
 -13  -8   1 11124.9 901.617  14
  13  -8  -1 11843.1 770.546   8
  13  -8  -1 11941.5 754.125  11
  13  -8  -1 11830.6 799.340   7
 -12  -8   1 9.15662 145.416  14
  12  -8  -1 209.135 142.466   8
  12  -8  -1 151.146 125.519   7
  12  -8  -1 317.204 172.009  11
  11  -8  -1 548.583 224.080   8
  11  -8  -1 411.054 221.266   7
 -11  -8   1 324.444 254.360  14
 -10  -8   1-79.0305 203.346  14
  10  -8  -1 349.013 168.507   7
  10  -8  -1 191.209 126.233   8
  -9  -8   1 13808.7 1888.99   3
   9  -8  -1 11500.0 824.428   8
   9  -8  -1 10883.7 1117.23   4
  -9  -8   1 12340.8 981.922  14
   9  -8  -1 10953.5 807.284   7
   8  -8  -1 7965.33 936.084   4
  -8  -8   1 8091.60 767.604  14
  -8  -8   1 9259.06 1452.54   3
   8  -8  -1 8160.54 679.580   8
   8  -8  -1 8297.15 679.661   7
   8   8  -1 9435.80 1390.77  17
  -7  -8   1 2820.09 618.464   4
  -7  -8   1 2478.22 702.130   3
   7  -8  -1 2361.39 508.190   4
   7   8  -1 3712.23 703.867  17
  -6  -8   1 11772.0 1411.47   3
   6   8  -1 13358.4 1238.88  17
   6  -8  -1 9203.56 969.843   4
  -6  -8   1 10696.5 1198.33   4
   5   8  -1 363.092 258.124  17
  -5  -8   1 174.433 206.129   1
  -5   8   1-270.686 149.719  17
  -5  -8   1 168.291 168.727   3
  -5  -8   1 205.779 139.506   4
   5  -8  -1 74.6004 206.310   4
  -4  -8   1-35.1354 240.319   3
  -4   8   1 541.123 280.658  17
   4  -8  -1 119.653 143.145   4
  -4  -8   1-79.4735 232.898   1
   4   8  -1 57.2308 136.935  17
  -4  -8   1 56.8407 109.755   4
  -3   8   1 9786.97 1308.22  17
   3   8  -1 11557.3 1023.31  17
  -3  -8   1 9540.58 922.467   1
   3  -8  -1 10862.8 1052.10   4
  -3  -8   1 11541.3 1132.88   4
   2  -8  -1 6206.11 797.303   4
  -2  -8   1 7208.70 865.083   4
   2   8  -1 6886.77 787.936  17
  -2  -8   1 6515.23 669.761   1
   1  -8  -1 9869.70 635.932   1
   1   8  -1 12704.3 1059.00  17
   1  -8  -1 9747.72 1007.81   4
  -1  -8   1 10003.1 985.571   4
   0  -8  -1 35288.5 1974.29   4
   0  -8   1 36598.6 1873.38   4
   0  -8  -1 39351.3 1438.66   1
  -1  -8  -1 23832.9 1658.49   4
   1  -8   1 23343.7 1489.28   4
  -1  -8  -1 24417.0 1246.50   1
   2  -8   1 3678.80 593.001   4
  -2   8  -1 669.821 425.658  17
  -2  -8  -1 2067.60 384.996   1
   2   8   1 1259.64 611.411  17
  -2  -8  -1 3502.44 672.890   4
  -3  -8  -1 3886.55 744.043   4
   3  -8   1 3516.66 590.538   4
  -3  -8  -1 2993.82 545.357   1
   4   8   1 5263.80 1216.36  17
   4  -8   1 11330.9 1060.27   4
  -4  -8  -1 10247.7 1112.20   1
  -4  -8  -1 9898.24 1202.08   4
  -4   8  -1 6630.81 931.543  17
  -5  -8  -1 2487.43 596.784   1
   5   8   1 827.065 636.387  17
   5  -8   1 2948.52 575.877   4
  -5  -8  -1 3143.14 715.000   4
   6  -8   1 1191.55 360.982   4
  -6  -8  -1 1674.67 597.809   1
   6   8   1 174.780 525.592  17
  -7  -8  -1 1495.36 345.238  14
   7  -8   1 1991.40 329.397   7
  -7  -8  -1 1213.93 495.946   1
   7  -8   1 2141.40 517.608   4
  -8  -8  -1 84.4257 189.933   3
   8  -8   1 189.073 116.026   7
  -8  -8  -1 53.4195 150.976  14
  -8  -8  -1-78.0389 327.729   1
   8  -8   1 256.862 182.969   4
   9  -8   1 1800.66 341.946   7
  -9  -8  -1 1604.05 396.571  14
   9  -8   1 1551.81 429.442   4
  -9  -8  -1 1640.88 794.261   3
  10  -8   1 7461.63 689.521   7
  10   8   1 7924.86 605.354   5
 -10  -8  -1 8594.48 888.464  14
  11   8   1 3302.31 387.514   5
 -11  -8  -1 2858.68 499.209  14
  11  -8   1 2928.89 404.726  11
  11  -8   1 3068.81 435.807   7
  11   8   1 3194.92 337.610  15
  12   8   1 325.866 146.887   5
 -12  -8  -1 713.292 241.476  14
  12   8   1 449.414 128.978  15
  12  -8   1 738.807 247.170   7
  12  -8   1 497.623 181.040  11
  13  -8   1 15513.1 804.404  11
  13   8   1 14472.0 697.051   5
 -13  -8  -1 14846.6 1038.61  14
  13  -8   1 15748.0 881.465   7
  13   8   1 14463.0 620.637  15
 -14  -8  -1 7592.69 662.557  14
  14  -8   1 8106.36 484.320   9
  14  -8   1 7826.99 555.011   7
  14  -8   1 7802.40 502.964  11
  15  -8   1 20.5645 45.7740   9
  15  -8   1 16.3684 47.3999  11
 -15  -8  -1 88.5405 89.8716  14
  15  -9  -1 8752.79 456.438  11
  15  -9  -1 8752.56 425.033   9
  14  -9  -1-10.7549 64.5699   8
  14  -9  -1 105.961 96.7221  11
 -14  -9   1 7.86288 100.053  14
  14  -9  -1 13.8783 90.2203   7
  13  -9  -1 1176.53 246.701  11
 -13  -9   1 608.467 185.467  14
  13  -9  -1 909.682 191.871   8
  13  -9  -1 912.344 226.104   7
 -12  -9   1 541.542 225.630  14
  12  -9  -1 434.790 159.378   7
  12  -9  -1 700.724 203.411   8
  12  -9  -1 428.119 157.669  11
  11  -9  -1 14060.5 890.526   8
  11  -9  -1 13494.1 906.976   7
 -11  -9   1 13653.5 1029.97  14
  10  -9  -1 9193.82 735.917   8
 -10  -9   1 8042.03 794.012  14
  10  -9  -1 8888.38 750.307   7
  -9  -9   1 15864.5 2064.25   3
   9  -9  -1 14193.0 1323.97   4
   9  -9  -1 15774.3 968.772   8
   9  -9  -1 14760.5 950.163   7
  -9  -9   1 16529.7 1138.00  14
   8  -9  -1 28656.2 1300.26   7
  -8  -9   1 27873.7 1433.52  14
   8  -9  -1 29802.7 1329.37   8
   8  -9  -1 30154.1 1912.41   4
  -7  -9   1 42317.2 3025.73   3
  -7  -9   1 40825.3 2474.14   4
   7  -9  -1 37854.7 1459.07   7
   7  -9  -1 38788.8 1485.63   8
   7   9  -1 42896.0 3052.64  17
   7  -9  -1 39017.2 1640.53  10
   7  -9  -1 36353.9 2074.21   4
   6  -9  -1 31670.9 1916.49   4
  -6  -9   1 38646.8 2694.66   3
  -6  -9   1 34464.5 2240.51   4
   5  -9  -1 8947.68 1001.54   4
  -5  -9   1 11852.1 1295.85   4
  -5   9   1 13605.2 1041.24  17
   5   9  -1 16781.0 1484.64  17
  -5  -9   1 14169.8 1523.44   3
   4   9  -1 55855.4 2657.73  17
  -4  -9   1 48850.5 2648.47   3
   4  -9  -1 39861.9 2089.18   4
  -4  -9   1 42983.1 2369.56   4
  -4   9   1 55132.1 2325.91  17
  -3   9   1 31022.1 2155.77  17
  -3  -9   1 34036.3 2044.11   4
   3  -9  -1 32606.5 1900.43   4
  -3  -9   1 38875.8 2187.56   3
  -2  -9   1 46290.2 2326.66   4
   2  -9  -1 43841.0 2223.79   4
   1  -9  -1 20265.3 1541.16   4
  -1  -9   1 20323.5 1506.11   4
  -1  -9   1 22080.2 1358.81   3
   0  -9   1 15528.9 1312.83   4
   0   9  -1 17402.8 1517.84  17
   0  -9  -1 14205.4 1327.38   4
  -1  -9  -1 1218.74 312.828   1
   1   9   1 1491.62 877.628  17
  -1   9  -1 558.638 414.782  17
   1  -9   1 1215.70 386.019   4
  -1  -9  -1 1151.83 448.189   4
  -2  -9  -1 5075.86 681.597   1
   2   9   1 1785.57 973.837  17
   2  -9   1 6288.18 833.635   4
  -2   9  -1 1119.75 707.977  17
  -2  -9  -1 5799.61 902.415   4
   3  -9   1 33.2825 117.810   4
  -3  -9  -1 527.050 364.157   4
   3   9   1 661.202 713.390  17
  -3  -9  -1 21.0822 160.816   1
  -3   9  -1 602.418 599.281  17
   4  -9   1 6409.92 860.303   4
  -4   9  -1 4786.96 789.693  17
  -4  -9  -1 6857.14 936.547   1
  -4  -9  -1 7030.98 1089.67   4
  -5  -9  -1 60058.6 3045.08   1
   5  -9   1 57931.5 2630.51   4
  -5  -9  -1 57682.1 3136.51   4
   6  -9   1 21422.9 1624.55   4
  -6  -9  -1 18873.6 1173.35  14
   6  -9   1 19047.9 1094.29  10
  -6  -9  -1 19948.3 1897.80   1
   6  -9   1 19930.8 1041.98   7
  -6  -9  -1 18807.0 1852.39   4
   7  -9   1 26589.2 1850.06   4
  -7  -9  -1 27469.0 2427.42   1
  -7  -9  -1 28750.2 1502.90  14
  -7  -9  -1 27357.1 2315.38   4
   7  -9   1 26511.3 1236.45   7
  -8  -9  -1 15583.9 1898.12   1
  -8  -9  -1 17066.9 2041.47   3
  -8  -9  -1 17094.9 1193.11  14
   8  -9   1 15228.0 962.898   7
  -8  -9  -1 15038.9 1710.93   4
   8  -9   1 15605.8 1442.83   4
   9  -9   1 50043.0 2587.70   4
  -9  -9  -1 52291.0 2117.52  14
   9  -9   1 51795.9 1796.30   7
  10  -9   1 30050.0 1370.69   7
 -10  -9  -1 31663.2 1663.18  14
  10  -9   1 32841.9 1314.12  11
 -11  -9  -1 15325.2 1128.79  14
  11  -9   1 15428.3 965.879   7
  11  -9   1 17211.7 934.091  11
  12  -9   1 24073.5 1127.92   7
 -12  -9  -1 24365.0 1338.60  14
  12  -9   1 25000.1 1052.48  11
  13  -9   1 6303.09 479.507  11
 -13  -9  -1 5728.08 595.748  14
  13  -9   1 6171.03 462.332   9
  13  -9   1 5584.40 498.853   7
  14  -9   1 3845.10 361.936   7
  14  -9   1 4147.39 320.800   9
 -14  -9  -1 3605.08 408.717  14
  14  -9   1 3566.69 303.900  11
  15  -9   1 35.0665 33.8288   9
  15  -9   1 23.8978 39.3689  11
  15 -10  -1 1551.73 166.423  11
  15 -10  -1 1533.94 161.179   9
 -14 -10   1 6747.40 487.279  14
  14 -10  -1 7363.25 454.567  11
  14 -10  -1 6739.66 470.388   7
  13 -10  -1 3081.92 348.843  11
 -13 -10   1 2617.24 370.514  14
  13 -10  -1 3079.65 326.902   8
  13 -10  -1 2874.46 362.159   7
 -12 -10   1 1313.27 296.415  14
  12 -10  -1 1468.31 267.705  11
  12 -10  -1 1838.17 291.160   8
  12 -10  -1 1651.82 298.911   7
  11 -10  -1 1104.72 241.867   8
 -11 -10   1 685.863 237.491  14
  11 -10  -1 1210.90 265.476   7
  10 -10  -1 26241.3 1216.59   8
  10 -10  -1 23703.3 1214.23   7
 -10 -10   1 24179.0 1334.43  14
   9 -10  -1 8334.89 707.588   8
  -9 -10   1 8281.74 783.874  14
   9 -10  -1 7736.16 699.162   7
   8 -10  -1 1581.50 322.344   7
   8 -10  -1 1301.09 289.011   8
   8  10  -1 695.768 759.539  17
  -8 -10   1 1461.88 359.614  14
  -8 -10   1 473.754 285.187   3
   8 -10  -1 1526.97 471.037   4
   7 -10  -1 4273.37 744.224   4
  -7 -10   1 4793.86 1054.70   3
   7 -10  -1 4759.45 541.379   7
  -7 -10   1 4462.06 554.784  14
   7 -10  -1 4556.72 522.644   8
   7 -10  -1 4508.59 569.744  10
   6  10  -1 7091.24 1268.35  17
   6 -10  -1 8057.34 1041.64   4
  -6 -10   1 7741.35 1117.00   4
   6 -10  -1 6642.35 691.995  10
  -6 -10   1 8857.29 1338.44   3
   6 -10  -1 6527.75 622.168   8
   5  10  -1 1595.79 548.363  17
  -5 -10   1 1468.31 462.187   4
   5 -10  -1 2037.10 372.262  10
  -5 -10   1 1506.82 553.094   3
   5 -10  -1 846.476 347.683   4
   4  10  -1 46904.9 2888.69  17
  -4 -10   1 42730.4 2590.44   3
   4 -10  -1 36982.6 2153.30   4
  -4 -10   1 39021.2 2362.82   4
  -4  10   1 46683.5 2215.51  17
  -3  10   1 409.372 330.222  17
  -3 -10   1 187.075 164.222   4
   3 -10  -1 145.944 132.872   4
  -3 -10   1 314.370 236.721   3
   3  10  -1 586.980 380.812  17
   2  10  -1 12890.3 1454.80  17
   2 -10  -1 10367.6 1154.77   4
  -2 -10   1 9925.51 1147.76   4
  -1 -10   1 139856. 4248.99   4
   1  10  -1 139706. 5118.74  17
   1 -10  -1 131893. 4165.66   4
   0 -10  -1 49860.1 2601.13   4
   0 -10   1 52538.3 2565.40   4
   1 -10   1 1634.43 453.947   4
  -1  10  -1 850.090 696.205  17
  -1 -10  -1 1607.21 508.841   4
  -2 -10  -1 4566.27 853.905   4
   2 -10   1 4210.54 717.255   4
   3 -10   1 12627.4 1252.21   4
  -3 -10  -1 13037.7 1449.88   4
   4 -10   1 406.270 262.274  13
   4 -10   1 109.273 103.262   4
  -4 -10  -1 603.739 354.139   4
  -4 -10  -1 587.032 324.269   1
   5 -10   1 251.563 268.829   4
  -5 -10  -1 209.998 218.249   1
  -5 -10  -1 448.985 331.987   4
  -5 -10  -1 537.440 247.330  14
   5 -10   1 416.693 137.629  10
   5  10   1 905.112 1116.43  17
  -6 -10  -1 15463.5 1734.28   1
  -6 -10  -1 15542.1 1097.26  14
   6 -10   1 15256.7 1019.27  10
   6 -10   1 14574.6 1410.02   4
   6 -10   1 15315.5 946.099   7
  -6 -10  -1 14121.5 1632.05   4
  -7 -10  -1 19610.6 2148.74   3
  -7 -10  -1 14061.9 1658.52   4
  -7 -10  -1 15494.2 1110.02  14
   7 -10   1 15839.4 979.515   7
   7 -10   1 14602.0 1418.52   4
  -7 -10  -1 15740.3 1852.22   1
   8 -10   1 383.051 276.995   4
  -8 -10  -1 111.583 143.150  14
   8 -10   1 158.508 167.086   7
   9 -10   1-64.5574 102.781   7
  -9 -10  -1 292.316 185.150  14
  10 -10   1 4591.79 476.142  11
 -10 -10  -1 4052.80 577.431  14
  10 -10   1 4200.57 506.902   7
  11 -10   1 83.2679 87.8658  11
 -11 -10  -1-166.043 178.612  14
  11 -10   1 25.0186 108.939   7
 -12 -10  -1 130.204 153.660  14
  12 -10   1 187.977 135.712   7
  12 -10   1 150.111 68.5396  11
  13 -10   1 44.7334 71.3422   7
 -13 -10  -1 234.149 151.447  14
  13 -10   1 288.799 113.182   9
  13 -10   1 72.5989 74.5644  11
  14 -10   1 8327.29 410.213   9
 -14 -10  -1 8280.59 519.069  14
  14 -10   1 8821.06 403.560  11
  14 -11  -1 2346.98 223.791   9
  14 -11  -1 2634.78 236.857  11
  14 -11  -1 2412.81 252.044   7
  13 -11  -1 2148.38 286.017   7
  13 -11  -1 1833.35 245.015  11
 -13 -11   1 1863.39 270.060  14
  12 -11  -1 2089.25 267.363   8
  12 -11  -1 2739.27 364.040   7
 -12 -11   1 2564.51 363.016  14
  12 -11  -1 2950.63 347.731  11
 -11 -11   1 2134.38 360.434  14
  11 -11  -1 2707.94 348.522   8
  11 -11  -1 3089.65 410.901   7
 -10 -11   1 2437.81 398.705  14
  10 -11  -1 2628.14 401.202   7
  10 -11  -1 2719.09 389.986   8
  -9 -11   1 10442.0 849.392  14
   9 -11  -1 10645.5 771.571   8
   9 -11  -1 10211.3 799.497   7
  -8 -11   1 35567.7 1574.95  14
   8 -11  -1 34264.7 1464.87   7
   8 -11  -1 33827.8 1412.55   8
   7 -11  -1 40536.7 2366.05   4
   7 -11  -1 40101.7 1745.04  10
   7 -11  -1 42088.3 1589.45   8
  -7 -11   1 43302.3 3261.17   3
   7 -11  -1 40446.6 1582.31   7
   6 -11  -1 12057.0 858.011   8
  -6 -11   1 11492.9 1340.85   4
  -6 -11   1 12719.8 1641.80   3
   6 -11  -1 12111.2 1313.44   4
   6 -11  -1 12200.8 953.013  10
   5 -11  -1 1599.45 499.116   4
  -5 -11   1 707.515 197.847   3
   5  11  -1 2278.52 805.398  17
   5 -11  -1 1727.97 348.380   8
   5 -11  -1 1516.10 349.496  10
  -5 -11   1 2321.00 635.854   4
  -4 -11   1 128.232 134.445   4
  -4 -11   1 400.882 229.085   3
  -4  11   1 592.088 292.238  17
   4 -11  -1 154.346 176.611   8
   4 -11  -1 288.189 154.191  14
   4 -11  -1 339.193 272.029   4
   4  11  -1-288.356 581.066  17
   4 -11  -1 158.685 100.324  10
   3 -11  -1 4128.07 544.111  10
  -3 -11   1 4342.45 814.369   4
   3 -11  -1 3516.87 705.543   4
   3 -11  -1 3840.66 494.358   8
  -3  11   1 4125.22 798.715  17
   3  11  -1 2481.37 900.952  17
  -2  11   1 4769.76 998.145  17
  -2 -11   1 9278.67 1159.34   4
   2 -11  -1 8032.63 736.973  10
   2 -11  -1 8653.61 1112.49   4
   2  11  -1 5184.79 1199.47  17
   1  11  -1 364.397 363.021  17
   1 -11  -1 1453.64 335.201  10
  -1 -11   1 1203.20 298.656  10
   1 -11  -1 799.214 318.859   4
  -1  11   1 304.624 338.835  17
  -1 -11   1 1411.15 477.149   4
   0 -11  -1 36.0579 127.000   4
   0 -11  -1 293.648 155.440  10
   0  11   1 298.902 498.023  17
   0  11  -1-50.3788 192.621  17
   0 -11   1 420.861 326.939   4
   1 -11   1 382.241 176.946  10
  -1 -11  -1 633.032 373.863   4
   1 -11   1 395.940 239.694   4
  -1 -11  -1 974.932 296.321  10
  -2  11  -1 337.007 350.506  17
   2  11   1 984.938 869.702  17
   2 -11   1 2035.62 376.200  10
   2 -11   1 1924.95 410.353  13
  -2 -11  -1 1807.56 373.345  10
   2 -11   1 2146.38 547.134   4
  -2 -11  -1 1659.72 551.488   4
   3 -11   1 647.593 261.644   4
  -3 -11  -1-209.727 266.863   4
   3  11   1-183.826 899.817  17
  -3  11  -1-1007.76 477.472  17
   3 -11   1 135.923 169.540  10
   3 -11   1-338.997 268.165  13
  -3 -11  -1 361.192 193.275  14
   4 -11   1 1869.76 361.667  13
   4 -11   1 2526.56 619.997   4
  -4 -11  -1 2701.83 728.576   4
   4 -11   1 1656.23 343.992  10
  -4 -11  -1 2023.26 386.111  14
  -5 -11  -1 13869.1 1621.29   4
   5 -11   1 14570.6 1463.39   4
   5 -11   1 13241.1 964.293  10
  -5 -11  -1 12779.8 975.299  14
   6  11   1 7835.64 2182.35  17
   6 -11   1 9614.57 764.974   7
  -6 -11  -1 11591.3 1490.69   4
   6 -11   1 10595.2 873.143  10
  -6 -11  -1 12344.5 1666.41   3
  -6 -11  -1 10816.6 915.647  14
   6 -11   1 11886.8 1317.83   4
  -7 -11  -1 11541.4 963.175  14
   7 -11   1 12115.7 866.258   7
   7  11   1 8910.86 1604.91  17
  -7 -11  -1 12528.4 1546.77   4
   7 -11   1 13289.0 1379.57   4
   8 -11   1 19485.1 1104.51   7
  -8 -11  -1 18608.3 1216.77  14
   9 -11   1 4749.66 533.207   7
  -9 -11  -1 4436.37 588.152  14
  10 -11   1 6538.79 609.133   7
  10 -11   1 6527.99 542.257  11
 -10 -11  -1 5595.61 655.905  14
  11 -11   1 12875.0 801.088   7
 -11 -11  -1 12593.8 894.697  14
  11 -11   1 13847.6 726.453  11
  12 -11   1 2139.82 256.811  11
 -12 -11  -1 1871.34 316.086  14
  12 -11   1 2298.81 314.178   7
 -13 -11  -1 1935.71 271.670  14
  13 -11   1 2074.68 212.559  11
  13 -11   1 2195.99 260.633   7
  13 -11   1 2601.00 251.652   9
  14 -11   1 636.501 99.1523   9
  14 -12  -1 223.512 77.9456   7
  14 -12  -1 120.199 50.9856   9
  13 -12  -1 37421.3 1045.85   7
  13 -12  -1 37334.8 916.397  11
  12 -12  -1 8731.99 588.413   7
  12 -12  -1 9166.42 535.724  11
  11 -12  -1 4676.82 472.022   7
  11 -12  -1 4051.24 387.222   8
  10 -12  -1 9057.18 703.140   7
  10 -12  -1 9341.46 649.891   8
   9 -12  -1 9890.90 706.660   8
   9 -12  -1 9467.93 753.977   7
   8 -12  -1-175.672 152.736   7
   8 -12  -1-55.1102 142.832   8
   7 -12  -1 82.5268 127.992   7
   7 -12  -1 84.5189 166.233   8
   7 -12  -1 270.004 205.548  10
   6 -12  -1 3066.89 690.791   4
   6  12  -1 1488.59 1157.13  17
   6 -12  -1 2704.61 450.482  10
   6 -12  -1 3471.62 475.219   8
   5 -12  -1 6207.06 699.645  10
   5 -12  -1 6739.82 661.664   8
  -5 -12   1 5693.85 950.506   4
   5 -12  -1 6608.55 1005.35   4
   4 -12  -1 17257.2 1142.27  10
  -4  12   1 19508.8 1513.06  17
  -4 -12   1 16368.4 1618.73   4
   4 -12  -1 16825.3 1048.86  14
   4 -12  -1 16214.6 1555.79   4
   4 -12  -1 18619.4 1103.11   8
  -3 -12   1 409.210 361.585   4
  -3  12   1-15.3255 221.991  17
   3 -12  -1 81.3177 88.5079  14
   3 -12  -1 192.358 171.616  10
   3 -12  -1-54.0168 184.993   4
   3  12  -1-114.215 578.169  17
   3 -12  -1 143.073 132.265   8
   2 -12  -1 5533.56 622.059   8
  -2 -12   1 5672.07 657.074  10
   2 -12  -1 6478.85 1007.64   4
  -2  12   1 7300.99 1160.90  17
  -2 -12   1 5951.74 990.559   4
   2 -12  -1 5430.40 595.166  14
   2 -12  -1 5964.10 676.501  10
   2  12  -1 3626.10 1407.38  17
  -1 -12   1 13378.1 965.141   8
   1 -12  -1 14865.7 1523.83   4
  -1 -12   1 13946.3 868.439  13
  -1 -12   1 17371.6 1645.04   4
   1 -12  -1 14243.3 1037.54  10
  -1  12   1 11025.3 1569.62  17
   1 -12  -1 15160.2 1052.05   8
  -1 -12   1 14561.6 1050.37  10
   1 -12  -1 13602.0 948.428  14
   0 -12  -1 39937.3 2553.97   4
   0 -12  -1 38125.3 1703.07   8
   0 -12  -1 34919.1 1516.24  14
   0 -12   1 40152.0 1719.64  10
   0 -12   1 35904.2 1412.45  13
   0 -12  -1 38721.2 1712.88  10
   0 -12   1 40302.3 2463.29   4
  -1 -12  -1 15788.3 1624.14   4
  -1 -12  -1 14272.0 982.349  14
   1 -12   1 15225.3 1058.74  10
  -1  12  -1 5886.30 1731.29  17
  -1 -12  -1 14841.9 1066.36  10
  -1 -12  -1 13574.0 1037.58   8
   1 -12   1 13213.6 892.664  13
   1 -12   1 16228.3 1552.24   4
   1  12   1 5536.00 1366.23  17
   2 -12   1 97939.2 2440.82  13
  -2 -12  -1 104965. 2859.97  10
  -2 -12  -1 98661.8 2600.33  14
  -2 -12  -1 105882. 4277.78   4
   2 -12   1 105222. 2757.04  10
   2 -12   1 107088. 3991.75   4
   3 -12   1 136296. 2910.49  13
  -3 -12  -1 143017. 3176.83  14
   3 -12   1 154866. 4817.03   4
  -3 -12  -1 155271. 5274.82   4
   3 -12   1 152203. 3322.02  10
  -3 -12  -1 144991. 3416.98  10
  -4 -12  -1 22452.5 2080.54   3
   4 -12   1 19077.5 1183.82  10
   4 -12   1 20630.2 1772.63   4
  -4 -12  -1 18583.1 1875.37   4
  -4 -12  -1 19095.4 1183.11  14
  -5 -12  -1 25372.3 1382.04  14
   5 -12   1 23740.3 1215.90   7
  -5 -12  -1 22769.7 2093.99   4
   5 -12   1 26628.0 1392.29  10
   5 -12   1 27240.8 2056.19   4
   6 -12   1 9949.01 855.691  10
  -6 -12  -1 9630.50 866.414  14
   6 -12   1 9904.10 784.239   7
  -7 -12  -1 451.342 243.567  14
   7 -12   1 719.179 217.320   7
  -8 -12  -1 932.097 266.834  14
   8 -12   1 1235.54 288.411   7
  -9 -12  -1 201.607 192.801  14
   9 -12   1 191.207 131.161   7
 -10 -12  -1 258.690 153.749  14
  10 -12   1 313.455 125.814  11
  10 -12   1 217.717 152.572   7
 -11 -12  -1 14965.9 869.792  14
  11 -12   1 16190.9 692.157  11
  11 -12   1 15058.8 801.562   7
 -12 -12  -1 2552.78 322.512  14
 -12 -12  -1 2240.38 299.300  10
  12 -12   1 2219.73 271.097   7
  12 -12   1 2738.26 263.060   9
  12 -12   1 2337.79 219.727  11
  13 -12   1 505.982 116.027   7
  13 -12   1 375.270 83.1643   9
  13 -13  -1 1327.71 145.481   9
 -13 -13   1 981.148 162.190  10
  13 -13  -1 1343.85 171.952   7
  12 -13  -1 1277.38 171.509  11
  12 -13  -1 1165.43 192.423   7
  11 -13  -1 313.265 98.7316  11
  11 -13  -1 245.864 115.138   7
  10 -13  -1 556.483 174.951   7
   9 -13  -1 6178.79 517.448   8
   9 -13  -1 6161.58 569.198   7
   8 -13  -1 2153.89 365.022   7
   8 -13  -1 1672.14 297.203   8
   7 -13  -1 4700.76 595.805  10
   7 -13  -1 4174.99 502.680   7
   7 -13  -1 3941.37 468.959   8
   6 -13  -1 127.798 94.6287   8
   6 -13  -1 161.365 182.537  10
   6 -13  -1 149.748 96.7129   7
   5 -13  -1 370.776 213.109  10
   5 -13  -1 917.009 273.040   8
   4 -13  -1 1143.59 408.908   4
   4 -13  -1 340.488 182.761  14
   4 -13  -1 1237.16 330.841  10
  -4 -13   1 1076.46 454.729   4
   4 -13  -1 810.511 254.441   8
  -4 -13   1 558.561 244.573  10
   3 -13  -1 581.655 343.681   4
   3 -13  -1 894.791 267.283   8
  -3 -13   1 1737.96 565.606   4
  -3  13   1 1557.20 510.443  17
   3 -13  -1 1176.98 340.657  10
   3 -13  -1 824.885 255.104  14
  -3 -13   1 944.826 297.974  10
  -2  13   1 20635.6 1803.43  17
   2 -13  -1 16514.2 1650.36   4
  -2 -13   1 16562.2 1155.93  10
  -2 -13   1 17666.6 1121.75   8
   2 -13  -1 15508.9 1051.29   8
   2 -13  -1 17336.3 1072.55  14
   2 -13  -1 17312.6 1161.34  10
  -2 -13   1 18075.2 1736.77   4
   1 -13  -1 1616.40 350.990   8
   1  13  -1 1002.08 512.884  17
  -1 -13   1 1882.25 373.106   8
   1 -13  -1 1264.33 462.840   4
   1 -13  -1 1497.28 343.671  10
  -1 -13   1 1351.76 366.881  10
  -1 -13   1 1837.38 370.641  13
   1 -13  -1 1379.05 326.382  14
  -1  13   1 3177.42 837.314  17
  -1 -13   1 1372.13 533.461   4
   0 -13   1 14361.4 915.748  13
   0  13   1 16301.6 2005.27  17
   0 -13   1 15378.0 1572.55   4
   0 -13  -1 15436.5 1630.74   4
   0 -13  -1 14706.3 1083.29  10
   0 -13  -1 16476.4 1125.82   8
   0 -13  -1 15836.7 1024.89  14
   0 -13   1 14483.6 1061.82  10
   1 -13   1 1043.95 324.571  13
  -1 -13  -1 1541.44 580.687   4
   1 -13   1 911.158 389.063   4
  -1 -13  -1 1030.68 274.916  14
  -1  13  -1-5.70213 437.504  17
  -1 -13  -1 1192.56 322.806   8
   1 -13   1 545.370 182.292  10
  -1 -13  -1 947.493 303.366  10
   1  13   1-122.677 442.281  17
   2 -13   1 8612.07 1161.68   4
   2  13   1 6979.49 1551.68  17
  -2  13  -1 6671.99 1181.97  17
  -2 -13  -1 9638.30 898.180  10
   2 -13   1 8744.01 815.139  10
  -2 -13  -1 10102.9 1349.75   4
  -2 -13  -1 8527.05 782.797  14
   2 -13   1 8370.31 744.231  13
  -2 -13  -1 8650.69 858.252   8
  -3 -13  -1 1987.02 618.514   4
   3 -13   1 2239.96 586.792   4
  -3 -13  -1 1973.96 381.948  14
   3  13   1 1828.42 787.323  17
   3 -13   1 2419.97 441.096  10
  -3 -13  -1 2240.24 426.935  10
  -4 -13  -1 1405.74 340.530  10
   4 -13   1 1369.41 349.312  10
  -4 -13  -1 1355.39 337.923  14
   5 -13   1 11679.8 923.266  10
  -5 -13  -1 10104.8 836.508  14
  -5 -13  -1 10704.5 939.398  10
   5 -13   1 11363.9 830.962   7
   6 -13   1 6103.07 669.313  10
  -6 -13  -1 6042.07 659.475  14
   6 -13   1 6297.12 619.301   7
   7 -13   1 1030.15 278.180   7
  -7 -13  -1 710.632 229.226  14
   8 -13   1 13454.9 859.501   7
  -8 -13  -1 11115.9 839.417  14
  -9 -13  -1 7077.87 639.313  14
   9 -13   1 7662.76 508.487  11
   9 -13   1 7531.75 612.225   7
  10 -13   1 603.191 136.596  11
 -10 -13  -1 415.261 192.499  10
  10 -13   1 446.690 153.623   7
 -10 -13  -1 201.965 119.217  14
  11 -13   1 2994.34 267.542   9
 -11 -13  -1 2292.56 293.917  14
  11 -13   1 2629.49 227.321  11
  11 -13   1 2646.99 305.213   7
 -11 -13  -1 2810.52 339.239  10
  12 -13   1 95.8614 71.6007   7
 -12 -13  -1 57.5927 46.4202  10
  12 -13   1 108.538 53.5282   9
  12 -14  -1 9879.79 355.818   9
 -12 -14   1 10601.5 541.768  10
  12 -14  -1 11420.6 496.579   7
  11 -14  -1 1581.18 232.605   7
 -11 -14   1 1721.08 277.751  10
  11 -14  -1 1493.79 178.475  11
  10 -14  -1 7919.59 558.217   7
  10 -14  -1 7657.62 464.005  11
 -10 -14   1 7793.99 638.663  10
   9 -14  -1 8805.69 639.992   7
  -9 -14   1 8233.85 712.620  10
   8 -14  -1 3388.39 427.504   7
   8 -14  -1 3227.24 363.124   8
  -8 -14   1 3145.60 478.715  10
   7 -14  -1-37.8506 105.623   8
   7 -14  -1 116.912 102.777   7
  -7 -14   1 286.668 177.764  10
   6 -14  -1 480.678 168.344   8
   6 -14  -1 1301.74 331.144  10
   6 -14  -1 915.007 247.170   7
  -6 -14   1 1087.88 306.180  10
   5 -14  -1 3420.39 507.033  10
  -5 -14   1 3714.05 560.435  10
   5 -14  -1 3118.60 427.920   8
  -4 -14   1 1317.74 334.352  10
   4 -14  -1 1415.88 315.630   8
  -4 -14   1 1441.79 317.297   8
   4 -14  -1 1235.27 325.426  10
  -3 -14   1 281.925 157.430  10
  -3 -14   1 281.108 203.337   8
   3 -14  -1 466.682 201.372  10
   3 -14  -1 746.470 252.769   8
  -2 -14   1 6474.45 728.929  10
   2 -14  -1 6876.17 733.948  10
   2 -14  -1 6922.80 690.945   8
  -2 -14   1 7325.24 718.423   8
  -1 -14   1 41249.8 1639.59   8
  -1 -14   1 40252.3 1781.57  10
   1 -14  -1 42179.8 1731.71   8
   1 -14  -1 40235.1 1787.88  10
  -1 -14   1 35845.0 1392.34  13
   0 -14  -1 26699.4 1311.44  14
   0 -14  -1 26205.2 1403.52   8
   0 -14   1 22710.6 1144.15  13
   0 -14   1 25971.7 1425.45  10
   0 -14  -1 27263.2 1473.50  10
  -1 -14  -1 30032.1 1398.64  14
  -1 -14  -1 33092.0 1602.90   8
   1 -14   1 26709.2 1260.78  13
  -1 -14  -1 29846.4 1535.90  10
   1 -14   1 30792.4 1538.27  10
  -2 -14  -1 52563.5 1849.77  14
  -2 -14  -1 50736.7 2021.09   8
   2 -14   1 48379.0 1919.79  10
  -2 -14  -1 50275.5 2016.65  10
  -3 -14  -1 40948.3 1626.20  14
  -3 -14  -1 41218.1 1831.18   8
   3 -14   1 41991.8 1778.14  10
  -3 -14  -1 41107.3 1820.11  10
  -4 -14  -1 24536.6 1264.42  14
   4 -14   1 24877.9 1344.35  10
  -4 -14  -1 24273.2 1406.28  10
  -5 -14  -1 26093.4 1421.12  10
  -5 -14  -1 24745.3 1248.58  14
   5 -14   1 28215.0 1406.27  10
   5 -14   1 26227.0 1236.45   7
  -6 -14  -1 5678.51 661.348  10
  -6 -14  -1 5321.38 571.340  14
   6 -14   1 5733.05 619.302  10
   6 -14   1 5485.83 556.795   7
  -7 -14  -1 96.8087 120.006  14
   7 -14   1 202.537 132.393   7
  -7 -14  -1 378.841 213.468  10
  -8 -14  -1 801.063 217.601  14
  -8 -14  -1 725.595 227.001  10
   8 -14   1 1265.96 252.298   7
   9 -14   1 3879.59 405.788   7
   9 -14   1 3963.12 314.050   9
  -9 -14  -1 3023.47 354.181  14
  -9 -14  -1 3270.86 415.015  10
 -10 -14  -1 338.839 125.675  14
 -10 -14  -1 338.162 150.843  10
  10 -14   1 310.824 82.7980   9
  10 -14   1 158.932 112.646   7
 -11 -14  -1 4227.21 334.875  10
  11 -14   1 4547.20 336.296   7
  11 -14   1 4339.26 247.891   9
 -11 -15   1 6454.22 419.276  10
  11 -15  -1 7134.30 387.424   7
 -10 -15   1 18178.0 836.844  10
  10 -15  -1 18103.4 507.378   9
  10 -15  -1 19594.7 759.668   7
  -9 -15   1 3816.29 440.096  10
  -9 -15   1 2900.70 359.155   8
   9 -15  -1 3618.32 365.383   7
   8 -15  -1 3208.67 372.088   7
  -8 -15   1 2303.31 360.697   8
  -8 -15   1 2708.94 407.598  10
  -7 -15   1 28530.1 1358.38  10
  -7 -15   1 27917.7 1249.05   8
   7 -15  -1 31124.4 1225.73   7
  -6 -15   1 12785.0 890.408   8
  -6 -15   1 14813.8 1014.81  10
   6 -15  -1 13465.7 756.458   8
   6 -15  -1 14606.1 967.307  10
   6 -15  -1 15428.8 901.314   7
   5 -15  -1 538.205 157.494   8
  -5 -15   1 854.286 272.176   8
   5 -15  -1 1007.78 262.426   7
   5 -15  -1 667.052 236.022  10
  -5 -15   1 735.858 267.875  10
   4 -15  -1 40775.0 1467.92   8
  -4 -15   1 37840.1 1677.58  10
   4 -15  -1 40202.4 1698.12  10
  -4 -15   1 40741.3 1609.41   8
   3 -15  -1 32992.9 1377.03   8
  -3 -15   1 32647.0 1564.28  10
  -3 -15   1 30362.5 1374.59   8
   3 -15  -1 32021.6 1530.95  10
   2 -15  -1 6838.69 714.933  10
  -2 -15   1 6886.97 645.145   8
   2 -15  -1 6556.89 624.752   8
  -2 -15   1 7078.56 735.066  10
   1 -15  -1 11501.9 866.692   8
   1 -15  -1 11378.0 938.405  10
  -1 -15   1 10998.8 911.232  10
  -1 -15   1 9503.74 703.461  13
   0 -15   1 39484.9 1716.05  10
   0 -15  -1 38931.3 1640.14   8
   0 -15  -1 38470.6 1703.46  10
  -1 -15  -1 8332.41 802.113  10
   1 -15   1 8777.83 808.908  10
  -1 -15  -1 9142.79 807.336   8
  -2 -15  -1 3777.99 548.991  10
  -2 -15  -1 4498.84 580.604   8
   2 -15   1 3709.73 523.621  10
   3 -15   1 384.907 213.718  10
  -3 -15  -1 330.962 155.663   8
  -3 -15  -1 227.743 155.830  10
  -4 -15  -1 35.2457 143.778   8
  -4 -15  -1 11.6428 121.360  10
   4 -15   1 91.1142 104.388  10
   4 -15   1-53.7205 87.8096   7
   5 -15   1 24195.3 1228.39  10
   5 -15   1 24614.4 1126.66   7
  -5 -15  -1 22851.4 1266.87  10
  -5 -15  -1 22774.2 1071.69  14
  -5 -15  -1 22335.2 1270.82   8
   6 -15   1 6692.81 568.357   7
  -6 -15  -1 7575.42 694.197  10
  -6 -15  -1 6990.37 574.691  14
  -6 -15  -1 6357.29 663.390   8
   7 -15   1 716.956 186.038   7
  -7 -15  -1 778.513 233.321  10
  -7 -15  -1 620.649 210.413   8
  -8 -15  -1 5187.66 501.497  10
   8 -15   1 5440.45 456.084   7
  -8 -15  -1 4698.87 516.649   8
  -9 -15  -1 5312.81 453.625  10
   9 -15   1 5648.29 420.328   7
  -9 -15  -1 4987.78 476.847   8
  10 -15   1 111.340 78.5977   7
 -10 -15  -1 73.9561 49.2236  10
 -10 -15  -1 130.043 77.8842   8
  10 -16  -1 1734.41 181.263   7
 -10 -16   1 1493.87 192.709  10
  -9 -16   1 88.6066 93.2868  10
   9 -16  -1 176.311 82.7721   7
   8 -16  -1 3365.25 336.099   7
  -8 -16   1 3023.03 364.956  10
  -8 -16   1 2421.92 284.190   8
  -7 -16   1 853.199 236.633  10
  -7 -16   1 708.739 179.388   8
   7 -16  -1 1412.50 241.128   7
  -6 -16   1 3940.93 474.224  10
   6 -16  -1 4253.10 426.552   7
  -6 -16   1 3430.32 392.517   8
  -5 -16   1 4843.90 478.633   8
  -5 -16   1 5243.71 580.974  10
   5 -16  -1 5530.78 569.548  10
   5 -16  -1 5083.95 490.349   7
   4 -16  -1 813.804 191.465   8
  -4 -16   1 667.861 243.688  10
   4 -16  -1 700.517 239.198  10
  -4 -16   1 663.627 173.598   8
  -3 -16   1 3607.42 489.198  10
   3 -16  -1 3472.35 464.997  10
   3 -16  -1 3751.15 431.570   8
   2 -16  -1 4618.50 482.045   8
  -2 -16   1 4786.81 570.788  10
   2 -16  -1 4443.82 551.260  10
  -1 -16   1 4400.35 544.438  10
   1 -16  -1 4284.00 555.673  10
   1 -16  -1 3781.88 454.171   8
   0 -16  -1 6958.16 694.629  10
   0 -16  -1 5342.76 548.106   8
   0 -16   1 7000.19 680.018  10
   1 -16   1 9936.61 808.470  10
  -1 -16  -1 9517.33 809.471  10
  -1 -16  -1 8309.22 688.863   8
  -2 -16  -1 1349.84 295.208  10
  -2 -16  -1 1650.31 344.940   8
   2 -16   1 1635.73 339.732  10
   3 -16   1 1279.30 266.754  10
  -3 -16  -1 946.696 260.501   8
  -3 -16  -1 1193.07 311.336  10
   3 -16   1 1147.45 236.400   7
   4 -16   1 9858.08 664.855   7
   4 -16   1 9660.60 743.331  10
  -4 -16  -1 8887.53 723.750   8
  -4 -16  -1 8132.22 708.321  10
   5 -16   1 2672.76 334.179   7
  -5 -16  -1 2735.54 401.088  10
   5 -16   1 2631.43 369.663  10
  -5 -16  -1 2447.95 372.615   8
  -6 -16  -1 3822.71 450.171  10
   6 -16   1 4167.76 398.977   7
  -6 -16  -1 3790.00 440.737   8
  -7 -16  -1 64.5677 79.9234  10
   7 -16   1 153.556 89.5616   7
  -7 -16  -1 202.454 124.760   8
  -8 -16  -1 1639.82 248.816   8
   8 -16   1 2356.63 256.866   7
  -8 -16  -1 2104.79 272.225  10
  -9 -16  -1 315.776 107.273   8
   9 -16   1 545.363 103.817   7
  -9 -16  -1 502.007 123.812  10
   8 -17  -1 1790.25 196.369   7
  -8 -17   1 1944.39 239.103  10
  -7 -17   1 5836.91 459.575  10
   7 -17  -1 5629.96 393.601   7
  -6 -17   1 15133.1 796.405  10
   6 -17  -1 16354.5 725.330   7
  -5 -17   1 14381.1 819.293  10
   5 -17  -1 14316.6 715.750   7
  -4 -17   1 21480.0 1042.19  10
   4 -17  -1 22032.4 1043.98  10
   4 -17  -1 20989.1 904.825   7
  -3 -17   1 21003.6 1053.33  10
   3 -17  -1 22231.7 1079.38  10
   2 -17  -1 11103.2 789.389  10
  -2 -17   1 11400.6 792.476  10
   2 -17  -1 10404.5 611.292   8
  -1 -17   1 7977.98 660.959  10
   1 -17  -1 7349.86 542.246   8
   1 -17  -1 7606.52 658.633  10
   0 -17  -1 1675.39 261.355   8
   0 -17  -1 1507.30 318.767  10
   0 -17   1 1781.47 332.834  10
   1 -17   1 503.066 188.054  10
  -1 -17  -1 363.374 155.115   8
  -1 -17  -1 312.505 149.794  10
  -2 -17  -1 7628.54 647.579  10
  -2 -17  -1 7453.19 568.012   8
   2 -17   1 7249.48 526.344   7
   2 -17   1 8142.95 649.502  10
  -3 -17  -1 3467.31 428.475  10
  -3 -17  -1 3061.69 367.169   8
   3 -17   1 3357.98 351.427   7
   3 -17   1 3198.23 394.527  10
   4 -17   1 10972.7 694.756  10
  -4 -17  -1 10265.5 700.187  10
   4 -17   1 10234.5 582.619   7
  -4 -17  -1 10100.2 644.353   8
  -5 -17  -1 11817.5 711.365  10
  -5 -17  -1 11437.9 656.745   8
   5 -17   1 12250.0 606.789   7
   6 -17   1 2127.42 238.097   7
  -6 -17  -1 2293.53 296.410  10
  -6 -17  -1 1920.49 249.799   8
  -7 -17  -1 3942.27 338.417  10
  -7 -17  -1 3771.36 305.105   8
   7 -17   1 4040.78 289.155   7
  -7 -18   1 3022.51 249.213  10
  -6 -18   1 2494.17 264.572  10
   6 -18  -1 2800.79 237.940   7
   5 -18  -1 297.051 89.5570   7
  -5 -18   1 426.157 136.705  10
  -4 -18   1 10629.0 621.561  10
   4 -18  -1 11137.1 548.690   7
   3 -18  -1 170.223 102.898  10
  -3 -18   1 276.519 128.872  10
   3 -18  -1 134.358 78.4299   7
   2 -18  -1 332.661 147.713  10
  -2 -18   1 286.533 125.382  10
   2 -18  -1 132.882 80.1634   7
   1 -18  -1 844.815 205.238  10
  -1 -18   1 1174.88 230.581  10
   0 -18   1 3960.77 405.593  10
   0 -18  -1 3697.10 397.407  10
   0 -18   1 3484.15 306.197   7
   1 -18   1 3621.66 306.365   7
   1 -18   1 3646.67 384.757  10
  -1 -18  -1 3262.56 289.222   8
  -1 -18  -1 3829.67 401.756  10
   2 -18   1 13912.4 597.120   7
   2 -18   1 15074.3 748.959  10
  -2 -18  -1 13092.4 572.512   8
  -2 -18  -1 14512.0 765.874  10
   3 -18   1 9818.71 572.042  10
  -3 -18  -1 10236.9 617.746  10
   3 -18   1 9745.67 477.131   7
  -3 -18  -1 8528.64 449.981   8
   4 -18   1 270.701 77.4515   7
  -4 -18  -1 175.721 69.7488   8
  -4 -18  -1 183.130 92.2515  10
   5 -18   1 331.911 79.5805   7
  -5 -18  -1 292.578 96.9217  10
  -6 -18  -1 6474.84 361.942  10
  -4 -19   1 7.51838 45.5368  10
  -3 -19   1 104.153 47.2929  10
   3 -19  -1 9.90283 43.9595   7
   2 -19  -1 1186.90 180.757  10
  -2 -19   1 1320.18 184.769  10
   2 -19  -1 1035.79 136.368   7
   1 -19  -1 1086.38 179.090  10
   1 -19  -1 873.621 126.283   7
  -1 -19   1 1244.66 185.850  10
   0 -19  -1 2.63677 84.3926  10
   0 -19   1 165.600 90.9146  10
   1 -19   1 52.6628 48.2058  10
  -1 -19  -1 116.020 46.0882   7
  -1 -19  -1 163.376 81.3343  10
  -2 -19  -1 2066.40 222.600  10
  -3 -19  -1 102.871 56.1895  10
 -18   0   2 2158.69 254.891  14
  18   0  -2 2327.20 203.789   5
 -17   0   2 2853.83 408.449  14
  17   0  -2 2282.64 225.433  11
  17   0  -2 2238.96 278.434   5
 -16   0   2 4108.29 560.164  14
  16   0  -2 3635.44 348.935  11
  16   0  -2 3823.53 423.857   5
  15   0  -2 68805.4 2115.50   8
  15   0  -2 64633.7 1634.75  11
  15   0  -2 66375.7 1923.39   5
  14   0  -2 65310.9 2139.90   8
  14   0  -2 62484.5 1705.88  11
  14   0  -2 63730.0 2000.57   5
  13   0  -2 46523.8 1491.13  11
  13   0  -2 46467.4 1794.94   8
  13   0  -2 47455.1 1755.02   5
  12   0  -2 748.326 260.364   5
 -12   0   2 513.486 499.596   3
  12   0  -2 675.204 218.635   8
  12   0  -2 694.823 177.866  11
  11   0  -2 89995.8 2315.25   5
  11   0  -2 88572.8 2285.73   8
  11   0  -2 88183.5 2048.31   7
  11   0  -2 86820.4 1919.09  11
 -11   0   2 85449.3 4218.81   3
 -10   0   2 115830. 4600.60   3
  -9   0   2 194.041 229.182   3
  -8   0   2 99821.4 3578.00   3
  -7   0   2 40398.2 2074.02   3
  -6   0   2 616.595 250.321   3
  -5   0   2 22872.5 1300.21   3
  -4   0   2 244814. 3838.97   3
  -3   0   2 523835. 3054.12   2
  -3   0   2 496137. 4981.19   3
  -2   0   2 288620. 2589.35   2
  -2   0   2 280248. 3368.86   3
  -1   0   2 95512.6 1904.09   3
  -1   0   2 92746.7 1613.52   2
   0   0   2 6814.50 476.266   2
   1   0   2 324128. 3497.16   2
  -1   0  -2 284298. 2459.35   1
  -2   0  -2 504881. 3815.92   1
   2   0   2 568381. 4953.17   2
   3   0   2 823854. 6422.02   2
  -3   0  -2 724670. 5569.03   1
   4   0   2 64419.0 1915.66   2
  -4   0  -2 57812.3 1761.65   1
  -5   0  -2 284583. 4502.27   1
   5   0   2 340870. 4577.72   2
  -6   0  -2 215470. 4413.57   1
   6   0   2 238950. 3951.10   2
  -7   0  -2 6520.55 846.670   1
  -7   0  -2 8368.38 892.174   3
  -8   0  -2 5187.86 772.240   3
  -8   0  -2 4675.06 834.852   1
  -9   0  -2 15771.9 1491.67   3
  10   0   2 1573.24 321.608   8
  10   0   2 1670.56 287.189  11
  10   0   2 1431.91 316.533   5
  11   0   2 3006.10 444.531   5
  11   0   2 3270.83 473.587   8
  11   0   2 2741.97 375.297  11
  12   0   2 16204.5 1046.73   8
  12   0   2 15355.5 904.275  11
  12   0   2 15187.0 1001.39   5
  13   0   2 314.690 137.515  11
 -13   0  -2 573.278 295.940  14
  13   0   2 267.956 148.098   5
 -14   0  -2 15546.9 1170.94  14
  14   0   2 14727.0 814.174  11
  14   0   2 14985.9 899.904   5
  15   0   2 1292.93 222.024  11
  15   0   2 979.193 205.026   5
 -15   0  -2 1404.26 325.992  14
  16   0   2 7922.37 472.501   5
 -16   0  -2 7893.85 604.177  14
  18  -1  -2 469.503 96.7461   5
 -18   1   2 361.779 118.978  14
 -18  -1   2 426.727 108.614  14
  18   1  -2 475.173 97.8024   5
  17  -1  -2 613.189 129.383  11
  17   1  -2 598.568 147.414   5
  17  -1  -2 559.338 146.544   5
 -17  -1   2 634.191 203.904  14
 -17   1   2 803.729 234.607  14
 -16  -1   2 9817.36 846.344  14
  16   1  -2 9503.09 652.946   5
  16  -1  -2 10523.2 691.340   5
  16   1  -2 9507.53 542.255  11
  16  -1  -2 10134.9 728.274   8
  16  -1  -2 9855.21 578.994  11
  15  -1  -2 1420.35 307.283   5
  15   1  -2 1170.41 295.982   8
  15  -1  -2 1094.67 228.306  11
  15   1  -2 855.799 218.921   5
  15  -1  -2 1157.69 324.534   8
  15   1  -2 793.282 198.543  11
  14   1  -2 5314.57 623.151   8
  14   1  -2 5716.06 599.006   5
  14  -1  -2 6892.72 672.932   5
  14  -1  -2 5701.94 529.425  11
  14  -1  -2 6308.99 667.658   8
  14   1  -2 5975.20 518.991  11
  13   1  -2 539.282 204.374   8
  13   1  -2 542.942 216.124   5
  13  -1  -2 462.824 193.879   5
  13  -1  -2 442.490 218.650   8
  13  -1  -2 592.650 199.254  11
  13   1  -2 377.919 128.768  11
  12   1  -2 5683.81 617.193   8
  12  -1  -2 6301.75 585.384   7
  12  -1  -2 5796.71 527.446  11
  12   1  -2 6234.02 621.401   5
 -12  -1   2 5523.44 1177.75   3
  12   1  -2 5763.79 513.142  11
  12  -1  -2 6228.82 643.051   8
  12  -1  -2 6583.83 655.648   5
  11   1  -2 787.521 221.965   8
  11   1  -2 812.572 186.622  11
 -11   1   2 335.119 247.896   3
  11  -1  -2 474.513 159.673   7
 -11  -1   2 524.811 400.415   3
  11  -1  -2 780.765 226.330   8
  11  -1  -2 605.487 168.348  11
  11   1  -2 1145.63 273.547   5
  11  -1  -2 589.353 188.885   5
 -10   1   2 784.383 423.999   3
 -10  -1   2 2093.09 621.919   3
  -9   1   2 3375.35 732.477   3
  -9  -1   2 2142.58 587.328   3
  -8   1   2 13157.5 1279.59   3
  -8  -1   2 11892.7 1262.94   3
  -7   1   2 169517. 4224.00   3
  -7  -1   2 179446. 4506.05   3
  -6  -1   2 14016.5 1154.57   3
  -6   1   2 15657.1 1173.27   3
   6  -1  -2 12953.4 573.250   4
  -5   1   2 62735.2 2139.98   3
   5  -1  -2 49484.4 979.440   4
  -5  -1   2 55960.1 2068.66   3
  -4   1   2 152619. 3061.26   3
  -4  -1   2 133043. 2869.55   3
  -3  -1   2 115982. 1580.99   2
  -3  -1   2 101554. 2262.21   3
   3  -1  -2 95511.8 1085.07   4
  -3   1   2 110072. 2376.07   3
   2  -1  -2 5918.54 319.394   4
  -2  -1   2 5838.12 484.323   3
  -2  -1   2 6642.52 427.992   2
  -2   1   2 7207.94 585.133   3
  -1   1   2 60112.1 1777.16   3
  -1  -1   2 45638.0 648.271   4
  -1  -1   2 54103.7 1324.45   2
  -1  -1   2 51405.1 1281.42   3
   0  -1  -2 115897. 1531.38   1
   0  -1   2 131186. 2206.64   2
   1  -1   2 181405. 2777.02   2
   1   1   2 194072. 1857.98  17
  -1  -1  -2 163536. 2047.97   1
   1   1   2 177379. 2637.86   2
  -1   1  -2 160548. 1636.43   1
   2   1   2 575239. 5059.16   2
  -2   1  -2 535389. 3657.24   1
   2  -1   2 580930. 5282.34   2
  -2  -1  -2 526050. 4184.44   1
  -3  -1  -2 1035.08 238.452   1
   3  -1   2 1005.70 190.635   4
   3   1   2 812.300 233.944   2
  -3   1  -2 919.040 194.301   1
   3   1   2 1298.42 154.212  17
   3  -1   2 908.112 259.813   2
   4  -1   2 27442.8 1061.45   4
  -4   1  -2 28397.1 1183.34   1
   4  -1   2 30671.4 1361.22   2
   4   1   2 29368.5 1280.78   2
  -4  -1  -2 25565.6 1237.95   1
  -5  -1  -2 2345.43 437.625   1
  -5   1  -2 1282.61 289.889   1
   5   1   2 1567.00 330.152   2
   5  -1   2 1230.80 285.736   2
   6   1   2 22670.9 1227.76   2
  -6   1  -2 20363.6 1327.25   1
  -6   1  -2 22044.7 1214.09   3
  -6  -1  -2 21825.9 1453.65   1
   6  -1   2 21632.6 1231.72   2
  -7  -1  -2 386.325 300.442   1
  -7  -1  -2 233.129 202.677   3
  -7   1  -2 273.913 211.798   3
  -7   1  -2 282.414 234.009   1
  -8  -1  -2 42749.5 2537.58   1
  -8  -1  -2 45955.8 2396.15   3
  -8   1  -2 45856.3 2202.30   3
  -9  -1  -2 6204.23 951.230   3
  10   1   2 6222.73 616.029   8
  10   1   2 5629.78 590.824   5
  10  -1   2 5480.36 580.434   5
  10   1   2 5611.13 514.438  11
  10  -1   2 6250.34 592.254   7
 -10  -1  -2 5010.78 959.569   3
  10  -1   2 5896.87 601.419   8
  10  -1   2 5902.46 546.254  11
  11   1   2 15101.6 872.399  11
  11  -1   2 15949.0 1017.83   5
  11  -1   2 16525.0 1027.80   8
  11  -1   2 14988.5 763.863   9
  11   1   2 14563.6 978.114   5
  11  -1   2 15457.0 900.065  11
  11   1   2 15463.2 1026.05   8
  12   1   2 9226.59 784.545   5
  12  -1   2 8199.28 665.130  11
 -12  -1  -2 9939.55 1018.12  14
  12  -1   2 8724.63 757.565   8
  12  -1   2 8253.68 737.084   5
  12  -1   2 8718.85 575.152   9
  12   1   2 8179.41 655.891  11
  13   1   2 1458.94 336.100   5
  13  -1   2 1609.84 335.568   5
  13  -1   2 1665.68 304.905  11
 -13  -1  -2 1786.10 448.151  14
  13   1   2 1802.20 315.970  11
  14  -1   2 1476.00 300.379   5
 -14  -1  -2 861.849 286.544  14
 -14   1  -2 1188.63 358.774  14
  14  -1   2 1471.07 273.566  11
  14   1   2 1078.60 239.709  11
  14   1   2 1383.84 275.410   5
  15  -1   2 163.468 99.2196  11
 -15  -1  -2 539.568 196.081  14
 -15   1  -2 351.037 198.123  14
  15   1   2 508.085 168.616   5
  15   1   2 469.234 149.522  11
  15  -1   2 426.169 145.778   5
  16  -1   2 85.7290 60.9578  11
 -16  -1  -2-34.8900 105.758  14
  16  -1   2 80.2480 74.3190   5
 -16   1  -2 157.247 104.066  14
  16   1   2 15.3052 72.9210   5
  17   2  -2 405.577 116.956   5
  17  -2  -2 65.1780 47.3938  11
 -17  -2   2 262.293 127.573  14
 -17   2   2 241.299 129.851  14
  17  -2  -2 232.307 92.9160   5
  16  -2  -2 604.902 162.411  11
  16  -2  -2 492.043 146.841   5
 -16  -2   2 728.997 260.082  14
  16   2  -2 782.911 213.255   5
  16  -2  -2 410.293 159.339   8
  16   2  -2 478.088 128.027  11
  15   2  -2 281.967 133.838  11
 -15  -2   2 381.136 243.184  14
  15  -2  -2 258.273 137.522   8
  15  -2  -2 534.980 205.930   5
  15  -2  -2 282.536 134.202  11
  15   2  -2 331.825 180.435   5
  14   2  -2 17471.8 861.733  11
  14  -2  -2 18455.8 954.305  11
  14  -2  -2 18426.7 1067.45   5
  14  -2  -2 18678.6 1124.90   8
  14   2  -2 18894.7 1162.80   8
  14   2  -2 18417.4 1049.34   5
  13   2  -2 17943.2 1058.90   5
  13  -2  -2 16982.1 1077.90   8
  13  -2  -2 16730.8 1045.65   5
  13   2  -2 16842.0 1100.27   8
  13  -2  -2 16353.6 957.331   7
  13  -2  -2 15050.3 876.756  11
  13   2  -2 16553.0 859.928  11
  12  -2  -2 20979.3 1023.14  11
  12   2  -2 24150.5 1218.75   5
  12   2  -2 21937.4 973.489  11
  12  -2  -2 22592.7 1218.75   5
 -12  -2   2 21475.9 2413.50   3
  12  -2  -2 21757.3 1191.93   8
  12  -2  -2 21633.8 1084.35   7
  12   2  -2 23576.0 1265.55   8
  11   2  -2 32728.0 1373.36   5
  11   2  -2 31279.8 1380.88   8
 -11  -2   2 31528.5 2723.52   3
  11  -2  -2 32192.7 1392.47   5
  11  -2  -2 31086.9 1203.34  11
  11   2  -2 30268.5 1098.01  11
  11  -2  -2 31129.7 1245.70   7
  11  -2  -2 31897.8 1369.37   8
 -10   2   2 57168.9 3119.39   3
 -10  -2   2 60406.7 3502.40   3
  -9  -2   2 32168.8 2325.88   3
  -9   2   2 26977.9 2004.76   3
   8   2  -2 3305.07 449.226  17
  -8   2   2 3161.62 645.411   3
  -8  -2   2 4592.34 813.765   3
  -7   2   2 31240.7 1789.13   3
  -7  -2   2 31783.6 1974.83   3
   7  -2  -2 28879.4 1039.55   4
  -6   2   2 38857.1 1866.97   3
  -6  -2   2 37536.8 1938.36   3
  -5  -2   2 9118.83 866.685   3
   5  -2  -2 8171.95 465.933   4
   4  -2  -2 126679. 1727.31   4
  -4  -2   2 136646. 2993.44   3
  -3  -2   2 21445.6 660.052   4
   3  -2  -2 22459.3 742.038   4
  -3  -2   2 26392.8 956.719   2
  -3  -2   2 25384.8 1141.79   3
  -3   2   2 29903.7 1336.11   3
  -2  -2   2 40747.5 1290.95   3
  -2  -2   2 42757.3 1257.48   2
   2  -2  -2 37631.0 1067.32   4
  -2  -2   2 36337.1 760.836   4
  -1  -2   2 8174.95 372.316   4
  -1  -2   2 9655.71 630.335   2
  -1  -2   2 8953.98 529.612   3
   0  -2   2 274608. 2404.35   4
   0  -2   2 318036. 2744.77   3
   0  -2  -2 284651. 2621.80   1
   0  -2   2 320336. 3789.95   2
  -1  -2  -2 269894. 2856.00   1
  -1   2  -2 263052. 1778.60   1
   2   2   2 672159. 6244.87  17
  -2  -2  -2 670195. 5139.56   1
   3  -2   2 240266. 3833.19   2
   3  -2   2 208394. 2793.62   4
  -3   2  -2 225307. 1315.00  17
   3   2   2 229956. 3690.68  17
   3   2   2 243702. 3683.19   2
  -3  -2  -2 227163. 3436.11   1
  -3   2  -2 212227. 2584.30   1
  -4  -2  -2 51088.5 1834.68   1
  -4   2  -2 49836.9 1277.11   3
   4  -2   2 45110.0 1411.43   4
   4   2   2 52510.1 1778.77   2
  -4   2  -2 46316.0 1453.11   1
   4   2   2 51271.3 1458.57  17
   4  -2   2 52179.3 1873.44   2
   5  -2   2 6913.95 720.999   2
   5  -2   2 6305.40 579.412   4
  -5   2  -2 7609.15 589.201   3
  -5   2  -2 6759.22 650.606   1
  -5  -2  -2 7000.91 754.922   1
   5   2   2 6834.06 675.623   2
  -6   2  -2 7822.18 790.727   1
   6   2   2 9421.33 806.339   2
  -6   2  -2 9623.48 766.396   3
  -6  -2  -2 8952.30 962.419   1
   6  -2   2 7851.30 701.221   4
   6  -2   2 9582.05 875.887   2
  -7  -2  -2 39660.9 2278.30   1
  -7   2  -2 41532.6 1798.11   3
  -8  -2  -2 50771.9 2841.12   1
  -8  -2  -2 58098.0 2845.98   3
   9  -2   2 47856.7 1460.90  11
  -9  -2  -2 49434.1 3055.66   1
   9  -2   2 48930.8 1558.46   7
  -9  -2  -2 51008.3 2895.31   3
   9   2   2 49307.9 1639.80   5
   9   2   2 47812.5 1416.05  11
  10  -2   2 9110.75 670.724  11
  10   2   2 9208.81 769.149   8
  10  -2   2 9542.09 733.445   7
  10  -2   2 7541.62 684.188   5
 -10  -2  -2 8059.95 1240.68   3
  10  -2   2 7981.81 681.357   8
  10   2   2 9194.95 746.092   5
  10   2   2 8891.60 651.169  11
  11  -2   2 23432.5 1115.28  11
  11   2   2 24415.2 1258.15   5
  11  -2   2 23588.5 1220.69   5
  11  -2   2 22919.8 1178.81   7
  11   2   2 22717.4 1073.44  11
 -11  -2  -2 25197.6 1604.43  14
  11  -2   2 22498.1 1173.23   8
  12  -2   2 2192.36 305.544   9
  12   2   2 2537.04 423.848   5
  12  -2   2 2424.02 374.082  11
  12  -2   2 2124.57 369.388   8
  12   2   2 2787.43 384.952  11
 -12  -2  -2 2628.29 558.343  14
  12  -2   2 2063.84 358.900   5
  13   2   2 252.774 194.525   5
  13  -2   2 191.837 118.082   9
 -13  -2  -2 22.7282 201.202  14
  13  -2   2 140.963 154.458   5
  13  -2   2 67.9875 86.4680  11
  13   2   2 111.465 103.338  11
  14  -2   2 339.885 95.0052   9
  14  -2   2 377.852 149.852   5
 -14   2  -2 361.298 207.531  14
  14  -2   2 242.457 114.048  11
 -14  -2  -2 702.739 337.299  14
  14   2   2 337.650 137.223  11
  14   2   2 540.868 183.681   5
  15  -2   2 2401.32 300.973   5
 -15  -2  -2 2697.08 437.393  14
  15   2   2 2818.49 348.239   5
  15  -2   2 2595.86 306.055  11
 -15   2  -2 2554.58 424.711  14
 -16   2  -2 3779.88 395.293  14
  16   2   2 4113.89 300.017  15
 -16  -2  -2 4281.21 444.370  14
  16   2   2 4295.39 342.968   5
  16  -2   2 3995.74 308.393   5
  16  -2   2 4301.38 323.338  11
  17   3  -2 19801.4 733.302   5
 -17   3   2 19216.7 985.021  14
 -17  -3   2 20102.2 949.782  14
  17  -3  -2 20325.7 733.550   5
  17  -3  -2 19694.2 669.213  11
  16  -3  -2 10799.5 720.326   8
 -16  -3   2 10408.6 841.164  14
  16  -3  -2 10820.2 659.985   5
  16  -3  -2 10467.5 603.077  11
  16   3  -2 10386.4 644.543   5
  15  -3  -2 8093.40 646.762   5
  15   3  -2 7828.89 629.560   5
 -15  -3   2 7830.95 807.277  14
  15  -3  -2 8085.39 594.158  11
  15  -3  -2 8012.36 693.589   8
  15   3  -2 6992.14 501.315  11
  14  -3  -2 426.367 155.379   5
  14  -3  -2 259.724 127.921  11
  14   3  -2 281.327 147.410   5
  14  -3  -2 107.618 174.881   8
 -14  -3   2 229.874 194.372  14
  14   3  -2 289.545 117.862  11
  13  -3  -2 23209.8 1144.80   7
  13   3  -2 21770.2 1141.51   5
  13  -3  -2 22263.3 1227.83   8
  13  -3  -2 22342.8 1196.60   5
  13  -3  -2 21764.7 1064.62  11
  13   3  -2 22015.1 1256.10   8
  13   3  -2 23277.9 992.438  11
  12  -3  -2 336.872 145.773  11
  12   3  -2 645.121 231.662   8
  12  -3  -2 417.217 124.873   7
 -12  -3   2 600.828 507.288   3
  12  -3  -2 224.833 103.992   5
  12  -3  -2 333.928 191.387   8
  12   3  -2 259.620 108.883   5
  12   3  -2 528.796 164.510  11
  11   3  -2 24745.6 1253.48   8
 -11  -3   2 26448.8 2564.84   3
  11   3  -2 25258.7 1183.42   5
  11   3  -2 23132.3 953.205  11
  11  -3  -2 23397.6 1188.84   8
  11  -3  -2 24519.6 1218.88   5
  11  -3  -2 24391.1 1121.77   7
 -10  -3   2 10751.1 1507.45   3
  10   3  -2 10946.3 785.170   8
  -9   3   2 13543.9 1405.02   3
  -9  -3   2 12725.8 1555.11   3
  -8   3   2 170332. 4624.37   3
   8   3  -2 163779. 3286.19  17
  -7  -3   2 5039.10 817.579   3
   7   3  -2 4747.92 546.774  17
  -7   3   2 4383.72 706.501   3
   7  -3  -2 4335.52 439.110   4
  -6  -3   2 242.259 267.425   3
   6  -3  -2 178.985 93.5667   4
  -6   3   2 187.075 192.909   3
   5  -3  -2 11460.5 645.047   4
  -5  -3   2 12252.6 1046.75   3
  -4  -3   2 289157. 3437.76   4
   4  -3  -2 293603. 3175.57   4
   3  -3  -2 36750.8 1160.32   4
  -3  -3   2 35545.5 1425.07   3
  -3  -3   2 34058.9 1068.36   4
  -2  -3   2 46884.2 1451.88   3
  -2  -3   2 41722.3 1105.85   4
   2  -3  -2 43663.3 1356.85   4
  -2  -3   2 49322.0 1620.41   2
  -1  -3   2 622909. 5823.41   2
  -1  -3   2 556795. 4302.39   3
   0  -3   2 195113. 3349.27   2
   0  -3   2 193729. 2003.25   3
   0  -3  -2 181097. 2294.02   1
   0  -3   2 177720. 2284.37   4
   1  -3   2 368868. 4759.12   2
  -1  -3  -2 361157. 3566.55   1
  -2   3  -2 36654.7 746.046   1
   2  -3   2 39988.7 1635.71   2
  -2  -3  -2 38213.0 1320.49   1
  -2   3  -2 38422.0 948.481  17
  -3   3  -2 118380. 1430.68   3
  -3  -3  -2 135318. 2826.22   1
  -3   3  -2 162456. 1658.45  17
   3  -3   2 140237. 3182.33   2
   3  -3   2 123678. 2329.08   4
  -3   3  -2 125795. 1876.11   1
   4  -3   2 146499. 2717.45   4
   4  -3   2 162365. 3584.55   2
  -4  -3  -2 152381. 3353.20   1
   4   3   2 167534. 3389.56   2
  -4   3  -2 147341. 1849.71   3
  -4   3  -2 141293. 2444.88   1
   5  -3   2 231138. 3670.35   4
   5  -3   2 263456. 4781.35   2
  -5  -3  -2 244976. 4706.80   1
   5   3   2 258136. 4373.63   2
  -5   3  -2 236994. 2912.03   3
   6  -3   2 17865.4 1317.59   2
   6   3   2 19170.4 1189.18   2
   6  -3   2 17490.4 1083.00   4
  -6  -3  -2 18282.5 1437.45   1
  -7  -3  -2 21003.5 1705.04   1
   7  -3   2 18072.7 1187.24   4
  -8  -3  -2 80333.9 3499.20   3
  -8  -3  -2 70824.2 3498.39   1
   9  -3   2 14272.7 859.089   7
   9   3   2 13400.9 854.941   5
   9   3   2 13776.9 762.815  11
  -9  -3  -2 13376.6 1627.14   1
   9  -3   2 13469.6 791.510  11
  -9  -3  -2 14030.6 1098.64  14
  -9  -3  -2 12951.9 1512.59   3
  10   3   2 2556.46 402.412   5
 -10  -3  -2 1852.83 658.307   3
  10  -3   2 1700.84 303.030   8
  10   3   2 2249.37 326.419  11
  10  -3   2 2154.50 350.961  11
  10  -3   2 2202.88 365.207   7
 -10  -3  -2 2167.05 477.477  14
  10  -3   2 2319.87 382.896   5
 -11  -3  -2 16246.8 1282.24  14
  11  -3   2 15587.2 918.620  11
  11  -3   2 14838.7 961.071   5
  11  -3   2 15714.4 988.146   7
  11   3   2 16016.4 1010.76   5
  11  -3   2 14992.6 950.828   8
  11   3   2 15127.9 869.461  11
  12  -3   2 7086.34 549.679   9
  12   3   2 5616.35 534.057  11
  12  -3   2 6833.38 641.583   8
  12  -3   2 5945.38 572.266  11
 -12  -3  -2 6936.31 859.154  14
  12  -3   2 6957.98 662.703   7
  12  -3   2 6376.45 627.721   5
  12   3   2 7485.58 690.047   5
  13  -3   2 4680.65 423.810   9
  13  -3   2 4615.70 493.378  11
 -13  -3  -2 4740.83 696.564  14
  13   3   2 5187.91 562.895   5
  13  -3   2 4005.63 484.665   5
  13  -3   2 4955.72 519.522   8
  13   3   2 4586.76 473.987  11
  14   3   2 21935.1 1058.20   5
  14  -3   2 22723.1 1026.57   5
  14  -3   2 22045.6 809.976   9
 -14   3  -2 21412.8 1309.82  14
  14  -3   2 22020.2 984.178  11
 -14  -3  -2 22853.7 1392.23  14
  14   3   2 21114.6 942.818  11
 -15  -3  -2 35659.8 1520.55  14
  15  -3   2 35519.9 1103.34  11
 -15   3  -2 36052.6 1465.48  14
  15   3   2 34340.3 1153.09   5
  15  -3   2 36793.9 1112.25   5
 -16  -3  -2 6249.24 520.918  14
  16   3   2 6365.93 401.943   5
  16  -3   2 5604.02 319.635   5
  16   3   2 5962.12 341.414  15
 -16   3  -2 6209.00 455.711  14
  16  -3   2 6273.68 378.132  11
  17   4  -2 123.393 65.1484   5
 -17   4   2 184.649 124.170  14
 -17  -4   2 60.0377 71.5836  14
  17  -4  -2 261.218 81.6605   5
  17  -4  -2 190.226 74.5666  11
 -16  -4   2 4126.67 508.330  14
  16   4  -2 3339.57 344.599   5
  16  -4  -2 3465.22 393.152   8
  16  -4  -2 3619.95 364.722   5
  16  -4  -2 3140.57 328.107  11
  15  -4  -2 340.683 155.438   8
  15  -4  -2 280.114 132.533   5
  15   4  -2 120.621 102.641   5
 -15  -4   2-42.7502 148.394  14
  15  -4  -2 137.601 76.1199  11
  14  -4  -2 202.354 132.645   5
  14   4  -2 247.549 139.330   5
  14  -4  -2 128.110 94.3066   7
 -14  -4   2 99.6290 177.605  14
  14  -4  -2 262.017 130.468   8
  14  -4  -2 68.6322 133.368  11
  14   4  -2 229.078 104.075  11
  13   4  -2 3310.78 373.597  11
 -13  -4   2 3452.95 576.062  14
  13  -4  -2 2866.87 434.351   5
  13  -4  -2 3063.34 422.931   7
  13  -4  -2 3156.01 467.415   8
  13   4  -2 3480.19 439.396   5
  13  -4  -2 3467.82 436.244  11
  12  -4  -2 40568.6 1631.83   8
  12   4  -2 41886.3 1547.15   5
  12   4  -2 39777.1 1275.55  11
  12  -4  -2 45606.7 1701.71   5
  12  -4  -2 42055.2 1547.11   7
  12  -4  -2 41157.9 1480.99  11
  12   4  -2 41061.5 1706.17   8
  11   4  -2 30017.6 1266.45   5
  11   4  -2 28597.2 1049.17  11
  11  -4  -2 32904.1 1419.72   8
 -11  -4   2 32669.2 2935.97   3
  11  -4  -2 34699.5 1449.78   5
  11  -4  -2 31752.1 1305.33   7
  11   4  -2 31614.1 1433.99   8
  10   4  -2 652.364 183.381   5
  10   4  -2 891.906 252.609   8
  10  -4  -2 615.267 194.097   8
  10  -4  -2 435.145 167.145   7
 -10  -4   2 254.712 273.230   3
  10  -4  -2 348.719 163.749   5
   9  -4  -2 3846.98 510.496   4
  -9  -4   2 7021.82 1205.42   3
  -8   4   2 11052.5 1204.58   3
   8   4  -2 10940.0 911.041  17
  -8  -4   2 11646.6 1410.88   3
   8  -4  -2 7803.29 679.459   4
  -7  -4   2 3291.62 711.454   3
  -7   4   2 3840.79 674.897   3
   7   4  -2 2771.19 457.467  17
   7  -4  -2 3795.23 455.298   4
  -6  -4   2 56728.9 2570.92   3
   6   4  -2 50862.3 1823.46  17
   6  -4  -2 52571.2 1611.74   4
  -5  -4   2 48300.0 1705.55   4
   5  -4  -2 43482.1 1415.80   4
  -4  -4   2 951.007 247.052   4
   4  -4  -2 390.732 143.642   4
  -4   4   2 730.792 303.629   3
  -4  -4   2 804.489 269.066   3
  -3  -4   2 1395.28 272.444   4
  -3   4   2 2244.61 300.741  17
   3  -4  -2 1987.41 312.673   4
  -3  -4   2 1773.11 360.597   3
  -2  -4   2 73099.4 1752.58   4
  -2  -4   2 76618.5 1964.99   3
   2  -4  -2 79813.4 2077.65   4
  -1  -4   2 479.467 155.486   3
   1  -4  -2 382.186 187.385   4
  -1   4   2 937.939 327.494  17
  -1  -4   2 395.689 224.446   2
   1  -4  -2 421.403 122.423   1
  -1  -4   2 392.013 136.166   4
   0  -4   2 141624. 1795.46   3
   0  -4   2 130749. 2295.70   4
   0  -4   2 148082. 3312.45   2
   0  -4  -2 134884. 2152.70   1
  -1   4  -2 58497.3 1458.28  17
   1  -4   2 55849.4 1531.72   4
  -1  -4  -2 58963.0 1567.59   1
  -2  -4  -2 43796.5 1508.64   1
   2  -4   2 46419.1 1968.88   2
   2  -4   2 43453.1 1417.35   4
  -2   4  -2 44896.5 1184.64  17
   3  -4   2 8361.16 864.535   2
  -3  -4  -2 6950.25 689.824   1
   3  -4   2 7553.59 629.455   4
  -4  -4  -2 1700.14 388.447   1
   4  -4   2 1924.87 473.442   2
   4  -4   2 1532.73 301.836   4
   5  -4   2 15900.3 1018.56   4
   5   4   2 18740.3 1242.57   2
  -5  -4  -2 18625.1 1360.49   1
   5  -4   2 15080.3 1271.11   2
   6   4   2 5804.26 715.709   2
   6  -4   2 6086.92 675.849   4
  -6  -4  -2 5834.86 848.036   1
  -7  -4  -2 1969.74 575.758   1
   7  -4   2 1940.37 405.326   4
  -8  -4  -2 2412.19 661.608   1
   8  -4   2 2103.45 473.603   4
  -8  -4  -2 3730.03 809.778   3
  -9  -4  -2 3812.22 875.143   3
   9  -4   2 2627.75 389.257   7
   9  -4   2 2515.48 354.853  11
   9   4   2 3261.06 427.138   5
   9   4   2 2937.85 354.599  11
  -9  -4  -2 3325.78 566.231  14
   9  -4   2 2579.94 369.187   5
  -9  -4  -2 3197.61 813.242   1
  10  -4   2 7141.60 609.416  11
 -10  -4  -2 7143.58 1272.54   3
  10   4   2 7588.46 677.960   5
  10  -4   2 7802.00 679.847   7
  10  -4   2 7297.48 651.851   5
 -10  -4  -2 8445.88 912.688  14
  10   4   2 7068.69 577.290  11
  11  -4   2 5230.06 577.866   7
  11   4   2 5196.72 571.970   5
  11  -4   2 4820.97 530.193   5
  11   4   2 5007.70 498.391  11
 -11  -4  -2 5529.62 759.791  14
  11  -4   2 5368.85 550.748  11
  12  -4   2 451.204 171.319  11
  12   4   2 809.252 218.179  11
  12  -4   2 916.319 249.788   5
  12   4   2 808.289 251.839   5
  12  -4   2 496.792 164.350   7
 -12  -4  -2 518.615 241.838  14
  13   4   2 1933.91 345.809   5
  13  -4   2 1267.11 226.755   9
  13  -4   2 1327.05 267.936   5
 -13  -4  -2 1410.57 378.267  14
  13   4   2 1040.32 229.532  11
  13  -4   2 1698.81 301.582  11
  14   4   2 159.840 127.079   5
  14  -4   2 162.357 88.9555   5
 -14   4  -2 119.740 142.799  14
  14  -4   2 181.282 114.092  11
 -14  -4  -2-1.29525 196.112  14
  14  -4   2-33.7781 62.5385   9
  15   4   2 2328.75 290.504   5
  15  -4   2 2879.43 241.487   9
 -15  -4  -2 2400.44 395.128  14
  15  -4   2 2732.67 280.884   5
 -15   4  -2 2206.64 347.034  14
  15  -4   2 2337.97 274.881  11
  16   4   2 4494.45 272.906  15
  16  -4   2 5052.23 321.080  11
 -16  -4  -2 4106.67 402.380  14
  16   4   2 4528.84 313.783   5
  17  -5  -2 3807.76 274.554  11
 -17   5   2 3979.85 399.191  14
 -17  -5   2 3616.91 337.407  14
  17   5  -2 3885.04 255.035   5
  16  -5  -2 12585.4 494.993   9
  16  -5  -2 13972.0 735.913   8
  16  -5  -2 13811.3 660.430  11
 -16  -5   2 13653.6 849.959  14
  16   5  -2 13509.5 634.387   5
  16  -5  -2 13552.8 632.017   5
  15  -5  -2 6900.75 595.363   8
  15  -5  -2 7075.40 541.457  11
  15  -5  -2 7337.89 554.909   5
 -15  -5   2 7223.73 711.781  14
  15   5  -2 7281.25 547.409   5
  14   5  -2 19249.5 961.371   5
  14  -5  -2 20136.8 1019.10   5
  14  -5  -2 18147.0 1053.36   8
  14  -5  -2 18353.7 988.332   7
 -14  -5   2 18094.8 1229.80  14
  14  -5  -2 18234.5 950.813  11
  13  -5  -2 22083.9 1208.53   8
 -13  -5   2 22154.3 1414.92  14
  13  -5  -2 21802.4 1088.89  11
  13   5  -2 22629.9 1096.20   5
  13  -5  -2 23617.3 1167.08   5
  13  -5  -2 21715.7 1113.60   7
 -12  -5   2 44529.7 1987.35  14
  12  -5  -2 41584.4 1651.53   8
  12   5  -2 44546.9 1551.61   5
  12  -5  -2 44661.9 1651.20   5
  12  -5  -2 41964.6 1567.17   7
 -11  -5   2 1048.74 305.897  14
  11  -5  -2 595.722 202.407   7
  11  -5  -2 847.167 237.971   8
  11  -5  -2 1126.70 287.323   5
 -11  -5   2 147.587 411.369   3
  11   5  -2 1316.90 253.868   5
  10   5  -2 7290.22 588.006   5
 -10  -5   2 7942.58 781.367  14
  10  -5  -2 8749.88 697.698   5
  10  -5  -2 7659.68 632.671   7
  10  -5  -2 8277.97 685.675   8
  10   5  -2 7909.96 700.996   8
 -10  -5   2 9400.38 1555.43   3
   9   5  -2 35949.2 1754.33  17
   9  -5  -2 29655.1 1491.91   4
  -9  -5   2 33714.1 2673.42   3
   8  -5  -2 150507. 3229.84   4
   8   5  -2 157084. 3627.83  17
  -7  -5   2 144382. 4697.82   3
   7   5  -2 135598. 3289.62  17
  -7  -5   2 141527. 3532.44   4
  -6  -5   2 62287.8 2855.11   3
   6   5  -2 65156.0 2209.15  17
  -6  -5   2 69468.6 2359.99   4
   6  -5  -2 61930.7 1931.44   4
  -5  -5   2 76937.4 2890.47   3
  -5  -5   2 82027.0 2439.87   4
   5  -5  -2 79642.6 2124.53   4
   5   5  -2 79440.4 2327.82  17
   4   5  -2 202533. 3575.99  17
  -4  -5   2 193491. 4133.22   3
   4  -5  -2 199346. 3398.83   4
   3  -5  -2 103944. 2504.31   4
   3   5  -2 102199. 2464.02  17
  -3  -5   2 105595. 2506.16   4
   2   5  -2 20021.7 1050.24  17
   2  -5  -2 20803.5 815.295   1
  -2  -5   2 17632.8 1006.99   3
  -2  -5   2 19394.6 1033.04   4
  -2   5   2 21759.9 1269.29  17
   2  -5  -2 21248.4 1178.24   4
  -1  -5   2 55886.2 1703.62   4
   1  -5  -2 55528.8 2016.65   4
   1  -5  -2 58938.1 1422.42   1
   1   5  -2 55505.3 1691.00  17
  -1  -5   2 55038.1 1534.01   3
   0   5   2 119.130 343.086  17
   0   5  -2 440.226 151.591  17
   0  -5   2 431.462 113.181   3
   0  -5  -2 359.058 149.386   1
   0  -5   2 248.940 135.487   4
  -1  -5  -2 36621.4 1330.11   1
  -1   5  -2 36324.5 1265.56  17
   1  -5   2 33796.6 1346.39   4
  -2   5  -2 16555.8 809.912  17
  -2  -5  -2 16393.8 993.778   1
   2  -5   2 14558.2 906.180   4
  -3  -5  -2 75540.6 2403.01   1
   3  -5   2 65637.9 2008.42   4
  -4  -5  -2 2242.54 468.177   1
   4  -5   2 2709.14 434.500   4
   5  -5   2 6776.31 720.688   4
  -5  -5  -2 7985.92 941.159   1
  -6  -5  -2 3642.92 704.545   1
   6   5   2 3678.23 621.500   2
   6  -5   2 3786.66 561.103   4
   6   5   2 1786.19 637.905  17
  -7  -5  -2 7312.26 1095.93   1
   7  -5   2 6456.94 770.917   4
  -8  -5  -2 27426.6 2302.01   1
  -8  -5  -2 29687.9 1543.42  14
   8  -5   2 26182.2 1641.96   4
  -9  -5  -2 35493.7 2717.20   3
   9   5   2 33777.8 1347.86   5
   9  -5   2 33015.5 1359.33   7
  -9  -5  -2 33410.8 1740.12  14
   9  -5   2 31167.4 1249.49  11
   9   5   2 31788.7 1183.41  11
  -9  -5  -2 33779.5 2782.48   1
  10  -5   2 57318.2 1760.64   5
 -10  -5  -2 52362.0 3535.88   3
 -10  -5  -2 56971.3 2358.04  14
  10  -5   2 56016.0 1832.49   7
  10   5   2 57807.6 1824.79   5
  10  -5   2 53551.8 1691.03  11
  10   5   2 52231.4 1569.51  11
  11   5   2 53350.5 1621.43  11
  11  -5   2 61330.9 1854.64   5
  11   5   2 57010.4 1828.54   5
  11  -5   2 54982.8 1866.53   7
 -11  -5  -2 54931.8 2367.37  14
  11  -5   2 58330.1 1785.51  11
  12   5   2 77957.8 2115.63   5
  12  -5   2 79845.0 2033.32   5
 -12  -5  -2 77716.1 2784.10  14
  12  -5   2 76883.5 2023.80  11
  12  -5   2 76494.5 2167.06   7
  12   5   2 71283.2 1868.18  11
  13  -5   2 4053.74 423.708   5
  13   5   2 4455.07 486.559   5
  13  -5   2 4255.52 451.436  11
  13  -5   2 4056.18 495.564   7
  13  -5   2 4004.05 405.488   9
 -13  -5  -2 4224.28 634.512  14
  14   5   2 5086.33 466.569   5
  14  -5   2 5427.40 432.295   5
 -14   5  -2 5772.24 620.151  14
 -14  -5  -2 5883.55 673.145  14
  14  -5   2 4904.73 389.419   9
  14  -5   2 5128.30 453.590  11
 -15  -5  -2 5108.58 542.367  14
  15   5   2 4715.13 331.458  15
  15  -5   2 4589.14 303.104   9
  15  -5   2 4871.76 378.662  11
 -15   5  -2 4761.88 455.920  14
  15   5   2 4946.82 390.646   5
  16  -5   2 465.728 94.2041  11
 -16  -5  -2 496.215 142.795  14
  17  -6  -2 1417.24 158.734  11
 -17   6   2 1437.61 215.876  14
  16  -6  -2 1718.51 247.256   8
  16  -6  -2 1380.82 165.036   9
 -16  -6   2 1609.58 277.146  14
  16  -6  -2 1426.75 206.511  11
  16  -6  -2 1344.95 169.505   5
  16   6  -2 1640.59 198.426   5
  15  -6  -2 77.1768 92.9581  11
 -15  -6   2 111.927 112.538  14
  15  -6  -2 286.751 105.563   5
  15  -6  -2 148.891 103.909   8
  15   6  -2-4.51916 79.5391   5
 -14  -6   2 48.4219 172.701  14
  14   6  -2 361.239 135.610   5
  14  -6  -2 358.725 140.657   5
  14  -6  -2 187.988 105.292   8
  14  -6  -2 605.127 183.999  11
  14  -6  -2 495.062 174.267   7
  13  -6  -2 7080.20 636.993   7
  13  -6  -2 8129.05 714.220   8
 -13  -6   2 7161.17 789.573  14
  13   6  -2 7149.22 587.907   5
  13  -6  -2 7728.01 633.288   5
  13  -6  -2 6425.75 589.157  11
  12  -6  -2 994.866 257.785   5
  12  -6  -2 866.882 251.769   8
  12   6  -2 970.221 231.199   5
 -12  -6   2 623.235 256.744  14
  12  -6  -2 768.852 222.990   7
  11  -6  -2 17595.6 1001.59   5
  11   6  -2 16709.5 896.622   5
  11  -6  -2 15652.6 990.571   8
  11  -6  -2 15673.3 956.145   7
 -11  -6   2 16512.5 2214.39   3
 -11  -6   2 16782.4 1190.16  14
  10  -6  -2 82802.3 2132.23   5
  10   6  -2 78482.6 1871.33   5
  10  -6  -2 80675.9 2095.15   7
  10  -6  -2 82726.7 2220.71   8
 -10  -6   2 78073.5 2480.37  14
   9  -6  -2 5403.47 689.744   4
  -9  -6   2 5469.71 1134.94   3
   9  -6  -2 5973.43 549.408   7
   9  -6  -2 5793.60 571.067   8
   9   6  -2 6633.96 820.349  17
   8   6  -2 75.8436 135.957  17
  -8  -6   2 303.517 360.473   3
   8  -6  -2 34.8214 99.0713   4
   7  -6  -2 4034.51 561.260   4
   7   6  -2 3903.34 614.053  17
  -7  -6   2 3733.23 640.826   4
  -7  -6   2 4845.51 909.681   3
   6   6  -2 3021.93 505.526  17
  -6  -6   2 2118.30 463.246   4
  -6  -6   2 1953.45 549.695   3
   6  -6  -2 2017.62 386.495   4
  -5  -6   2 2518.80 459.136   4
   5  -6  -2 1825.42 355.194   4
  -5  -6   2 2949.60 609.396   3
   5   6  -2 2577.83 451.425  17
   4   6  -2 61064.7 2124.86  17
   4  -6  -2 61903.6 2081.42   4
  -4  -6   2 64240.9 2259.43   4
   3  -6  -2 12636.9 657.696   1
  -3  -6   2 9227.56 873.129   3
  -3   6   2 15530.8 1036.42  17
   3  -6  -2 12207.9 943.395   4
   3   6  -2 11880.7 903.408  17
  -3  -6   2 12322.0 954.880   4
   2  -6  -2 13440.3 1036.43   4
  -2   6   2 11923.3 1132.83  17
   2   6  -2 14184.3 961.852  17
  -2  -6   2 12961.3 939.284   4
   2  -6  -2 13516.6 701.104   1
  -2  -6   2 11147.6 872.285   3
   1   6  -2 54459.9 1823.48  17
   1  -6  -2 58913.5 1535.04   1
   1  -6  -2 54223.4 2149.93   4
  -1  -6   2 53594.7 1873.26   4
  -1  -6   2 52039.1 1628.85   3
   0  -6   2 54222.9 1866.53   4
   0  -6  -2 54059.0 2230.23   4
   0   6  -2 56374.9 1801.90  17
   0  -6  -2 55967.9 1615.27   1
   0  -6   2 55401.3 1350.57   3
  -1  -6  -2 11580.9 805.318   1
   1  -6   2 10193.9 814.214   4
  -1   6  -2 11151.0 770.907  17
   2  -6   2 46198.0 1764.80   4
  -2  -6  -2 49065.1 1852.43   1
  -3  -6  -2 38154.5 1801.92   1
   3  -6   2 35481.6 1605.53   4
  -3   6  -2 39511.7 1634.18  17
  -4  -6  -2 49837.0 2227.05   1
   4  -6   2 47681.4 1935.98   4
  -5  -6  -2 133359. 4013.94   1
   5  -6   2 121293. 3203.48   4
   6  -6   2 8320.86 880.691   4
   6   6   2 8798.08 999.192   2
  -6  -6  -2 7679.02 1064.23   1
   7  -6   2 22359.7 1511.44   4
  -7  -6  -2 21959.3 1960.47   1
  -8  -6  -2 324.381 294.605   1
  -8  -6  -2 575.541 189.685  14
   8  -6   2 693.905 193.536   7
   8   6   2 300.356 115.103   5
   8  -6   2 681.790 264.413   4
   8   6   2 636.757 178.672  11
   9   6   2 902.040 201.844  11
  -9  -6  -2 1098.82 360.331  14
  -9  -6  -2 883.677 568.139   1
  -9  -6  -2 2126.25 763.820   3
   9   6   2 819.871 220.850   5
   9  -6   2 776.141 201.798  11
   9  -6   2 1345.68 300.426   7
   9  -6   2 811.493 343.525   4
  10  -6   2 1379.85 275.820  11
 -10  -6  -2 1494.72 376.685  14
  10   6   2 1332.28 265.639   5
  10  -6   2 1629.57 323.743   7
  11  -6   2 544.326 223.366   7
 -11  -6  -2 349.829 201.164  14
  11  -6   2 403.126 180.434  11
  11   6   2 726.764 230.040   5
 -12  -6  -2-10.6824 199.853  14
  12  -6   2 17.4123 139.642   7
  12  -6   2 152.904 139.287  11
  12   6   2-18.8646 141.815   5
 -13  -6  -2 646.348 228.102  14
  13  -6   2 1071.11 236.857  11
  13   6   2 921.644 206.578   5
  13  -6   2 1003.92 261.775   7
  13  -6   2 1021.24 209.976   9
 -14  -6  -2 2879.15 463.015  14
  14  -6   2 2689.83 287.616   9
  14  -6   2 2628.47 312.925  11
  14   6   2 2280.37 293.074   5
 -14   6  -2 2418.96 369.148  14
  14   6   2 2428.26 270.181  15
  15  -6   2 4765.43 302.921   9
 -15  -6  -2 4766.57 485.462  14
  15   6   2 4675.17 298.334  15
  15  -6   2 5228.26 365.218  11
 -16  -7   2 6361.52 459.487  14
  16  -7  -2 6741.64 415.025  11
  16  -7  -2 7101.46 425.420   8
  16  -7  -2 6268.35 334.574   9
  15  -7  -2 5024.26 427.450  11
  15  -7  -2 4860.94 429.496   7
  15  -7  -2 5365.32 469.050   8
  15   7  -2 4946.25 359.193   5
 -15  -7   2 5201.51 526.714  14
  14   7  -2 73.1195 67.7875   5
  14  -7  -2 64.6754 59.2802   5
 -14  -7   2 241.511 112.756  14
  14  -7  -2 144.564 87.1409  11
  14  -7  -2 121.943 93.7162   8
  14  -7  -2 26.6477 95.6820   7
  13  -7  -2 2832.28 419.462   8
  13   7  -2 3204.72 366.351   5
  13  -7  -2 2841.21 359.032   5
 -13  -7   2 3294.81 506.470  14
  13  -7  -2 3098.79 408.032  11
  13  -7  -2 2911.59 413.472   7
 -12  -7   2 6476.88 738.559  14
  12   7  -2 6422.69 536.377   5
  12  -7  -2 5790.81 595.690   7
  12  -7  -2 6818.76 588.907   5
  12  -7  -2 6419.26 647.454   8
  11  -7  -2 9572.37 788.420   8
 -11  -7   2 9492.85 895.357  14
  11  -7  -2 9530.26 752.899   7
  11  -7  -2 11916.5 799.794   5
 -10  -7   2 5201.03 643.848  14
  10  -7  -2 4502.89 518.795   7
 -10  -7   2 4528.53 1140.07   3
  10  -7  -2 4524.48 546.834   8
  -9  -7   2 286.799 157.283  14
   9  -7  -2 255.546 141.829   8
   9  -7  -2 490.118 202.404   7
  -9  -7   2 243.049 415.074   3
   9  -7  -2-103.474 97.2034   4
   9   7  -2 866.376 348.092  17
   8  -7  -2 3528.24 585.236   4
  -8  -7   2 3894.09 940.742   3
   8   7  -2 4401.52 697.141  17
   7  -7  -2 41323.4 1908.55   4
   7   7  -2 39861.6 1998.45  17
  -7  -7   2 43334.9 2800.44   3
  -6  -7   2 27813.0 2088.01   3
   6  -7  -2 26875.8 1503.65   4
  -6  -7   2 30794.9 1778.92   4
   6   7  -2 28680.8 1638.98  17
  -5  -7   2 18690.5 1583.92   3
  -5  -7   2 19263.9 1359.85   4
   5   7  -2 17716.6 1244.21  17
   5  -7  -2 16823.3 1188.15   4
  -4  -7   2 60009.4 2601.67   3
  -4  -7   2 61661.6 2385.52   4
   4  -7  -2 59155.5 1486.65   1
   4   7  -2 59002.9 2206.12  17
   4  -7  -2 57919.3 2209.50   4
  -3  -7   2 23368.0 1488.80   3
   3  -7  -2 26964.2 1009.21   1
   3  -7  -2 27022.7 1517.65   4
  -3  -7   2 28257.0 1549.71   4
   3   7  -2 27552.2 1461.85  17
   2   7  -2 47740.8 1884.17  17
  -2  -7   2 47864.5 1901.89   3
   2  -7  -2 48628.2 1402.90   1
  -2  -7   2 49746.6 2022.35   4
   2  -7  -2 47721.6 2086.27   4
   1  -7  -2 53022.0 1543.74   1
   1   7  -2 50714.4 1875.20  17
   1  -7  -2 47417.4 2139.64   4
  -1  -7   2 45307.7 1895.90   4
  -1  -7   2 46822.8 1651.59   3
   0  -7  -2 1838.22 493.917   4
   0  -7  -2 2487.68 369.402   1
   0   7  -2 2314.75 408.421  17
   0  -7   2 1317.58 326.975   4
   0  -7   2 1829.06 267.090   3
   1  -7   2 3416.91 530.565   4
  -1  -7  -2 2995.90 599.956   4
  -1  -7  -2 3933.97 514.181   1
  -1   7  -2 4533.32 534.490  17
  -2  -7  -2 13011.4 1016.17   1
   2  -7   2 11659.1 973.001   4
  -3   7  -2 1662.39 456.890  17
  -3  -7  -2 2965.07 545.763   1
   3  -7   2 3046.01 521.261   4
  -4  -7  -2 5690.75 791.201   1
   4  -7   2 5938.02 745.552   4
  -5  -7  -2 6125.04 904.045   1
   5  -7   2 6282.49 786.453   4
  -6  -7  -2 7305.66 1070.29   1
   6   7   2 9171.94 1115.92   2
   6  -7   2 7893.44 910.964   4
   7  -7   2 14308.6 863.168   7
   7  -7   2 14590.9 1274.92   4
  -7  -7  -2 16435.6 1765.97   1
  -7  -7  -2 16601.2 1139.40  14
   8  -7   2 14012.6 1302.89   4
  -8  -7  -2 15760.2 1857.93   1
  -8  -7  -2 14331.1 1116.14  14
   8  -7   2 13505.0 877.535   7
   8   7   2 13973.3 813.378   5
   9  -7   2 430.703 147.175  11
  -9  -7  -2 172.093 286.974   1
   9   7   2 468.680 174.622   5
   9  -7   2 326.883 160.543   7
   9  -7   2 301.412 168.732   4
  -9  -7  -2 350.685 184.771  14
  -9  -7  -2 588.214 546.730   3
 -10  -7  -2 342.021 252.355  14
  10  -7   2 332.365 165.680  11
  10   7   2 174.092 121.642   5
  10  -7   2 200.643 146.274   7
 -11  -7  -2 13574.1 1136.86  14
  11   7   2 13984.8 852.158   5
  11  -7   2 13854.0 857.204  11
  11  -7   2 13719.2 924.639   7
  12   7   2 2788.04 366.716   5
 -12  -7  -2 2372.89 452.964  14
  12   7   2 2686.25 318.877  15
  12  -7   2 2854.30 433.054   7
  12  -7   2 2279.73 342.499  11
  13  -7   2 3348.35 380.168  11
  13  -7   2 3063.17 346.179   9
  13   7   2 3027.51 306.886  15
 -13  -7  -2 3418.38 513.807  14
  13  -7   2 2961.80 390.151   7
  13   7   2 3122.56 350.314   5
  14  -7   2 12023.5 581.408   9
  14   7   2 11028.7 503.337  15
  14   7   2 10486.4 555.305   5
 -14  -7  -2 11627.2 841.061  14
  14  -7   2 11631.2 604.289  11
  15  -7   2 4623.31 280.538   9
  15  -7   2 4912.60 316.785  11
 -15  -7  -2 4419.09 428.515  14
  16  -8  -2 400.218 83.4738   9
  16  -8  -2 348.441 79.3375  11
  15  -8  -2 407.122 136.342  11
  15  -8  -2 409.495 123.577   7
  15  -8  -2 531.093 144.653   8
 -15  -8   2 256.608 105.292  14
  14  -8  -2 16462.3 828.728  11
  14  -8  -2 15430.0 828.515   7
 -14  -8   2 14757.5 927.016  14
  14  -8  -2 15800.2 848.401   8
  13  -8  -2 20683.7 1011.27  11
  13  -8  -2 20750.9 1051.92   7
  13  -8  -2 22589.3 1115.00   8
  12  -8  -2 7385.74 667.047   8
  12  -8  -2 7010.86 642.612   7
 -12  -8   2 7306.23 745.105  14
 -11  -8   2 58541.5 2156.72  14
  11  -8  -2 59556.4 1933.66   8
  11  -8  -2 55880.7 1834.64   7
  10  -8  -2 67262.1 2056.16   8
  10  -8  -2 67927.9 2009.54   7
 -10  -8   2 71954.6 2338.02  14
  -9  -8   2 7312.49 721.173  14
   9  -8  -2 6936.70 863.166   4
   9  -8  -2 6814.79 652.157   8
  -9  -8   2 7857.95 1450.26   3
   9  -8  -2 7399.62 652.607   7
   9   8  -2 10632.6 1255.01  17
  -8  -8   2 17285.5 2003.84   3
   8  -8  -2 16905.8 1002.28   8
   8  -8  -2 17046.8 1333.14   4
   8  -8  -2 16915.7 958.100   7
   8   8  -2 21383.3 1653.50  17
  -7  -8   2 86022.8 4161.87   3
   7  -8  -2 76320.7 2804.80   4
   7   8  -2 87218.8 3160.30  17
  -6  -8   2 14100.0 1564.03   3
  -6  -8   2 14528.4 1294.87   4
   6  -8  -2 13833.6 1154.51   4
   6   8  -2 15689.6 1298.02  17
   5   8  -2 12.9963 127.079  17
  -5  -8   2 32.1226 173.967   4
  -5  -8   2 342.172 257.036   3
   5  -8  -2 69.7827 123.670   4
  -4  -8   2 18405.5 1530.16   3
   4   8  -2 17275.9 1269.56  17
  -4   8   2 20700.9 1306.85  17
   4  -8  -2 17312.7 1300.21   4
  -4  -8   2 18838.5 1423.58   4
   3  -8  -2 25038.2 1578.51   4
   3   8  -2 25437.8 1508.72  17
  -3  -8   2 26608.6 1677.67   3
  -3  -8   2 25919.5 1598.26   4
  -2   8   2 13097.7 1365.00  17
   2   8  -2 17764.1 1217.37  17
   2  -8  -2 16995.6 1334.52   4
  -2  -8   2 17055.8 1276.59   4
   2  -8  -2 15646.3 839.024   1
  -2  -8   2 16123.4 1171.78   3
   1  -8  -2 44423.2 2221.79   4
   1   8  -2 46025.6 1935.47  17
  -1  -8   2 45444.1 2054.35   4
  -1  -8   2 45700.4 1741.00   3
   1  -8  -2 48288.7 1580.66   1
   0  -8   2 17364.2 1274.43   4
   0   8  -2 19305.4 1233.89  17
   0  -8  -2 18399.7 1063.67   1
   0  -8  -2 17212.7 1426.00   4
   1  -8   2 61219.6 2384.42   4
  -1  -8  -2 59450.5 2765.95   4
  -1  -8  -2 64728.0 2211.90   1
   2  -8   2 173167. 4027.72   4
  -2  -8  -2 180877. 4946.85   4
  -3  -8  -2 46674.2 2606.06   4
  -3   8  -2 17629.7 1997.17  17
   3   8   2 14440.1 2471.61  17
  -3  -8  -2 47989.3 2209.60   1
   3  -8   2 42734.6 2060.93   4
   4  -8   2 60684.9 2523.02   4
  -4  -8  -2 69336.9 2924.78   1
  -5  -8  -2 177802. 5095.84   1
   5  -8   2 165963. 4276.44   4
  -6  -8  -2 65890.4 3417.35   1
   6  -8   2 61127.4 2673.31   4
   7  -8   2 477.622 278.534   4
   7   8   2 147.296 80.4201  15
  -7  -8  -2-53.3624 362.031   1
  -7  -8  -2 437.097 208.866  14
   7  -8   2 352.778 129.946   7
   8  -8   2 20394.9 1641.79   4
   8  -8   2 22017.2 1137.73   7
  -8  -8  -2 25247.7 2434.29   1
  -8  -8  -2 26800.3 2512.67   3
   8   8   2 21346.6 893.047  15
  -8  -8  -2 21053.8 1348.36  14
   9  -8   2 2823.78 392.346  11
   9   8   2 3474.10 397.454   5
  -9  -8  -2 3447.74 559.439  14
   9  -8   2 3914.35 725.599   4
   9   8   2 3176.30 345.574  15
   9  -8   2 2822.49 422.251   7
 -10  -8  -2 351.093 148.007  14
  10  -8   2 364.063 148.074  11
  10   8   2 485.755 140.581  15
  10   8   2 422.012 169.579   5
  10  -8   2 442.428 157.677   7
  11  -8   2 940.532 231.566  11
  11  -8   2 974.228 274.060   7
 -11  -8  -2 857.132 299.203  14
  11   8   2 1219.44 222.912  15
  11   8   2 1262.05 245.491   5
  12   8   2 412.602 125.665  15
  12   8   2 288.792 127.742   5
 -12  -8  -2 155.256 175.279  14
  12  -8   2 283.471 135.789   7
  12  -8   2 332.329 153.928  11
  13  -8   2 340.553 129.130  11
  13  -8   2 362.728 131.527   9
  13   8   2 231.856 81.5277  15
  13  -8   2 294.991 130.589   7
 -13  -8  -2 338.016 184.821  14
  14  -8   2 15849.6 639.995  11
  14  -8   2 15802.1 626.650   9
 -14  -8  -2 16571.8 914.983  14
  14   8   2 13863.1 478.591  15
  15  -8   2 352.761 66.9874   9
 -15  -8  -2 590.336 161.800  14
  16  -9  -2 1322.35 142.798  11
  15  -9  -2 2301.97 258.819   7
  15  -9  -2 2194.72 244.939  11
  15  -9  -2 2236.53 233.640   8
  14  -9  -2 4227.10 395.574  11
 -14  -9   2 3296.12 401.622  14
  14  -9  -2 4260.97 411.690   7
  14  -9  -2 4860.81 432.410   8
  13  -9  -2 1284.77 258.048   8
  13  -9  -2 1501.31 267.671  11
 -13  -9   2 1150.50 280.799  14
  13  -9  -2 1375.52 264.776   7
  12  -9  -2 10362.3 765.184   8
 -12  -9   2 10187.5 837.101  14
  12  -9  -2 10988.2 783.838   7
  11  -9  -2 2902.40 426.063   8
 -11  -9   2 2945.54 472.697  14
  11  -9  -2 3009.28 427.779   7
 -10  -9   2 6054.94 669.906  14
  10  -9  -2 5542.30 595.009   8
  10  -9  -2 5674.21 592.085   7
   9   9  -2 1106.76 599.919  17
  -9  -9   2 348.672 108.610  14
  -9  -9   2 999.495 356.353   3
   9  -9  -2 312.231 168.011   8
   9  -9  -2 452.146 202.930   7
   8  -9  -2 11270.4 1145.95   4
   8  -9  -2 14084.4 949.689   8
   8  -9  -2 13700.2 898.445   7
  -8  -9   2 13653.5 1856.80   3
   7   9  -2 705.255 320.531  17
  -7  -9   2 859.872 475.098   3
   7  -9  -2 721.672 302.812   4
   7  -9  -2 505.448 198.387   8
   7  -9  -2 861.112 293.498  10
   6   9  -2 546.359 277.162  17
  -6  -9   2 680.794 285.814   4
   6  -9  -2 509.698 222.480   4
  -6  -9   2 527.796 304.785   3
  -5  -9   2 10135.7 1305.02   3
  -5  -9   2 11051.5 1152.84   4
   5   9  -2 10511.4 1109.13  17
   5  -9  -2 8409.71 966.984   4
   4   9  -2 1045.06 351.379  17
  -4  -9   2 697.381 272.132   4
  -4   9   2 1720.61 425.564  17
   4  -9  -2 1087.66 371.371   4
  -4  -9   2 582.116 309.564   3
  -3  -9   2 187.232 189.610   4
   3   9  -2 243.011 178.391  17
  -3   9   2 169.697 229.020  17
  -3  -9   2-478.256 249.426   3
   3  -9  -2 219.675 220.126   4
   2   9  -2 11778.0 1069.05  17
  -2  -9   2 10819.8 1088.82   4
  -2   9   2 11938.9 1422.36  17
   2  -9  -2 11089.8 1138.83   4
   1   9  -2 22083.2 1466.88  17
  -1  -9   2 23285.1 1582.68   4
   1  -9  -2 21445.4 1627.98   4
   0  -9   2 3318.79 610.177   4
   0  -9  -2 3057.69 662.186   4
   0   9  -2 4270.84 659.829  17
   0  -9  -2 2922.72 474.108   1
   1  -9   2 2474.78 522.982   4
   1   9   2 808.840 686.115  17
  -1   9  -2 4384.90 702.139  17
  -1  -9  -2 3026.92 654.373   4
  -1  -9  -2 1838.44 425.564   1
  -2  -9  -2 355.144 315.203   4
   2  -9   2 193.454 157.382   4
  -2   9  -2 90.7548 251.828  17
  -2  -9  -2 404.659 213.384   1
   2   9   2 153.069 786.712  17
  -3  -9  -2 2772.84 577.546   1
   3  -9   2 3291.92 615.358   4
  -3  -9  -2 2580.40 679.227   4
  -4  -9  -2 3737.22 724.754   1
  -4  -9  -2 4869.43 943.032   4
   4  -9   2 5183.34 790.454   4
  -5  -9  -2 15512.6 1573.30   1
  -5  -9  -2 13641.3 1582.19   4
   5  -9   2 12955.6 877.646  13
  -5  -9  -2 14144.2 1026.12  14
   5  -9   2 13511.1 1288.78   4
  -6  -9  -2 4621.41 978.754   4
   6  -9   2 4463.83 776.025   4
   6   9   2 2683.23 907.175  17
   6  -9   2 4504.12 534.158  10
  -6  -9  -2 4636.76 969.449   1
   6  -9   2 4276.03 487.027   7
  -6  -9  -2 4434.97 599.381  14
  -7  -9  -2 1675.89 588.319   4
  -7  -9  -2 2860.23 836.740   1
   7  -9   2 2665.18 604.964   4
   7  -9   2 2420.21 372.874   7
  -7  -9  -2 2480.46 439.834  14
  -8  -9  -2-77.3402 160.846  14
   8  -9   2 112.981 134.303   7
  -8  -9  -2-138.428 358.724   4
   8  -9   2-99.4249 150.130   4
   9  -9   2 93.8161 123.512  11
   9  -9   2 44.3237 108.088   7
  -9  -9  -2 357.670 267.061  14
   9   9   2 52.7667 61.9681  15
  10  -9   2 380.232 161.326  11
  10   9   2 605.749 153.509  15
  10  -9   2 240.587 103.957   7
 -10  -9  -2 218.565 176.421  14
  11  -9   2 220.100 120.276  11
  11   9   2 157.035 89.8993  15
  11  -9   2 120.848 120.015   7
 -11  -9  -2 14.6046 140.252  14
  12  -9   2 3942.23 405.716   9
  12  -9   2 3202.86 351.984  11
  12   9   2 3039.63 283.929  15
 -12  -9  -2 3597.52 518.810  14
  12  -9   2 3841.24 443.734   7
  13  -9   2 238.797 106.549  11
  13  -9   2 146.803 84.1525   9
  13  -9   2 175.464 101.499   7
 -13  -9  -2 98.9189 154.869  14
 -14  -9  -2 154.045 90.7239  14
  14  -9   2 436.925 109.064   9
  14  -9   2 404.557 92.6200  11
  15 -10  -2 7483.15 366.332   9
  15 -10  -2 8158.88 408.953  11
  14 -10  -2 5405.48 430.164   7
  14 -10  -2 5729.78 422.958  11
  14 -10  -2 5229.94 389.665   8
  13 -10  -2 14399.2 761.118  11
  13 -10  -2 15359.2 792.157   8
 -13 -10   2 13157.8 782.341  14
  13 -10  -2 14190.3 792.108   7
 -12 -10   2 25057.0 1200.41  14
  12 -10  -2 26464.5 1153.70   8
  12 -10  -2 24476.3 1130.81   7
  11 -10  -2 8019.33 691.433   7
  11 -10  -2 8029.74 671.979   8
 -11 -10   2 8464.25 746.149  14
  10 -10  -2 23268.4 1204.39   7
  10 -10  -2 25362.8 1240.32   8
   9 -10  -2 1575.09 329.980   7
   9 -10  -2 1343.56 294.726   8
  -8 -10   2 663.426 460.339   3
   8 -10  -2 426.012 256.901   4
   8  10  -2 396.995 555.817  17
   8 -10  -2 465.429 188.638   7
   8 -10  -2 92.9802 151.618   8
   7 -10  -2 11050.2 914.692  10
   7 -10  -2 11296.7 1209.78   4
   7  10  -2 14263.9 1570.06  17
  -7 -10   2 12047.4 1705.87   3
   7 -10  -2 10933.3 839.775   8
  -6 -10   2 10660.1 1496.60   3
   6 -10  -2 11632.6 913.192  10
   6 -10  -2 9790.60 1102.87   4
   6 -10  -2 10506.9 825.990   8
   5 -10  -2 5520.70 622.465  10
   5 -10  -2 5483.23 584.790   8
   5  10  -2 8111.74 1075.37  17
   5 -10  -2 6769.45 665.191  14
  -5 -10   2 6955.32 985.586   4
   5 -10  -2 6334.63 900.816   4
  -5 -10   2 5577.01 1014.99   3
  -4 -10   2 17090.9 1656.21   3
  -4 -10   2 17179.4 1501.28   4
   4  10  -2 21298.5 1670.39  17
  -4  10   2 20106.4 1454.21  17
   4 -10  -2 16673.0 1464.59   4
   3  10  -2 12107.7 1234.07  17
  -3  10   2 12997.1 1271.91  17
   3 -10  -2 9398.26 1117.42   4
  -3 -10   2 11006.4 1178.35   4
  -2  10   2 60578.1 3115.70  17
   2 -10  -2 49630.8 2573.18   4
  -2 -10   2 51180.7 2526.44   4
   2  10  -2 64237.5 2876.83  17
   1 -10  -2 29848.2 2030.15   4
  -1 -10   2 33730.9 2028.40   4
   0 -10   2 22344.0 1652.10   4
   0 -10  -2 20833.6 1747.61   4
  -1 -10  -2 55340.3 2921.49   4
   1 -10   2 55830.7 2611.38   4
  -2 -10  -2 47513.1 2259.34   1
  -2 -10  -2 48320.1 2822.33   4
   2 -10   2 48825.1 2449.37   4
  -3 -10  -2 97687.3 3507.25   1
   3  10   2 50128.9 4611.26  17
   3 -10   2 91570.1 3407.09   4
  -3 -10  -2 97315.1 4093.21   4
   4 -10   2 50148.5 1706.75  13
  -4 -10  -2 53580.6 3144.79   4
  -4 -10  -2 50675.5 1926.06  14
   4 -10   2 49887.5 2568.75   4
   4 -10   2 48630.1 1749.35  10
  -4 -10  -2 56474.2 2893.03   1
   5 -10   2 141424. 3020.85  10
   5 -10   2 153817. 4582.65   4
   5 -10   2 148073. 2871.64   7
  -5 -10  -2 148537. 3380.84  14
  -5 -10  -2 149974. 5422.32   4
  -6 -10  -2 35465.4 2671.25   1
  -6 -10  -2 31806.7 1610.23  14
  -6 -10  -2 32568.4 2581.33   4
   6 -10   2 34028.4 1496.01  10
   6 -10   2 33019.0 2169.53   4
   6 -10   2 31872.5 1363.32   7
  -7 -10  -2 809.650 325.585   1
  -7 -10  -2 1100.89 492.466   4
   7 -10   2 1207.33 437.646   4
   7 -10   2 865.184 243.370   7
  -7 -10  -2 1419.73 345.388  14
  -8 -10  -2 827.238 310.123  14
   8 -10   2 950.595 263.297   7
  -9 -10  -2 2438.39 486.638  14
   9 -10   2 2249.44 385.749   7
   9 -10   2 2505.29 351.376  11
  10 -10   2 110.791 69.8906  11
 -10 -10  -2-57.9984 137.202  14
  10 -10   2 38.3043 102.774   7
 -11 -10  -2 1339.09 327.426  14
  11 -10   2 1793.72 321.571   7
  11 -10   2 1442.11 245.712  11
  12 -10   2 2307.65 287.241   9
  12 -10   2 2304.06 280.046  11
 -12 -10  -2 2429.25 407.281  14
  12 -10   2 2251.70 319.085   7
 -13 -10  -2 631.796 186.086  14
  13 -10   2 979.040 198.204   7
  13 -10   2 979.436 162.876   9
  13 -10   2 769.605 133.802  11
  14 -10   2 854.452 121.824   9
 -14 -10  -2 696.741 137.768  14
  15 -11  -2 120.605 43.2714   9
  14 -11  -2 274.296 82.3283  11
  14 -11  -2 391.347 106.914   7
  13 -11  -2 17261.5 762.792  11
  13 -11  -2 16814.4 797.588   7
  13 -11  -2 16291.5 718.982   8
  12 -11  -2 822.508 202.303   7
  12 -11  -2 773.076 194.615   8
  11 -11  -2 10635.8 767.112   7
  11 -11  -2 9360.81 683.701   8
  10 -11  -2 11893.3 821.329   8
  10 -11  -2 11423.1 818.738   7
   9 -11  -2 5885.13 607.625   7
   9 -11  -2 5572.94 577.757   8
   8 -11  -2 65642.7 2027.18   7
   8 -11  -2 66046.5 2036.47   8
   7 -11  -2 35342.6 1521.10   8
   7 -11  -2 33797.5 1452.18   7
   7 -11  -2 32672.0 2126.81   4
   7 -11  -2 36134.5 1661.73  10
  -7 -11   2 38565.1 3082.99   3
  -6 -11   2 4702.92 1046.19   3
   6 -11  -2 5356.54 609.681   8
   6 -11  -2 5183.10 634.969  10
   6 -11  -2 4432.85 786.783   4
   6  11  -2 4344.94 921.547  17
   5 -11  -2 15832.3 1039.61   8
   5 -11  -2 18440.6 1130.15  14
   5 -11  -2 17274.1 1133.77  10
   5 -11  -2 16932.6 1521.92   4
  -5 -11   2 18878.5 1647.88   4
   4 -11  -2 53867.0 1975.46  10
   4 -11  -2 52709.9 2697.14   4
   4 -11  -2 54522.1 1930.87   8
   4 -11  -2 54494.1 1915.61  14
  -4 -11   2 59690.4 2920.00   4
  -3  11   2 40236.9 2283.27  17
   3 -11  -2 29870.8 1450.00  10
   3 -11  -2 29805.3 1414.09  14
   3 -11  -2 30309.2 2080.68   4
   3 -11  -2 28622.5 1406.69   8
   3  11  -2 41401.9 2598.79  17
  -3 -11   2 29896.9 2062.61   4
  -3 -11   2 27189.4 1142.14  13
   2 -11  -2 36376.3 1601.92  10
   2 -11  -2 36276.4 1609.30   8
  -2 -11   2 33990.4 1553.92  10
  -2 -11   2 38699.8 2312.45   4
   2 -11  -2 33852.7 2237.96   4
   2  11  -2 44725.4 2836.36  17
  -2  11   2 45897.7 2675.41  17
  -1  11   2 74488.3 3695.29  17
   1 -11  -2 68236.8 3212.28   4
   1  11  -2 74765.2 3908.59  17
  -1 -11   2 70506.8 2204.07  10
   1 -11  -2 69255.2 2199.37  10
   1 -11  -2 67840.7 2243.78   8
  -1 -11   2 74949.6 3230.10   4
   0 -11   2 5689.96 625.801  10
   0 -11  -2 6260.96 670.253  10
   0 -11  -2 6885.83 712.861   8
   0  11  -2 3768.30 1030.76  17
   0 -11   2 6748.26 967.914   4
   0 -11   2 6639.79 608.403  13
   0  11   2 4770.26 1073.45  17
   0 -11  -2 7414.74 1092.53   4
  -1 -11  -2 23198.8 1295.11  10
  -1 -11  -2 23858.4 1279.31  14
   1 -11   2 23886.2 1158.82  13
  -1 -11  -2 23896.5 1994.34   4
   1 -11   2 24582.3 1828.49   4
   1 -11   2 23669.8 1259.40  10
  -2 -11  -2 24880.0 1355.39  10
   2 -11   2 25167.3 1295.77  10
   2 -11   2 26131.2 1248.03  13
  -2 -11  -2 26276.6 2140.53   4
  -2 -11  -2 24011.5 1302.56  14
   2 -11   2 27945.9 1958.94   4
   3  11   2 18242.1 2656.31  17
   3 -11   2 23363.8 1828.94   4
  -3 -11  -2 23260.0 1313.27  14
   3 -11   2 21434.8 1213.90  10
   3 -11   2 24388.9 1302.51  13
  -3 -11  -2 22797.8 2057.14   4
   4 -11   2 12631.7 931.320  10
  -4 -11  -2 12850.3 993.553  14
  -4 -11  -2 11786.7 1500.64   4
   4 -11   2 13434.6 1411.58   4
   4 -11   2 12987.1 937.663  13
   5  11   2 6588.14 1335.16  17
   5 -11   2 7799.08 681.682   7
  -5 -11  -2 7994.90 804.539  14
   5 -11   2 7924.48 1073.57   4
   5 -11   2 7987.31 743.163  10
  -5 -11  -2 7451.20 1222.60   4
   6 -11   2 1283.62 310.674  10
  -6 -11  -2 1366.70 349.814  14
  -6 -11  -2 1597.55 621.238   4
   6 -11   2 1369.31 304.993   7
   6  11   2 1572.44 572.200  17
   6 -11   2 1370.52 467.034   4
   7 -11   2 17116.1 1026.56   7
  -7 -11  -2 17306.6 1196.94  14
  -8 -11  -2 20909.4 1310.49  14
   8 -11   2 20909.8 1133.75   7
  -9 -11  -2 278.466 227.788  14
   9 -11   2 123.660 77.8464  11
   9 -11   2 261.476 157.390   7
 -10 -11  -2 4217.81 547.883  14
  10 -11   2 5481.79 458.003  11
  10 -11   2 4325.27 477.928   7
  11 -11   2 23703.4 871.885  11
 -11 -11  -2 21549.1 1158.04  14
  11 -11   2 23463.2 1031.27   7
  12 -11   2 17727.0 700.201   9
  12 -11   2 16514.9 773.630   7
  12 -11   2 15960.5 612.774  11
 -12 -11  -2 15251.6 867.953  14
  13 -11   2 772.089 130.593   9
  13 -11   2 684.196 136.239   7
 -13 -11  -2 726.536 164.393  14
  14 -12  -2 898.733 121.239   9
  14 -12  -2 1003.00 131.380  11
  14 -12  -2 843.876 126.946   7
  13 -12  -2 6834.38 456.703   7
  13 -12  -2 6798.65 422.477  11
  12 -12  -2 1520.45 261.388   7
  12 -12  -2 1229.25 207.459  11
  12 -12  -2 1181.95 192.175   8
  11 -12  -2 935.334 191.370   8
  11 -12  -2 1115.48 247.749   7
  10 -12  -2-12.2929 122.716   7
  10 -12  -2-39.9338 123.667   8
   9 -12  -2 6403.35 604.204   8
   9 -12  -2 6163.73 604.943   7
   8 -12  -2 600.032 236.706   8
   8 -12  -2 242.115 169.839   7
   7 -12  -2 72.3124 133.708  10
   7 -12  -2 24.9380 104.445   8
   7 -12  -2 50.9078 96.6619   7
   6 -12  -2 16123.3 1547.71   4
   6 -12  -2 15194.5 1088.14  10
   6 -12  -2 16185.7 1035.52   8
   5  12  -2 3707.19 1111.56  17
   5 -12  -2 6323.60 665.781  14
   5 -12  -2 5996.50 652.854   8
   5 -12  -2 6340.25 971.411   4
   5 -12  -2 6551.89 716.718  10
   4 -12  -2 415.975 189.182  10
   4 -12  -2 211.534 119.673  14
   4  12  -2 162.088 403.114  17
  -4 -12   2 414.383 271.184   4
   4 -12  -2 325.386 159.885   8
   4 -12  -2 583.385 306.457   4
   3 -12  -2 452.109 187.741   4
  -3 -12   2 263.138 148.462  13
   3 -12  -2 607.730 226.472  10
  -3 -12   2 634.325 242.686  10
   3 -12  -2 576.008 248.576  14
   3  12  -2 1392.75 730.481  17
   3 -12  -2 669.384 269.367   8
  -3  12   2 991.717 415.993  17
  -3 -12   2 452.313 296.218   4
   2 -12  -2 3501.47 739.910   4
   2 -12  -2 4148.99 547.201  14
   2 -12  -2 4441.25 586.885  10
  -2 -12   2 3587.63 456.453  13
   2 -12  -2 3951.13 568.041   8
  -2 -12   2 3947.30 788.130   4
  -2 -12   2 3527.50 526.988  10
  -1 -12   2 3706.37 758.856   4
   1 -12  -2 3296.51 736.889   4
   1 -12  -2 3548.81 520.244  10
   1 -12  -2 3119.34 486.339  14
  -1  12   2 2130.19 547.039  17
   1  12  -2 1260.40 609.982  17
  -1 -12   2 3352.17 509.875  10
  -1 -12   2 2685.49 419.022  13
   1 -12  -2 2917.31 491.725   8
   0 -12  -2 21269.7 1908.01   4
   0 -12  -2 19585.9 1177.41  14
   0 -12  -2 20006.4 1228.83  10
   0 -12   2 20824.5 1749.19   4
   0 -12  -2 19740.9 1253.56   8
   0  12   2 16398.6 1827.82  17
   0 -12   2 18757.1 1049.61  13
   0 -12   2 20024.2 1201.56  10
   1 -12   2 276.829 297.860  13
  -1 -12  -2 211.183 152.437  14
  -1 -12  -2 543.010 271.211  10
  -1 -12  -2 838.349 461.239   4
   1 -12   2 619.231 359.212   4
   1 -12   2 323.570 191.648  10
  -1 -12  -2 546.891 249.732   8
   2 -12   2 13516.4 983.078  10
  -2 -12  -2 15684.7 1084.96  14
   2 -12   2 15664.5 1535.66   4
   2 -12   2 14000.5 970.869  13
  -2 -12  -2 14347.2 1056.83  10
  -2 -12  -2 15507.5 1707.71   4
  -3 -12  -2 2587.64 714.860   4
   3 -12   2 3097.34 481.543  10
  -3 -12  -2 2583.10 446.688  14
   3  12   2 2039.12 767.921  17
  -3 -12  -2 3154.42 510.202  10
   3 -12   2 3057.93 526.946  13
   3 -12   2 3209.31 717.410   4
   4  12   2 6950.12 1420.49  17
  -4 -12  -2 6104.07 694.639  10
  -4 -12  -2 5985.07 695.704  14
  -4 -12  -2 5691.17 1080.39   4
   4 -12   2 6135.61 995.380   4
   4 -12   2 6878.84 702.720  10
   4 -12   2 4705.36 605.720  13
   5  12   2 5157.93 1095.14  17
  -5 -12  -2 4071.71 890.538   4
   5 -12   2 4295.72 550.633  10
   5 -12   2 3164.53 701.078   4
  -5 -12  -2 4091.95 574.676  14
   5 -12   2 3839.14 481.151   7
   6 -12   2 5570.27 585.118   7
  -6 -12  -2 4670.85 614.439  14
   6 -12   2 4457.72 552.090  10
  -7 -12  -2 2973.98 474.355  14
   7 -12   2 3342.88 446.488   7
   8 -12   2 916.459 204.555  11
   8 -12   2 1116.40 282.268   7
  -8 -12  -2 1013.67 299.546  14
   9 -12   2 5758.63 549.378   7
  -9 -12  -2 5148.14 596.305  14
   9 -12   2 6742.68 490.215  11
  10 -12   2 104.440 111.953   9
 -10 -12  -2 302.649 178.871  14
  10 -12   2 115.816 104.607   7
  10 -12   2-67.3584 76.1565  11
  11 -12   2 2997.41 260.432  11
  11 -12   2 3420.17 312.279   9
 -11 -12  -2 2844.69 348.239  10
 -11 -12  -2 2515.62 347.031  14
  11 -12   2 3154.76 349.444   7
  12 -12   2 1662.67 189.549   9
 -12 -12  -2 1256.22 216.913  14
  12 -12   2 1394.67 201.195   7
  13 -12   2 2574.05 178.530   9
  13 -13  -2 82.4269 45.3922  11
  13 -13  -2 71.4990 53.4788   7
 -13 -13   2 24.5707 71.6709  10
  12 -13  -2 51.0446 55.5699  11
  12 -13  -2 31.5147 63.8573   7
  11 -13  -2 4356.94 422.388   7
  11 -13  -2 4374.19 378.773   8
  10 -13  -2 704.306 182.333   8
  10 -13  -2 768.865 209.165   7
   9 -13  -2 439.941 169.822   8
   9 -13  -2 629.274 207.392   7
   8 -13  -2 5189.16 544.742   8
   8 -13  -2 5332.34 565.090   7
   7 -13  -2 21494.4 1130.63   8
   7 -13  -2 19955.8 1112.45   7
   7 -13  -2 22523.7 1312.02  10
   6 -13  -2 16079.4 1007.58   8
   6 -13  -2 16679.5 1135.40  10
   5 -13  -2 42261.7 1823.20  10
   5 -13  -2 43486.2 1708.15   8
   4 -13  -2 59867.3 2191.20  10
  -4 -13   2 61114.3 2252.14  10
   4 -13  -2 63896.7 2108.58   8
   4 -13  -2 65785.4 2144.76  14
   4 -13  -2 62708.1 3131.43   4
   3 -13  -2 5946.81 684.805  10
  -3 -13   2 6226.76 584.645  13
  -3 -13   2 6236.35 1004.74   4
   3 -13  -2 6219.90 686.284   8
  -3  13   2 8685.44 1078.68  17
   3 -13  -2 6474.97 683.547  14
   3 -13  -2 6365.75 1017.06   4
  -3 -13   2 6023.03 707.541  10
  -2 -13   2 23463.4 1364.85  10
  -2 -13   2 22541.3 1118.60  13
  -2  13   2 29580.5 2090.25  17
   2 -13  -2 23583.3 1976.18   4
  -2 -13   2 24465.3 1966.07   4
   2 -13  -2 25371.8 1381.51   8
   2 -13  -2 24949.3 1326.55  14
   2 -13  -2 22691.8 1338.22  10
   1 -13  -2 31793.5 1574.32   8
   1 -13  -2 29095.8 2243.00   4
  -1 -13   2 32314.1 2259.44   4
   1 -13  -2 32288.8 1515.30  14
   1 -13  -2 31122.9 1570.59  10
  -1 -13   2 31038.2 1548.41  10
  -1 -13   2 30148.7 1335.45  13
   0 -13   2 35822.8 1654.28  10
   0 -13  -2 36840.7 1706.14  10
   0 -13  -2 37280.9 1634.81  14
   0 -13   2 36977.9 2402.88   4
   0 -13  -2 37396.3 1742.50   8
   0 -13  -2 38999.4 2600.86   4
   0 -13   2 34998.0 1475.96  13
  -1 -13  -2 180.929 184.382   8
  -1 -13  -2-32.0432 112.932  14
   1 -13   2 269.710 192.628  10
  -1 -13  -2 677.395 368.805   4
   1 -13   2 109.826 170.458   4
   1 -13   2 90.5650 337.054  13
   1  13   2 499.329 365.454  17
  -1 -13  -2 205.694 132.350  10
  -2 -13  -2 5656.69 1040.55   4
   2 -13   2 6259.32 681.338  10
  -2 -13  -2 6208.13 717.449  10
  -2 -13  -2 5817.47 723.197   8
  -2 -13  -2 5715.18 659.320  14
   2  13   2 6721.23 1263.04  17
   2 -13   2 6967.31 1067.24   4
   2 -13   2 5931.01 687.823  13
   3 -13   2 4758.28 871.786   4
  -3 -13  -2 4777.76 601.406  14
   3 -13   2 4291.82 610.408  13
  -3 -13  -2 4733.34 631.253  10
  -3 -13  -2 5674.06 1043.60   4
   3 -13   2 5020.90 614.629  10
   3  13   2 5022.09 1040.70  17
   4 -13   2 3255.15 496.709  10
  -4 -13  -2 3026.46 490.703  14
   4 -13   2 3083.59 431.646   7
  -4 -13  -2 2799.90 499.272  10
  -5 -13  -2 10774.1 932.733  10
   5 -13   2 10209.1 776.252   7
  -5 -13  -2 10997.9 907.329  14
   5 -13   2 11327.2 888.272  10
  -6 -13  -2 141.644 168.904  10
  -6 -13  -2 161.194 187.869  14
   6 -13   2 12.7910 108.420  10
   6 -13   2 86.8163 133.010   7
  -7 -13  -2 7112.19 726.184  10
  -7 -13  -2 6634.00 685.405  14
   7 -13   2 7530.96 645.978   7
  -8 -13  -2 24953.0 1275.92  10
   8 -13   2 26605.8 1161.80   7
  -8 -13  -2 25100.9 1274.03  14
   9 -13   2 18917.7 765.852   9
  -9 -13  -2 15795.5 943.739  10
   9 -13   2 17146.4 881.288   7
  -9 -13  -2 15886.6 953.789  14
 -10 -13  -2 16786.3 886.110  14
  10 -13   2 17423.7 811.539   7
 -10 -13  -2 15616.9 822.348  10
  10 -13   2 18129.8 688.790   9
  11 -13   2 13673.0 524.406   9
 -11 -13  -2 12470.6 650.498  14
  11 -13   2 13828.8 628.473   7
  12 -13   2 6219.04 280.656   9
  12 -13   2 6892.39 353.605   7
 -12 -14   2 612.242 165.383  10
  12 -14  -2 468.088 91.7783  11
  12 -14  -2 544.138 123.678   7
 -11 -14   2 2712.75 357.878  10
  11 -14  -2 2913.58 307.945   7
  11 -14  -2 3067.43 277.291  11
 -10 -14   2 6356.13 600.001  10
  10 -14  -2 7192.08 536.257   7
  10 -14  -2 7250.38 468.303   8
   9 -14  -2 304.582 122.312   8
   9 -14  -2 135.342 104.047   7
   8 -14  -2 437.595 186.497   7
   8 -14  -2 462.388 159.487   8
  -7 -14   2-65.5584 181.740  10
   7 -14  -2 268.857 192.032   8
   7 -14  -2 51.5225 116.751   7
   6 -14  -2 842.947 284.315  10
   6 -14  -2 699.220 230.281   8
  -6 -14   2 498.943 200.103  10
   5 -14  -2 2693.85 465.682  10
  -5 -14   2 1920.75 397.666  10
   5 -14  -2 2414.71 392.254   8
  -5 -14   2 2351.51 400.790   8
   4 -14  -2 97.7407 146.881  10
   4 -14  -2 279.410 163.825  14
   4 -14  -2 190.493 142.702   8
  -4 -14   2-1.29680 117.809  10
   3 -14  -2 12.6992 118.543  10
   3 -14  -2 92.3450 148.861  14
   3 -14  -2 169.772 118.647   8
  -3 -14   2 276.376 200.137  10
  -3 -14   2 147.994 234.107  13
   2 -14  -2 6165.93 706.315  10
  -2 -14   2 6362.73 716.616  10
  -2 -14   2 5459.76 573.437  13
   2 -14  -2 6040.25 677.454   8
   2 -14  -2 6529.04 668.972  14
   1 -14  -2 266.436 135.818  10
  -1 -14   2 158.052 323.634  13
   1 -14  -2-8.91330 91.7512  14
   1 -14  -2 43.4082 119.843   8
  -1 -14   2 550.249 248.719  10
   0 -14  -2 352.371 143.821  10
   0 -14   2 878.165 286.432  10
   0 -14  -2 695.874 246.285  14
   0 -14   2 521.155 328.575  13
   0 -14  -2 666.544 245.930   8
   1 -14   2 12844.3 979.143  10
  -1 -14  -2 12118.3 973.590  10
   1 -14   2 10071.9 831.030  13
  -1 -14  -2 12367.7 1005.02   8
  -1 -14  -2 11539.3 902.156  14
  -2 -14  -2 10434.5 935.792   8
  -2 -14  -2 10312.3 905.244  10
   2 -14   2 10091.0 860.634  10
  -2 -14  -2 9714.00 830.035  14
   2 -14   2 8429.54 803.085  13
  -3 -14  -2 19733.8 1292.24   8
  -3 -14  -2 16615.0 1142.73  10
  -3 -14  -2 18450.0 1135.53  14
   3 -14   2 17361.8 1116.38  10
   4 -14   2 8189.69 756.309  10
  -4 -14  -2 6759.01 721.451  10
   4 -14   2 7143.93 634.633   7
  -4 -14  -2 8135.39 752.500  14
   5 -14   2 10819.3 827.903  10
  -5 -14  -2 10816.7 846.566  14
   5 -14   2 11283.9 784.516   7
  -5 -14  -2 10726.3 891.630  10
  -6 -14  -2 7237.45 715.796  10
  -6 -14  -2 7471.45 694.421  14
   6 -14   2 7749.55 627.071   7
   7 -14   2 598.280 182.600   7
  -7 -14  -2 532.197 189.541  14
   7 -14   2 790.569 145.939   9
  -7 -14  -2 742.402 232.830  10
  -8 -14  -2 9249.11 713.075  10
  -8 -14  -2 8941.43 681.827  14
   8 -14   2 10095.0 505.114   9
   8 -14   2 9306.92 634.067   7
  -9 -14  -2 4438.37 432.516  14
   9 -14   2 5026.29 334.460   9
   9 -14   2 5338.79 439.655   7
  -9 -14  -2 4498.24 437.053  10
 -10 -14  -2-41.9946 75.5000  14
  10 -14   2 140.279 58.5884   9
 -10 -14  -2 266.000 121.389  10
  10 -14   2 66.1188 68.3456   7
  11 -14   2 1276.73 152.724   7
 -11 -14  -2 1163.25 200.709   8
  11 -15  -2 12.9589 49.5163   7
 -11 -15   2 73.9298 72.7717  10
 -10 -15   2 722.660 178.567  10
  10 -15  -2 812.782 135.911  11
 -10 -15   2 847.680 165.886   8
  10 -15  -2 872.354 164.972   7
   9 -15  -2 465.705 123.729   8
  -9 -15   2 590.699 216.692  10
  -9 -15   2 295.031 156.082   8
   9 -15  -2 419.960 139.696   7
  -8 -15   2 1239.02 287.365  10
   8 -15  -2 1177.27 203.145   8
  -8 -15   2 598.502 197.206   8
   8 -15  -2 752.760 194.858   7
   7 -15  -2 2378.81 321.557   8
   7 -15  -2 2548.51 354.125   7
  -7 -15   2 1580.84 280.511   8
  -7 -15   2 2361.25 410.219  10
   6 -15  -2 10763.8 838.512  10
  -6 -15   2 9279.24 797.666  10
   6 -15  -2 10334.7 740.167   7
   6 -15  -2 10022.1 697.226   8
  -6 -15   2 9188.99 694.990   8
  -5 -15   2 3370.18 498.021  10
   5 -15  -2 2579.84 424.565  10
   5 -15  -2 3155.58 428.329   8
  -4 -15   2 976.038 273.689  10
   4 -15  -2 788.162 243.660   8
   4 -15  -2 1102.81 300.822  10
   3 -15  -2 11842.3 940.031  10
  -3 -15   2 11540.8 922.460  10
   3 -15  -2 11266.6 808.285  14
   3 -15  -2 11202.7 828.782   8
   2 -15  -2 13519.7 951.360   8
  -2 -15   2 13093.7 981.242  10
   2 -15  -2 12680.5 874.679  14
  -2 -15   2 10797.8 772.026  13
   2 -15  -2 13256.1 998.836  10
   1 -15  -2 18505.9 1174.61  10
  -1 -15   2 18928.2 1177.35  10
  -1 -15   2 16592.2 963.123  13
   1 -15  -2 19636.4 1169.79   8
   1 -15  -2 19653.6 1099.07  14
   0 -15  -2 1948.25 406.507  10
   0 -15   2 707.438 342.926  13
   0 -15  -2 1211.78 311.906   8
   0 -15   2 1798.89 380.088  10
   0 -15  -2 1316.92 292.245  14
  -1 -15  -2 3468.02 523.447  10
  -1 -15  -2 3858.56 495.984  14
   1 -15   2 3194.92 491.346  10
  -1 -15  -2 4619.92 590.907   8
  -2 -15  -2 3159.03 455.381  14
  -2 -15  -2 2938.68 488.596   8
   2 -15   2 2971.61 475.041  10
  -2 -15  -2 2847.48 467.001  10
   3 -15   2 1233.12 306.212  10
  -3 -15  -2 1019.69 270.967  14
  -3 -15  -2 1029.33 303.952   8
  -3 -15  -2 1028.59 263.231  10
   3 -15   2 1241.44 256.262   7
   4 -15   2 139.737 122.075  10
  -4 -15  -2 109.242 152.371  10
  -4 -15  -2-51.2220 171.564  14
  -4 -15  -2 170.456 128.061   8
   4 -15   2 45.1255 82.7105   7
  -5 -15  -2 1084.35 293.858  10
   5 -15   2 780.822 223.119  10
  -5 -15  -2 1222.51 270.035  14
  -5 -15  -2 671.218 242.627   8
   5 -15   2 893.997 213.062   7
   6 -15   2 2563.53 335.813   7
  -6 -15  -2 2562.88 396.562  10
  -6 -15  -2 2537.26 358.907  14
  -6 -15  -2 2628.83 442.833   8
  -7 -15  -2 17727.9 1034.74   8
  -7 -15  -2 17302.7 928.372  10
  -7 -15  -2 17331.6 874.258  14
   7 -15   2 18566.3 844.464   7
  -8 -15  -2 374.149 135.987  10
  -8 -15  -2 448.410 184.832   8
  -8 -15  -2 259.413 106.604  14
   8 -15   2 373.704 112.857   7
  -9 -15  -2 880.221 204.139   8
   9 -15   2 1117.87 172.742   7
  -9 -15  -2 999.381 178.183  10
 -10 -15  -2 6708.00 436.788   8
  10 -15   2 6193.10 317.861   7
 -10 -16   2 19847.6 723.685  10
  10 -16  -2 20335.7 632.689   7
  -9 -16   2 7658.49 527.590  10
   9 -16  -2 7183.55 440.386   7
  -8 -16   2 7932.49 594.849  10
   8 -16  -2 7441.91 500.579   7
  -7 -16   2 14760.8 864.497  10
   7 -16  -2 13567.3 623.261   8
   7 -16  -2 14506.9 752.188   7
   6 -16  -2 321.800 114.277   8
   6 -16  -2 232.604 120.696   7
  -6 -16   2 292.903 136.911  10
   5 -16  -2 1967.38 291.908   8
   5 -16  -2 2272.83 373.367  10
   5 -16  -2 2113.76 323.646   7
  -5 -16   2 2076.71 371.624  10
   4 -16  -2 326.386 144.828   8
   4 -16  -2 428.473 208.806  10
  -4 -16   2 514.498 221.021  10
   3 -16  -2 300.968 157.967  10
   3 -16  -2 150.937 94.7537   8
  -3 -16   2 98.1859 129.653  10
   2 -16  -2 3863.54 472.473   8
   2 -16  -2 4133.60 524.994  10
   2 -16  -2 3789.04 432.285  14
  -2 -16   2 3448.08 491.786  10
   1 -16  -2 1330.00 324.313  10
   1 -16  -2 959.434 242.682  14
  -1 -16   2 1291.05 307.681  10
   1 -16  -2 878.601 249.972   8
   0 -16  -2 232.817 136.406  14
   0 -16  -2 589.518 243.814  10
   0 -16   2 476.372 225.851  10
   0 -16  -2 115.158 126.063   8
  -1 -16  -2 8738.63 650.870  14
  -1 -16  -2 9497.63 765.644   8
  -1 -16  -2 9505.36 792.072  10
   1 -16   2 8849.25 739.889  10
  -2 -16  -2 17568.2 1051.78  10
   2 -16   2 17880.8 885.142   7
  -2 -16  -2 18742.4 1079.27   8
  -2 -16  -2 18847.7 959.309  14
   2 -16   2 17940.8 1028.77  10
   3 -16   2 6662.08 608.640  10
  -3 -16  -2 6121.55 607.415  10
   3 -16   2 6574.34 529.994   7
  -3 -16  -2 6102.20 613.050   8
  -3 -16  -2 6980.66 575.377  14
   4 -16   2 3254.17 414.691  10
  -4 -16  -2 3095.14 420.530  10
   4 -16   2 3235.42 357.313   7
  -4 -16  -2 2812.48 351.268  14
  -4 -16  -2 3443.55 463.137   8
  -5 -16  -2 11525.8 775.774  10
  -5 -16  -2 11858.2 674.788  14
   5 -16   2 12481.1 677.913   7
  -5 -16  -2 11933.4 815.364   8
  -6 -16  -2 7953.92 593.557  10
  -6 -16  -2 7866.86 513.543  14
   6 -16   2 8055.41 509.266   7
  -6 -16  -2 7112.94 603.721   8
  -7 -16  -2 3521.37 355.453  10
  -7 -16  -2 3322.34 383.196   8
   7 -16   2 3208.01 296.767   7
  -8 -16  -2 8164.91 456.477  10
  -8 -16  -2 7750.36 512.072   8
   8 -16   2 9100.18 435.131   7
   9 -17  -2 117.058 52.2885   7
  -9 -17   2 130.254 68.7840  10
  -8 -17   2 845.158 176.731  10
   8 -17  -2 1069.41 160.397   7
   7 -17  -2 2481.08 268.566   7
  -7 -17   2 2811.79 322.899  10
   6 -17  -2 4167.07 369.511   7
  -6 -17   2 3855.23 406.676  10
  -5 -17   2 4453.06 450.445  10
   5 -17  -2 5045.31 432.582   7
   5 -17  -2 4920.39 362.070   8
   4 -17  -2 146.949 119.182  10
  -4 -17   2 64.6374 94.3546  10
   4 -17  -2-6.31222 107.921   8
   4 -17  -2 86.7984 70.9316   7
  -3 -17   2 2270.21 353.552  10
   3 -17  -2 2035.51 333.582  10
   3 -17  -2 2006.87 273.924   8
   2 -17  -2 591.775 221.799  10
  -2 -17   2 387.034 155.517  10
   2 -17  -2 578.953 182.512   8
   1 -17  -2 10344.0 752.965  10
  -1 -17   2 10757.8 755.940  10
   1 -17  -2 10299.2 665.178   8
   0 -17   2 3097.65 403.409  10
   0 -17  -2 3111.32 417.774  10
   0 -17  -2 3971.78 428.670   8
   0 -17   2 3835.88 360.126   7
  -1 -17  -2 3048.53 376.350   8
  -1 -17  -2 2641.73 384.593  10
   1 -17   2 3099.99 405.029  10
   1 -17   2 2901.80 314.895   7
   2 -17   2 734.925 181.429  10
  -2 -17  -2 1002.82 247.105  10
  -2 -17  -2 829.010 215.201   8
   2 -17   2 1088.63 199.370   7
  -3 -17  -2 464.545 155.684   8
   3 -17   2 545.039 173.280  10
  -3 -17  -2 454.691 169.668  10
   3 -17   2 552.298 146.698   7
  -4 -17  -2 2628.86 333.344   8
  -4 -17  -2 2407.69 328.669  10
   4 -17   2 2441.51 263.178   7
  -5 -17  -2 5425.88 449.548  10
   5 -17   2 5873.09 382.203   7
  -5 -17  -2 5610.79 461.152   8
  -6 -17  -2 889.157 169.160  10
   6 -17   2 628.986 120.053   7
  -6 -17  -2 717.788 164.680   8
  -7 -17  -2 17.3519 55.1478   8
  -7 -18   2 8450.75 416.446  10
   7 -18  -2 8245.77 358.656   7
  -6 -18   2 5164.53 373.556  10
   6 -18  -2 4991.36 323.390   7
  -5 -18   2 865.789 172.524  10
   5 -18  -2 877.047 156.589   7
  -4 -18   2-19.2095 76.6757  10
   4 -18  -2-5.80106 64.4734   7
   3 -18  -2 858.096 192.171  10
  -3 -18   2 828.057 193.364  10
   3 -18  -2 808.051 167.982   7
   2 -18  -2 2894.30 347.674  10
  -2 -18   2 2695.73 326.688  10
   2 -18  -2 2747.61 263.064   8
   1 -18  -2 4487.74 425.983  10
  -1 -18   2 4844.89 437.934  10
   1 -18  -2 4427.91 343.724   8
   0 -18   2 8011.39 546.882  10
   0 -18  -2 8094.69 571.061  10
   0 -18  -2 7299.97 456.394   8
  -1 -18  -2 18162.3 841.754  10
  -1 -18  -2 17752.8 711.863   8
   1 -18   2 15707.7 559.410   7
   1 -18   2 18174.0 802.202  10
   2 -18   2 26477.5 916.689  10
  -2 -18  -2 24973.1 834.683   8
  -2 -18  -2 26458.8 979.846  10
  -3 -18  -2 8754.78 480.099   8
  -3 -18  -2 9311.10 552.263  10
  -4 -18  -2 3440.10 281.363   8
  -4 -18  -2 3600.16 318.426  10
  -5 -18  -2 2799.14 243.460  10
   3 -19  -2 5104.00 293.070   7
  -3 -19   2 5360.76 336.114  10
  -2 -19   2 1011.46 154.458  10
   2 -19  -2 995.258 136.018   7
   1 -19  -2 6949.00 417.666  10
  -1 -19   2 6928.68 392.241  10
   1 -19  -2 7142.58 365.728   7
   0 -19   2 863.680 143.787  10
   0 -19  -2 755.736 121.692   7
   0 -19  -2 879.751 155.105  10
  -1 -19  -2 320.385 95.9364  10
  -2 -19  -2 2424.99 220.935  10
  18   0  -3 53.4103 57.6503   5
 -18   0   3 126.869 100.465  14
  17   0  -3 95.0056 51.0084  11
 -17   0   3 86.2413 115.659  14
  17   0  -3 89.5147 87.0206   5
  16   0  -3 145.735 100.138  11
  16   0  -3 282.746 196.154   8
  16   0  -3 247.477 126.261   5
  15   0  -3 62.0756 70.2596  11
  15   0  -3-85.0636 126.808   8
  15   0  -3 0.92142 117.284   5
  14   0  -3 1361.22 306.972   5
  14   0  -3 529.274 208.690   8
  14   0  -3 1250.77 254.742  11
  13   0  -3 393.531 152.650  11
  13   0  -3 481.142 215.660   8
  13   0  -3 523.342 242.108   5
  12   0  -3 842.510 199.949  11
  12   0  -3 852.704 250.481   8
  12   0  -3 536.117 198.515   5
 -12   0   3 254.879 316.237   3
  11   0  -3 261.595 100.457  11
  11   0  -3 362.178 169.687   5
  11   0  -3 209.316 164.725   8
 -11   0   3 426.910 187.951  12
 -10   0   3 140.813 282.437   3
  -9   0   3 500.807 297.084   3
  -8   0   3-39.3069 232.922   3
  -7   0   3 247.923 241.337   3
  -6   0   3 134.536 191.911   3
  -5   0   3 396.297 94.1342   2
  -5   0   3 85.3617 181.427   3
  -4   0   3 425.338 236.419   3
  -4   0   3 325.057 129.091   2
  -3   0   3 150.123 137.172   3
  -3   0   3 193.688 109.405   2
  -2   0   3 80.3222 138.470   3
  -2   0   3 331.917 151.432   2
  -1   0   3-9.57320 101.208   2
  -1   0   3 246.792 155.235   3
   0   0   3 320.036 177.889   2
   0   0  -3 640.094 142.191   1
   1   0   3 539.630 218.124   2
  -1   0  -3 909.832 178.073   1
  -2   0  -3 2934.80 327.135   1
   2   0   3 2611.12 434.860   2
  -3   0  -3 522.801 180.594   1
   3   0   3 140.693 140.830   2
  -4   0  -3 1336.58 295.778   1
   4   0   3 296.871 219.212   2
  -5   0  -3-56.3824 131.263   1
   5   0   3 6.82856 119.648   2
  -6   0  -3 82.2505 165.312   1
   6   0   3-31.8213 97.3676   2
  -7   0  -3 227.764 205.767   1
  -7   0  -3 105.115 98.0722   3
  -8   0  -3-246.801 225.197   1
  -8   0  -3 1.90658 160.010   3
   9   0   3 80.3078 98.1053   5
   9   0   3 146.995 105.897  11
   9   0   3-115.786 58.9554   9
  10   0   3 311.196 128.215  11
  10   0   3 720.048 250.000   8
  10   0   3 497.527 147.745   9
  10   0   3 183.288 150.253   5
  11   0   3 458.473 240.024   5
  11   0   3 725.181 164.480   9
  11   0   3 405.761 172.390  11
 -12   0  -3 97.2439 232.878  14
  12   0   3 76.1750 90.1216  11
  12   0   3 227.312 126.057   5
 -13   0  -3-41.5568 236.068  14
  13   0   3 259.712 134.708  11
  13   0   3 398.842 193.324   5
  14   0   3 478.054 183.581   5
 -14   0  -3 450.324 217.726  14
  14   0   3 161.614 93.0152  11
  15   0   3 147.141 95.1884  11
 -15   0  -3-26.5730 120.750  14
  15   0   3 73.7985 69.5766   5
  16   0   3 269.034 69.1634  15
 -16   0  -3 350.635 107.720  14
 -18   1   3 6777.42 469.054  14
  18   1  -3 6851.33 368.301   5
 -18  -1   3 6746.86 449.629  14
  18  -1  -3 6513.79 358.901   5
  17   1  -3 15943.5 734.654   5
  17  -1  -3 15437.0 728.662   5
  17  -1  -3 15524.1 593.669  11
 -17   1   3 15498.2 940.010  14
 -17  -1   3 15871.3 929.984  14
  16   1  -3 5866.66 523.848   5
  16  -1  -3 5620.92 513.388   5
 -16  -1   3 4575.74 586.519  14
  16  -1  -3 5036.53 528.878   8
  16   1  -3 5314.71 399.556  11
  16  -1  -3 4773.98 398.876  11
  15  -1  -3 34866.3 1511.39   8
  15   1  -3 35863.4 1546.34   8
  15   1  -3 36840.0 1434.41   5
  15  -1  -3 36339.0 1435.22   5
  15   1  -3 34895.1 1142.99  11
  15  -1  -3 34748.7 1203.36  11
  14  -1  -3 66084.7 1744.96  11
  14  -1  -3 68794.7 2180.26   8
  14   1  -3 68505.0 2196.70   8
  14  -1  -3 68836.4 2096.09   5
  14   1  -3 70017.9 2093.14   5
  14   1  -3 68486.6 1710.02  11
  13  -1  -3 56088.3 1938.88   5
  13  -1  -3 56045.0 1632.24  11
  13   1  -3 55591.0 1554.63  11
  13   1  -3 56717.1 1910.43   5
  13  -1  -3 55028.9 1957.89   8
  13   1  -3 56576.6 1997.15   8
  12   1  -3 8269.36 587.802  11
 -12   1   3 6624.55 1258.04   3
 -12  -1   3 10457.7 1657.17   3
  12   1  -3 9627.69 773.123   5
  12  -1  -3 9740.44 795.687   5
  12  -1  -3 9458.45 787.810   8
  12   1  -3 7734.95 718.727   8
  12  -1  -3 8578.56 655.703   7
  12  -1  -3 8314.47 624.350  11
  11   1  -3 7280.53 532.720  11
  11  -1  -3 6767.19 542.260  11
  11   1  -3 7482.40 659.215   8
 -11  -1   3 6482.25 1234.46   3
 -11   1   3 7628.88 1295.42   3
  11  -1  -3 6950.55 646.893   8
  11   1  -3 7199.66 647.342   5
 -11  -1   3 7257.86 677.123  12
  11  -1  -3 7055.77 572.588   7
  11  -1  -3 7110.51 656.385   5
 -10   1   3 6101.94 1110.03   3
 -10  -1   3 6252.30 1152.11   3
  -9  -1   3 3279.53 762.902   3
  -9   1   3 3684.28 789.503   3
  -8   1   3 36708.7 2248.55   3
  -8  -1   3 36747.7 2341.97   3
  -7  -1   3 10820.8 1175.91   3
  -7   1   3 10877.1 1133.81   3
  -6  -1   3 60414.8 2517.91   3
  -6   1   3 63096.4 2503.13   3
  -5   1   3 85900.3 1537.55   2
  -5   1   3 88125.1 2789.20   3
  -5  -1   3 81418.5 2700.60   3
  -4  -1   3 93304.0 1717.65   2
  -4   1   3 92596.0 1814.62   2
  -4  -1   3 88440.6 2582.25   3
  -4   1   3 90065.8 2736.26   3
  -3   1   3 376876. 5112.60   3
  -3  -1   3 388822. 3870.12   2
  -3   1   3 380380. 3913.50   2
  -2  -1   3 149708. 2861.03   3
  -2   1   3 155241. 2615.15   2
  -2  -1   3 154005. 2615.00   2
  -1  -1   3 27391.5 1222.91   3
  -1  -1   3 26249.4 1133.74   2
  -1   1   3 26772.7 1143.76   2
   0   1   3 76401.8 2005.48   2
   0  -1  -3 71511.6 1440.15   1
   0  -1   3 77556.5 2057.68   2
   0  -1   3 67989.4 1195.86   4
   1  -1   3 8718.51 491.416   4
   1   1   3 9579.72 756.186   2
  -1  -1  -3 8528.18 545.403   1
   1  -1   3 10229.6 788.814   2
  -1   1  -3 9748.42 499.797   1
   2   1   3 119263. 2806.23   2
  -2  -1  -3 110681. 2155.74   1
   2  -1   3 115914. 2794.73   2
  -2   1  -3 109627. 1856.01   1
  -3  -1  -3 36843.5 1401.17   1
  -3   1  -3 35385.9 1233.28   1
   3   1   3 38709.8 1649.49   2
   3  -1   3 38859.8 1691.28   2
   4  -1   3 20727.8 1279.87   2
   4   1   3 21203.7 1277.86   2
  -4  -1  -3 19680.7 1160.67   1
  -4   1  -3 18425.1 1001.45   1
   5   1   3 95840.4 2857.25   2
  -5   1  -3 83413.4 2435.47   1
  -5  -1  -3 80684.5 2593.83   1
   5  -1   3 95845.6 2861.87   2
  -6   1  -3 1283.39 301.383   3
  -6  -1  -3 1745.55 420.249   1
   6   1   3 583.611 265.110   2
  -6   1  -3 1152.37 331.971   1
   6  -1   3 379.718 243.324   2
  -7  -1  -3 1082.87 339.014   1
  -7   1  -3 2325.41 516.071   1
  -7   1  -3 2105.06 431.748   3
  -8  -1  -3 2765.00 619.157   3
  -8  -1  -3 2332.27 629.857   1
  -8   1  -3 1479.89 470.818   1
  -9  -1  -3 8109.44 1124.46   3
   9   1   3 7406.75 668.056   5
   9   1   3 7548.88 591.902  11
  -9  -1  -3 6777.09 1106.21   1
   9  -1   3 5669.15 582.861   5
   9  -1   3 7565.91 632.424   7
   9  -1   3 6857.63 514.515   9
   9   1   3 6515.83 618.075   8
   9  -1   3 7298.08 590.214  11
  10  -1   3 56883.2 1903.84   5
  10   1   3 57860.2 1935.42   5
  10  -1   3 60054.2 1536.46   9
  10  -1   3 58015.5 1840.53   7
  10   1   3 57509.9 1701.00  11
  10  -1   3 59252.6 1732.63  11
  11   1   3 78485.4 2299.91   5
  11  -1   3 79344.4 2295.42   5
  11  -1   3 82401.3 1802.68   9
 -11  -1  -3 85383.3 2994.43  14
  11  -1   3 76776.9 2184.89   8
  11  -1   3 81011.4 2087.93  11
  11   1   3 81651.8 2070.31  11
  12   1   3 28465.5 1232.23  11
  12   1   3 28037.5 1358.42   5
  12  -1   3 27077.6 1325.90   5
  12  -1   3 27929.5 1009.57   9
 -12  -1  -3 30006.8 1771.85  14
 -12   1  -3 29427.0 1726.51  14
  12  -1   3 27453.9 1221.21  11
  13   1   3 7897.25 686.580   5
  13  -1   3 7004.17 643.279   5
 -13  -1  -3 8917.51 924.932  14
 -13   1  -3 6610.11 785.857  14
  13   1   3 7543.85 608.460  11
  13  -1   3 7639.12 618.656  11
  14   1   3 11638.9 756.392   5
  14  -1   3 11935.0 754.950   5
 -14   1  -3 12622.6 980.637  14
 -14  -1  -3 11341.7 945.946  14
  14  -1   3 11783.7 703.107  11
  14   1   3 10996.1 679.324  11
  15   1   3 6654.32 494.443   5
  15  -1   3 6834.33 481.390   5
 -15   1  -3 7308.56 631.125  14
  15  -1   3 7071.69 468.568  11
 -15  -1  -3 6607.84 613.489  14
  16  -1   3 131.085 55.8769  15
  16   1   3 137.637 50.7373  15
 -16  -1  -3 65.9373 62.0456  14
  18   2  -3 287.564 79.8710   5
 -18   2   3 223.519 110.194  14
  18  -2  -3 333.526 85.0288   5
  17   2  -3 3234.22 324.385   5
  17  -2  -3 3655.88 351.728   5
 -17   2   3 3538.07 448.419  14
 -17  -2   3 3112.90 398.695  14
  17  -2  -3 3148.75 273.842  11
  16   2  -3 3972.68 419.247   5
  16  -2  -3 4737.89 514.930   8
  16   2  -3 3883.99 327.604  11
  16  -2  -3 4395.28 452.718   5
 -16  -2   3 3961.33 540.333  14
  16  -2  -3 4358.12 384.435  11
  15   2  -3 4126.69 383.373  11
  15   2  -3 4571.99 498.736   5
  15  -2  -3 3888.16 476.832   5
  15   2  -3 4204.00 540.477   8
  15  -2  -3 5005.09 566.125   8
 -15  -2   3 4616.14 647.446  14
  15  -2  -3 4252.63 432.115  11
  14   2  -3 15804.5 975.245   5
  14  -2  -3 15600.1 1006.56   5
  14   2  -3 15890.3 1065.17   8
  14  -2  -3 16627.7 1063.30   8
  14  -2  -3 15624.6 867.756  11
  14   2  -3 15587.8 791.353  11
  13  -2  -3 1124.84 248.743  11
  13  -2  -3 1168.78 258.511   7
  13  -2  -3 481.799 187.527   5
  13   2  -3 966.588 292.604   8
  13   2  -3 776.830 186.980  11
  13  -2  -3 1141.31 275.840   8
  13   2  -3 1126.12 266.957   5
  12  -2  -3 22808.5 1051.50  11
  12   2  -3 23019.5 1241.82   8
 -12  -2   3 21660.2 2405.61   3
  12   2  -3 22693.9 1179.73   5
  12  -2  -3 24000.0 1245.56   5
  12  -2  -3 24350.2 1264.20   8
  12  -2  -3 23172.5 1091.37   7
  12   2  -3 21297.4 931.652  11
  11  -2  -3 28170.9 1283.99   8
 -11  -2   3 28613.5 2686.10   3
 -11   2   3 27576.0 2441.61   3
  11   2  -3 29179.7 1284.80   5
  11  -2  -3 28295.4 1312.35   5
 -11  -2   3 27796.9 1342.60  12
  11   2  -3 27890.5 1287.59   8
  11  -2  -3 26306.4 1120.23   7
 -10   2   3 15233.7 1694.41   3
 -10  -2   3 17101.3 1915.41   3
  -9   2   3 635.569 357.958   3
  -9  -2   3 556.429 386.758   3
   9   2  -3 64.3017 123.679  17
  -8  -2   3 178522. 5268.21   3
  -8   2   3 178404. 4959.01   3
  -7   2   3 54409.8 2550.77   3
  -7  -2   3 54489.8 2672.21   3
   7  -2  -3 47967.0 1172.72   4
  -6  -2   3 25346.8 1670.39   3
  -6   2   3 31030.4 1796.27   3
   6  -2  -3 25077.2 787.735   4
  -6   2   3 29142.2 966.039   2
  -5  -2   3 58580.5 2332.36   3
   5  -2  -3 53620.2 1093.07   4
  -4  -2   3 67168.4 1657.54   2
  -4   2   3 65778.1 2336.16   3
  -4  -2   3 61563.7 2173.95   3
  -3  -2   3 75947.8 824.270   4
  -3  -2   3 88825.6 2394.04   3
  -3   2   3 99735.8 3038.18   3
   3  -2  -3 78959.9 1520.69   4
  -3  -2   3 91735.9 2044.08   2
  -2  -2   3 628.147 198.866   2
  -2   2   3 617.094 282.036   3
  -2  -2   3 662.423 216.175   3
  -2  -2   3 484.404 86.5398   4
  -1  -2   3 30464.8 1201.64   3
  -1  -2   3 32600.6 1343.56   2
   0  -2   3 11069.5 531.031   4
   0  -2  -3 12556.5 654.861   1
   0  -2   3 12480.8 872.247   2
  -1  -2  -3 194379. 2760.22   1
   1  -2   3 201243. 3633.83   2
   1  -2   3 177067. 2339.08   4
  -1   2  -3 183020. 1934.80   1
  -2   2  -3 4564.13 349.805   1
   2  -2   3 4484.06 413.188   4
  -2  -2  -3 4911.36 489.676   1
   2   2   3 5508.41 623.342   2
   2  -2   3 5031.54 604.774   2
   3   2   3 28241.5 1455.16   2
  -3  -2  -3 26314.8 1257.73   1
   3  -2   3 28621.5 1491.70   2
  -3   2  -3 26005.0 980.557   1
   3  -2   3 25437.3 1070.92   4
  -4   2  -3 1363.17 277.252   1
   4   2   3 844.634 276.337   2
  -4  -2  -3 1664.91 378.048   1
   4  -2   3 571.241 276.221   2
   4  -2   3 1155.18 256.696   4
  -5   2  -3 10812.2 720.992   3
   5  -2   3 9935.34 963.330   2
  -5   2  -3 9818.17 800.659   1
  -5  -2  -3 10043.3 952.546   1
   5  -2   3 7884.04 710.675   4
   5   2   3 10842.7 962.242   2
  -6   2  -3 40546.2 1862.24   1
  -6   2  -3 40696.7 1553.99   3
   6   2   3 43383.7 2002.38   2
   6  -2   3 40999.7 2003.90   2
  -6  -2  -3 40861.0 2138.56   1
  -7  -2  -3 21574.1 1720.08   1
  -7   2  -3 21298.3 1492.72   1
  -8  -2  -3 38064.7 2347.93   3
  -8  -2  -3 31535.8 2301.84   1
   9  -2   3 6722.36 599.066   7
  -9  -2  -3 5679.49 985.882   3
   9  -2   3 5869.97 582.871   5
   9  -2   3 5267.00 505.094  11
   9   2   3 6720.98 552.496  11
  -9  -2  -3 6637.75 1146.45   1
  -9  -2  -3 6608.87 778.185  14
   9   2   3 6352.86 611.135   5
  10   2   3 458.673 159.701  11
 -10  -2  -3 387.861 189.460  14
  10  -2   3 584.709 178.075   9
  10  -2   3 526.127 175.679  11
  10  -2   3 347.696 190.195   5
  10  -2   3 671.785 211.884   7
  10   2   3 902.459 275.963   5
  11   2   3 1346.19 281.625  11
 -11  -2  -3 1723.30 430.070  14
  11  -2   3 1186.60 252.539  11
  11  -2   3 1984.71 295.946   9
  11  -2   3 1558.57 330.275   5
  11   2   3 1507.18 323.651   5
  12   2   3 3543.09 480.482   5
  12  -2   3 3465.17 469.937   5
 -12  -2  -3 3784.06 628.004  14
  12   2   3 3454.45 432.262  11
  12  -2   3 3593.81 375.323   9
  12  -2   3 3066.51 408.407  11
  13  -2   3 3213.39 327.988   9
 -13  -2  -3 3489.52 585.305  14
 -13   2  -3 3944.87 606.100  14
  13  -2   3 3392.21 419.575  11
  13   2   3 3335.34 403.793  11
  13  -2   3 3450.28 438.665   5
  13   2   3 3519.14 475.514   5
  14   2   3 2737.45 372.491   5
  14  -2   3 2824.33 364.011   5
  14  -2   3 2819.00 354.984  11
 -14  -2  -3 2831.94 470.231  14
 -14   2  -3 2756.85 463.484  14
  14   2   3 2969.12 361.715  11
  15  -2   3 819.000 166.428   5
 -15   2  -3 685.456 197.324  14
 -15  -2  -3 905.988 246.377  14
  15  -2   3 877.742 165.660  11
  15   2   3 873.059 186.765   5
 -16  -2  -3 1489.03 213.144  14
  16  -2   3 1709.07 154.929  15
  16   2   3 1537.91 158.566  15
 -18   3   3 121.021 78.6940  14
  17   3  -3 1047.07 181.696   5
 -17  -3   3 938.503 195.284  14
  17  -3  -3 1088.58 184.243   5
  17  -3  -3 1171.24 169.232  11
  16  -3  -3 1106.23 198.906  11
  16   3  -3 591.881 158.627   5
  16  -3  -3 1322.56 243.989   5
 -16  -3   3 939.308 285.411  14
  16  -3  -3 756.355 212.131   8
  15  -3  -3 2317.43 312.901  11
  15   3  -3 2980.78 393.303   5
  15  -3  -3 2773.37 383.799   5
 -15  -3   3 2471.84 434.300  14
  15  -3  -3 2951.75 452.318   8
  14  -3  -3 18394.5 1115.83   8
  14  -3  -3 18402.0 948.744  11
  14   3  -3 17987.8 1013.12   5
  14  -3  -3 18444.7 1068.71   5
  14   3  -3 19010.6 1153.12   8
 -14  -3   3 19111.3 1308.74  14
  13  -3  -3 7182.58 609.159  11
  13  -3  -3 8686.25 752.828   5
  13   3  -3 8220.79 766.098   8
  13  -3  -3 8226.20 751.812   8
  13  -3  -3 8322.75 675.088   7
  13   3  -3 7516.27 668.576   5
  12  -3  -3 369.590 128.174  11
  12   3  -3 1033.58 263.106   5
 -12  -3   3-88.8852 355.111   3
  12  -3  -3 147.994 112.419   5
  12  -3  -3 430.134 154.657   7
  12  -3  -3 563.363 233.507   8
  12   3  -3 572.259 227.865   8
  11   3  -3 862.612 259.236   8
  11  -3  -3 739.037 193.747   5
  11   3  -3 729.456 244.033   5
 -11  -3   3 972.167 635.033   3
  11  -3  -3 760.924 230.459   8
  11  -3  -3 1017.38 233.603   7
  10  -3  -3 6453.46 585.754   8
 -10  -3   3 7937.69 1343.88   3
 -10   3   3 6357.35 1108.90   3
  -9   3   3 19301.5 1776.11   3
  -9  -3   3 19811.4 1988.84   3
   9   3  -3 17925.1 1200.90  17
  -8  -3   3 60720.6 3174.13   3
  -8   3   3 56739.1 2845.91   3
  -7  -3   3 312.491 252.618   3
   7  -3  -3 667.220 165.114   4
  -7   3   3 914.144 384.603   3
  -6  -3   3 158531. 4311.61   3
   6  -3  -3 144471. 2244.50   4
   5  -3  -3 94939.5 1764.68   4
  -5  -3   3 103827. 3201.16   3
  -4   3   3 898.071 370.872   3
  -4  -3   3 466.681 101.249   4
   4  -3  -3 701.394 175.751   4
  -3  -3   3 69479.9 1217.96   4
  -3  -3   3 79704.5 2162.86   2
  -3  -3   3 77585.3 2284.85   3
  -3   3   3 86714.0 3074.07   3
   3  -3  -3 69324.3 1705.26   4
   2  -3  -3 171520. 2943.91   4
  -2  -3   3 180234. 2059.48   4
  -1  -3   3 109467. 2644.39   2
  -1  -3   3 106320. 2172.32   3
   0  -3   3 202075. 2557.82   4
   0  -3   3 255673. 3226.24   3
   0  -3   3 220644. 3917.20   2
   0  -3  -3 201167. 2784.94   1
   0   3   3 263345. 3338.43  17
   1  -3   3 31215.6 1519.34   2
   1  -3   3 28415.4 1036.91   4
  -1   3  -3 28844.8 655.595   1
  -1  -3  -3 30154.6 1165.89   1
   2  -3   3 126741. 2346.68   4
  -2   3  -3 129786. 1681.62   1
  -2  -3  -3 133868. 2684.72   1
  -3   3  -3 25750.9 898.184   1
   3  -3   3 28831.1 1573.98   2
  -3   3  -3 25762.0 580.567   3
  -3  -3  -3 28588.4 1365.94   1
  -3   3  -3 28636.4 774.872  17
   3  -3   3 27022.0 1164.95   4
   3   3   3 30612.9 1601.06   2
   4  -3   3 19554.6 1357.70   2
   4   3   3 19235.5 1304.33   2
  -4   3  -3 18430.8 637.374   3
  -4   3  -3 18159.8 913.940   1
  -4  -3  -3 20352.1 1316.11   1
   4  -3   3 18818.1 1047.41   4
   5  -3   3 27024.5 1647.59   2
  -5   3  -3 24322.0 1218.69   1
   5  -3   3 25806.6 1318.76   4
   5   3   3 29430.1 1674.81   2
  -5  -3  -3 27202.5 1646.38   1
   6   3   3 305.237 196.400   2
   6  -3   3 677.142 307.957   2
  -6  -3  -3 464.064 301.385   1
   6  -3   3 187.703 177.332   4
  -7  -3  -3 7733.51 1060.40   1
  -8  -3  -3 538.459 376.154   1
   9   3   3 8615.24 719.493   5
   9  -3   3 7229.22 644.386   5
   9  -3   3 7288.94 633.946   7
  -9  -3  -3 8824.84 1345.48   1
   9  -3   3 7606.94 613.220  11
  -9  -3  -3 7680.10 847.168  14
   9   3   3 8123.88 609.536  11
  -9  -3  -3 8508.35 1246.11   3
  10   3   3 894.610 257.509   5
  10  -3   3 919.903 223.347  11
 -10  -3  -3 1066.95 580.790   3
  10   3   3 1194.93 260.146  11
  10  -3   3 536.089 187.400   5
 -10  -3  -3 708.682 306.264  14
  10  -3   3 918.905 264.834   7
  11  -3   3 10157.4 742.729  11
 -11  -3  -3 10610.2 1064.90  14
  11  -3   3 10865.3 821.401   5
  11  -3   3 10747.8 698.924   9
  11  -3   3 9873.54 793.450   7
  11   3   3 9694.90 803.741   5
  11   3   3 9911.60 720.107  11
  12  -3   3 1691.23 304.989  11
  12  -3   3 1715.01 334.302   5
  12  -3   3 1721.42 280.008   9
 -12  -3  -3 2213.12 488.595  14
  12   3   3 2122.62 378.167   5
  12   3   3 1934.67 328.862  11
  13   3   3 9215.52 718.877   5
  13  -3   3 8576.69 552.841   9
  13  -3   3 8067.39 647.815   5
 -13  -3  -3 9114.47 925.551  14
 -13   3  -3 7601.33 801.784  14
  13   3   3 8123.80 621.602  11
  13  -3   3 8357.04 633.708  11
  14   3   3 7818.41 600.568   5
  14  -3   3 7623.95 549.654   5
 -14   3  -3 7328.90 704.994  14
  14  -3   3 6618.00 415.935   9
 -14  -3  -3 7508.17 756.027  14
  14  -3   3 7044.60 524.839  11
  15   3   3 5392.08 420.289   5
  15  -3   3 4620.88 343.208   5
  15   3   3 5361.11 374.079  15
 -15  -3  -3 5556.87 553.072  14
 -15   3  -3 4756.51 454.773  14
  15  -3   3 5400.84 397.018  11
 -16  -3  -3 1054.66 183.226  14
  16   3   3 904.112 116.324  15
  17  -4  -3 224.890 75.2672  11
  17  -4  -3 285.074 111.180   8
  17  -4  -3 237.909 86.8428   5
  17   4  -3 371.673 111.453   5
 -17  -4   3 339.948 146.347  14
  16  -4  -3 582.582 158.917   5
  16  -4  -3 636.453 139.852  11
  16  -4  -3 679.211 190.771   8
  16   4  -3 638.403 153.291   5
 -16  -4   3 598.756 224.379  14
  15  -4  -3 14219.7 784.044  11
  15   4  -3 14154.7 807.031   5
 -15  -4   3 13923.5 1032.06  14
  15  -4  -3 13976.9 910.962   8
  15  -4  -3 14659.7 859.060   5
  14  -4  -3 4614.17 553.343   8
 -14  -4   3 5230.58 672.423  14
  14   4  -3 5138.97 524.017   5
  14  -4  -3 4993.18 544.539   5
  14  -4  -3 4684.29 491.327   7
  14  -4  -3 4571.69 481.297  11
  13  -4  -3 15618.5 905.123  11
  13  -4  -3 17721.5 1065.90   5
  13  -4  -3 15658.1 1030.83   8
 -13  -4   3 15890.1 1197.47  14
  13  -4  -3 16874.0 958.512   7
  13   4  -3 17165.4 972.329   5
  12  -4  -3 26378.2 1292.24   5
  12  -4  -3 25976.2 1304.95   8
  12   4  -3 23976.8 1291.40   8
  12  -4  -3 23467.5 1133.16   7
  12   4  -3 24140.4 1153.28   5
  11  -4  -3 24662.5 1126.08   7
  11   4  -3 24254.7 1128.95   5
  11  -4  -3 25818.3 1255.50   8
  11   4  -3 24113.7 1240.97   8
  11  -4  -3 26442.4 1268.57   5
 -10  -4   3 24196.5 2399.82   3
  10  -4  -3 23752.6 1152.18   8
  10  -4  -3 25140.3 1190.52   5
  10   4  -3 25617.7 1112.84   5
  10   4  -3 25638.6 1203.60   8
  -9  -4   3 93772.9 4429.12   3
  -9   4   3 92720.2 4024.40   3
   9   4  -3 87844.3 2767.56  17
   8  -4  -3 103994. 2307.99   4
  -8  -4   3 111850. 4457.25   3
   8   4  -3 103157. 2929.90  17
   7  -4  -3 43097.3 1431.80   4
  -7  -4   3 44335.7 2591.33   3
  -6   4   3 1001.50 472.515   3
  -6  -4   3 1305.88 483.598   3
   6  -4  -3 1526.71 270.454   4
  -6  -4   3 918.702 207.222   4
  -5  -4   3 101857. 3291.03   3
   5  -4  -3 97919.6 2097.43   4
  -4  -4   3 49447.3 2125.02   3
   4  -4  -3 49880.1 1549.19   4
   3  -4  -3 1028.25 252.507   4
  -3  -4   3 846.051 249.746   3
  -3  -4   3 623.342 159.529   4
  -2   4   3 4180.95 455.537  17
  -2  -4   3 3151.49 438.132   3
  -2  -4   3 3262.99 507.690   2
  -2  -4   3 3118.34 339.665   4
   2  -4  -3 2860.76 436.327   4
  -1  -4   3 552.581 150.036   4
  -1  -4   3 440.370 162.536   3
  -1  -4   3 933.810 306.178   2
   1  -4  -3 563.027 168.142   1
  -1   4   3 888.515 236.773  17
   0  -4   3 263530. 4635.60   2
   0  -4   3 280969. 3001.70   3
   0  -4  -3 255734. 3340.06   1
   0   4   3 298821. 4199.27  17
   0  -4   3 242461. 3142.33   4
  -1  -4  -3 281312. 3758.37   1
   1  -4   3 280950. 4918.13   2
   2  -4   3 39724.0 1904.00   2
  -2  -4  -3 39200.1 1532.96   1
   2  -4   3 36721.1 1370.88   4
  -2   4  -3 36634.4 1141.93  17
   2   4   3 41864.6 1794.86  17
  -3  -4  -3 46395.9 1857.33   1
   3  -4   3 44176.0 1601.19   4
  -3   4  -3 46593.0 1143.90  17
   3  -4   3 45935.6 2137.38   2
   4  -4   3 628605. 8248.03   2
  -4  -4  -3 625160. 7568.80   1
   5  -4   3 295458. 5888.43   2
   5  -4   3 284117. 4577.74   4
  -5  -4  -3 281731. 5512.30   1
   6  -4   3 67321.1 2916.39   2
   6  -4   3 61230.3 2266.47   4
   6   4   3 66710.7 2711.10   2
  -6  -4  -3 63343.2 2888.95   1
   7  -4   3 76730.7 2700.82   4
  -7  -4  -3 78658.9 3510.25   1
  -8  -4  -3 95674.6 4255.89   1
   8   4   3 96640.1 2256.02   5
   8  -4   3 92509.1 2160.04   7
   8  -4   3 89751.8 2016.00  11
  -8  -4  -3 98358.3 2897.71  14
   8   4   3 92511.1 1982.81  11
   9  -4   3 25619.2 1136.65  11
  -9  -4  -3 21957.4 2225.67   1
  -9  -4  -3 28685.3 2401.78   3
   9  -4   3 26347.9 1201.70   5
   9   4   3 25025.8 1084.78  11
   9  -4   3 26220.4 1214.23   7
  -9  -4  -3 27767.2 1627.66  14
   9   4   3 26883.0 1253.23   5
 -10  -4  -3 5874.33 1220.14   1
  10  -4   3 6852.60 603.743  11
  10   4   3 6653.41 579.870  11
  10  -4   3 7402.90 671.785   7
 -10  -4  -3 7738.32 893.681  14
 -10  -4  -3 8003.31 1304.70   3
  10  -4   3 7831.04 675.508   5
  10   4   3 7626.40 689.959   5
  11  -4   3 38134.3 1437.04  11
  11   4   3 38173.4 1554.54   5
  11  -4   3 38534.1 1497.12   5
  11  -4   3 38357.9 1337.69   9
  11  -4   3 38090.3 1540.02   7
  11   4   3 35352.0 1351.38  11
 -11  -4  -3 36532.5 1954.08  14
  12   4   3 5994.22 600.443   5
  12  -4   3 6940.55 553.490   9
  12  -4   3 5778.44 555.033   5
 -12  -4  -3 5516.69 739.121  14
  12  -4   3 4887.37 550.219   7
  12   4   3 5762.17 540.675  11
  12  -4   3 5826.73 555.822  11
  13  -4   3 449.819 152.146   9
  13   4   3 149.796 153.645   5
  13  -4   3 357.974 131.378  11
 -13   4  -3 377.343 233.994  14
  13  -4   3 298.673 159.811   5
 -13  -4  -3 141.228 198.705  14
  14  -4   3 1102.72 212.033  11
 -14  -4  -3 1093.51 276.033  14
  14  -4   3 1397.73 196.625   9
  14   4   3 1393.59 261.214   5
  14  -4   3 1385.57 222.258   5
 -14   4  -3 1296.97 297.234  14
  15  -4   3 451.360 127.122  11
  15   4   3 222.006 98.4363   5
  15  -4   3 502.954 94.0660   9
 -15   4  -3 482.109 130.303  14
  15   4   3 290.766 90.7297  15
 -15  -4  -3 639.353 209.879  14
  17   5  -3 2021.04 188.224   5
 -17  -5   3 1823.91 234.970  14
  17  -5  -3 2581.08 220.885   5
  17  -5  -3 2505.37 228.510  11
  17  -5  -3 2585.40 267.720   8
  16  -5  -3 1746.69 245.835  11
  16  -5  -3 1624.72 232.367   5
  16   5  -3 1422.74 211.428   5
  16  -5  -3 1694.04 284.030   8
 -16  -5   3 1696.59 302.025  14
  15  -5  -3 622.865 184.924   5
 -15  -5   3 350.682 172.162  14
  15  -5  -3 356.839 140.845  11
  15   5  -3 397.234 151.395   5
  15  -5  -3 112.730 108.375   8
  14  -5  -3 15113.4 865.423  11
  14   5  -3 14513.4 834.002   5
 -14  -5   3 14807.9 1089.29  14
  14  -5  -3 15440.8 889.062   7
  14  -5  -3 15210.3 977.066   8
  14  -5  -3 15429.3 913.969   5
  13  -5  -3 1620.46 293.526  11
  13   5  -3 2192.34 340.352   5
  13  -5  -3 1942.04 329.598   7
  13  -5  -3 1915.23 377.794   8
 -13  -5   3 2318.25 463.261  14
  13  -5  -3 1960.91 363.079   5
  12   5  -3 17336.3 946.326   5
  12  -5  -3 17003.9 1030.08   5
 -12  -5   3 17595.8 1226.55  14
  12  -5  -3 16156.2 1032.94   8
  12  -5  -3 16500.9 964.189   7
  11   5  -3 5709.64 542.408   5
  11  -5  -3 4466.97 537.079   8
 -11  -5   3 5378.15 656.428  14
 -11  -5   3 5574.84 1330.93   3
  11  -5  -3 5096.67 560.552   5
  11   5  -3 5303.82 591.182   8
  11  -5  -3 4053.25 468.519   7
  10   5  -3 8640.45 628.682   5
  10  -5  -3 8632.78 711.924   5
 -10  -5   3 9578.13 1581.01   3
  10   5  -3 7974.98 691.633   8
  10  -5  -3 7185.80 645.885   8
  10  -5  -3 7944.32 628.256   7
  -9  -5   3 32152.9 2677.16   3
   9   5  -3 31743.0 1732.58  17
  -8  -5   3 42422.4 2851.61   3
   8   5  -3 40495.1 1939.56  17
   8  -5  -3 41416.5 1604.59   4
   7   5  -3 7302.16 801.730  17
  -7  -5   3 7436.81 1105.47   3
   7  -5  -3 8241.34 703.329   4
   6  -5  -3 49230.8 1670.97   4
  -6  -5   3 47873.3 2563.49   3
   6   5  -3 45217.5 1881.18  17
  -6  -5   3 46246.1 1591.40   4
  -5  -5   3 24232.4 1687.44   3
   5  -5  -3 28606.0 1288.67   4
  -5  -5   3 25219.2 1150.37   4
  -4  -5   3 12414.8 1111.16   3
  -4  -5   3 11431.9 754.637   4
   4  -5  -3 13777.5 911.996   4
  -3  -5   3 34459.1 1680.04   3
  -3  -5   3 31717.3 1242.89   4
   3  -5  -3 35515.1 1543.99   4
  -2  -5   3 45830.8 1489.40   4
  -2  -5   3 46984.3 1742.40   3
   2  -5  -3 48804.9 1419.30   1
   2  -5  -3 47712.6 1879.75   4
   1  -5  -3 82379.1 1909.17   1
  -1  -5   3 87429.2 2918.26   2
  -1  -5   3 82995.9 2028.03   3
  -1  -5   3 75093.0 1923.71   4
   1  -5  -3 77330.8 2498.54   4
   0  -5   3 62105.1 1330.90   3
   0  -5   3 64078.8 2542.85   2
   0  -5  -3 63577.4 1782.37   1
   0   5   3 63510.0 2374.68  17
   0  -5   3 59559.5 1750.56   4
   1  -5   3 4702.17 740.062   2
  -1   5  -3 4879.28 479.599  17
  -1  -5  -3 4743.87 531.502   1
   1  -5   3 4510.25 510.363   4
   1   5   3 4537.86 738.282  17
  -2   5  -3 2427.18 325.526  17
  -2  -5  -3 2679.37 458.892   1
   2   5   3 2087.97 511.246  17
   2  -5   3 2472.09 561.110   2
   2  -5   3 2067.71 367.420   4
  -3  -5  -3 2304.28 454.913   1
   3  -5   3 2389.02 540.726   2
   3  -5   3 2235.74 398.012   4
  -4  -5  -3 108395. 3300.40   1
   4  -5   3 102974. 3599.66   2
   4   5   3 103855. 3170.16  17
   4  -5   3 98247.2 2696.86   4
   5   5   3 18630.2 1503.78   2
   5  -5   3 17586.8 1200.76   4
  -5  -5  -3 16903.1 1404.65   1
  -6  -5  -3 6250.16 947.323   1
   6   5   3 7493.18 967.091   2
   6   5   3 7856.91 730.992  17
   6  -5   3 5979.98 753.991   4
   7  -5   3 9796.43 1005.17   4
  -7  -5  -3 11523.4 1376.54   1
  -8  -5  -3 9462.33 1380.08   1
   8   5   3 9601.73 712.351   5
  -8  -5  -3 8772.17 875.903  14
   8  -5   3 9274.56 700.451   7
   8  -5   3 9907.79 684.313  11
   8   5   3 8907.72 625.003  11
  -9  -5  -3 407.242 176.253   3
   9   5   3 584.442 171.423  11
   9  -5   3 721.225 198.709  11
  -9  -5  -3 224.128 321.901   1
  -9  -5  -3 385.024 225.825  14
   9  -5   3 550.649 198.665   7
   9   5   3 535.797 178.392   5
  10  -5   3 21323.3 1066.66  11
  10  -5   3 22022.3 1090.97   5
  10  -5   3 20509.9 1125.94   7
  10   5   3 21178.7 1129.25   5
 -10  -5  -3 23000.2 1532.16  14
  10   5   3 20003.2 1006.55  11
  11  -5   3 6574.15 594.948  11
  11  -5   3 6757.21 600.571   5
  11  -5   3 6785.12 656.779   7
 -11  -5  -3 7045.88 859.244  14
  11  -5   3 7576.20 605.360   9
  11   5   3 6961.94 649.150   5
  12   5   3 2693.33 409.764   5
  12  -5   3 2720.35 367.552   5
  12  -5   3 2894.17 359.405   9
  12  -5   3 2594.28 369.306  11
 -12  -5  -3 3450.27 604.404  14
  12  -5   3 2345.84 378.083   7
  13  -5   3 2434.23 304.661   5
  13  -5   3 2382.37 302.189   9
  13  -5   3 2350.79 328.391  11
  13   5   3 1646.95 285.936   5
 -13  -5  -3 1857.47 396.381  14
 -13   5  -3 3000.94 462.185  14
  14  -5   3 869.780 181.900  11
 -14   5  -3 730.937 206.254  14
  14   5   3 521.085 149.435   5
 -14  -5  -3 603.736 222.165  14
  14   5   3 581.920 154.512  15
  14  -5   3 724.767 144.209   9
  15  -5   3 1068.75 159.262  11
  15  -5   3 885.063 117.664   9
  15   5   3 1028.81 149.169  15
 -15  -5  -3 977.534 223.893  14
  17  -6  -3 1166.82 149.354  11
  16  -6  -3 1340.53 203.586  11
  16   6  -3 1446.54 188.678   5
  16  -6  -3 1414.29 193.272   5
 -16  -6   3 1630.84 258.747  14
  16  -6  -3 1765.16 266.416   8
  15  -6  -3 9313.21 610.642   7
  15   6  -3 8803.37 548.221   5
  15  -6  -3 9122.81 586.242   5
 -15  -6   3 8999.26 736.523  14
  15  -6  -3 9083.56 601.393  11
  15  -6  -3 9272.65 682.611   8
  14  -6  -3 9404.25 672.727  11
  14   6  -3 8439.11 592.857   5
  14  -6  -3 8462.02 647.425   7
 -14  -6   3 7823.35 754.780  14
  14  -6  -3 9705.21 760.494   8
  14  -6  -3 7936.00 606.719   5
  13  -6  -3 18595.2 999.128  11
  13  -6  -3 17925.6 1081.57   8
  13   6  -3 19009.3 941.011   5
  13  -6  -3 18442.2 1013.63   5
 -13  -6   3 19067.9 1240.42  14
  13  -6  -3 17726.1 981.900   7
  12  -6  -3 36982.5 1561.61   8
  12   6  -3 33756.0 1269.17   5
  12  -6  -3 37542.9 1477.44   5
  12  -6  -3 34993.5 1413.23   7
 -12  -6   3 36176.3 1730.90  14
  11  -6  -3 73022.3 2021.50   7
 -11  -6   3 80000.1 4885.45   3
  11   6  -3 72414.4 1843.30   5
  11  -6  -3 76723.7 2122.27   5
  11  -6  -3 76673.2 2222.17   8
 -11  -6   3 76754.2 2473.31  14
  10  -6  -3 21262.5 1134.39   8
 -10  -6   3 22676.3 2472.44   3
 -10  -6   3 20002.4 1213.80  14
  10  -6  -3 20725.0 1080.12   5
  10  -6  -3 20211.6 1034.06   7
   9   6  -3 450.538 241.837  17
   9  -6  -3 919.173 235.402   8
  -9  -6   3 757.471 503.519   3
   9  -6  -3 671.050 196.812   7
  -8  -6   3 30501.7 2512.56   3
   8  -6  -3 30225.1 1505.40   4
   8   6  -3 31260.1 1777.23  17
  -7  -6   3 30159.5 2323.84   3
   7   6  -3 31239.2 1732.25  17
   7  -6  -3 30587.6 1486.85   4
   6  -6  -3 134.820 152.122   4
  -6  -6   3-44.7034 94.6109   4
  -6  -6   3 123.285 191.405   3
   6   6  -3 228.677 175.399  17
  -5  -6   3 74048.1 2185.72   4
   5  -6  -3 75223.1 2299.59   4
   5   6  -3 76240.5 2477.97  17
   4  -6  -3 72484.1 2303.84   4
  -4  -6   3 69210.9 2075.50   4
   4   6  -3 70937.6 2352.60  17
   3  -6  -3 88557.4 2657.91   4
   3   6  -3 82744.1 2439.44  17
   3  -6  -3 91223.7 2018.57   1
  -3  -6   3 79463.9 2236.37   4
  -3  -6   3 79589.6 2671.73   3
  -2  -6   3 34571.6 1451.93   4
  -2  -6   3 36602.5 1631.92   3
   2  -6  -3 37281.3 1310.30   1
   2   6  -3 35603.0 1556.13  17
   2  -6  -3 36691.7 1776.01   4
  -1  -6   3 98250.5 2278.48   3
  -1   6   3 106010. 3096.87  17
  -1  -6   3 89643.2 2348.57   4
   1  -6  -3 92051.2 2953.55   4
   1  -6  -3 104417. 2282.33   1
   1   6  -3 90157.6 2409.86  17
   0  -6   3 27491.8 827.352   3
   0   6   3 30190.4 1935.45  17
   0   6  -3 33194.3 1417.91  17
   0  -6   3 29925.6 1380.37   4
   0  -6  -3 32910.9 1365.32   1
   1   6   3 236.603 512.232  17
   1  -6   3 571.700 222.793   4
  -1  -6  -3 788.470 227.543   1
  -1   6  -3 634.731 174.288  17
  -2  -6  -3 107572. 2879.81   1
  -2   6  -3 110037. 2373.26  17
  -3  -6  -3 228746. 4653.17   1
   3  -6   3 214478. 4091.52   4
   4  -6   3 107288. 3020.44   4
  -4  -6  -3 115864. 3575.49   1
  -5  -6  -3 64774.4 2899.04   1
   5   6   3 67822.1 3006.57   2
   5   6   3 71455.6 2891.94  17
   6   6   3 23234.7 1768.36   2
   6  -6   3 21550.4 1487.73   4
  -6  -6  -3 19170.7 1721.63   1
   7  -6   3 8089.35 640.806   7
  -7  -6  -3 8033.85 1222.85   1
   7  -6   3 8293.69 958.838   4
  -7  -6  -3 8676.29 838.815  14
   8  -6   3 7847.47 616.721  11
   8  -6   3 6619.11 912.319   4
  -8  -6  -3 7064.22 1275.26   1
   8   6   3 7179.78 610.709   5
  -8  -6  -3 6983.64 802.312  14
   8  -6   3 6948.09 620.928   7
   9   6   3 800.689 221.466   5
  -9  -6  -3 266.587 402.203   1
  -9  -6  -3 339.216 161.479  14
   9  -6   3 681.332 228.093   7
   9  -6   3 368.664 157.315  11
  -9  -6  -3 1201.28 608.432   3
  10  -6   3 2617.88 377.225  11
  10   6   3 3340.71 433.719   5
 -10  -6  -3 3533.27 609.014  14
  10  -6   3 3029.46 451.698   7
  11  -6   3 364.967 187.747  11
  11   6   3 578.408 194.630   5
 -11  -6  -3 366.771 241.163  14
  11  -6   3 396.378 177.466   7
  12   6   3 3211.33 418.361   5
  12  -6   3 3049.47 375.933   9
  12  -6   3 2716.92 372.350  11
  12  -6   3 2940.83 423.434   7
 -12  -6  -3 2987.74 524.849  14
  13  -6   3 446.114 162.957  11
  13  -6   3 594.260 169.883   9
  13   6   3 545.007 171.656   5
  13   6   3 422.779 134.128  15
 -13  -6  -3 216.094 148.437  14
  14  -6   3 234.966 89.7416  11
  14   6   3 140.980 65.0369   5
  14  -6   3 360.516 107.619   9
 -14  -6  -3 247.880 159.158  14
  14   6   3 146.230 79.8629  15
  15   6   3 1899.99 169.635  15
  15  -6   3 1339.21 134.952   9
 -15  -6  -3 1715.71 262.143  14
  15  -6   3 1822.30 179.974  11
  16  -7  -3 8745.52 478.916  11
  16  -7  -3 9285.11 545.276   8
  15  -7  -3 10645.3 555.739   5
  15  -7  -3 10438.7 682.849   8
 -15  -7   3 8725.83 659.995  14
  15  -7  -3 10368.7 614.681   7
  15  -7  -3 10766.7 630.621  11
  14  -7  -3 13279.6 780.013  11
  14   7  -3 12908.8 666.502   5
  14  -7  -3 14532.5 764.627   5
  14  -7  -3 13008.4 778.110   7
  14  -7  -3 13947.2 881.071   8
 -14  -7   3 14143.7 945.496  14
 -13  -7   3 416.321 190.157  14
  13  -7  -3 582.133 175.453  11
  13  -7  -3 629.494 179.816   5
  13  -7  -3 181.389 125.578   8
  13  -7  -3 496.832 180.012   7
  12  -7  -3 4035.69 479.024   7
  12  -7  -3 5488.78 539.726   5
  12  -7  -3 4627.43 557.235   8
 -12  -7   3 4956.26 629.305  14
  11  -7  -3 38734.8 1455.15   5
  11  -7  -3 36755.6 1542.55   8
  11  -7  -3 36354.3 1447.41   7
 -11  -7   3 37482.6 1701.34  14
  10  -7  -3 549.869 207.834   8
 -10  -7   3 263.042 353.592   3
 -10  -7   3 82.2531 155.618  14
  10  -7  -3 524.988 211.759   7
  10  -7  -3 205.462 112.044   5
   9   7  -3 921.367 303.544  17
  -9  -7   3 772.727 363.703   3
   9  -7  -3 925.508 246.874   8
   9  -7  -3 840.679 218.870   7
   8   7  -3 1522.13 408.666  17
  -8  -7   3 650.655 367.806   3
   8  -7  -3 1342.13 360.375   4
   7   7  -3 374.171 197.947  17
  -7  -7   3-41.1445 208.365   3
   7  -7  -3 94.3430 99.9224   4
   6   7  -3 53012.2 2293.92  17
  -6  -7   3 48596.0 2849.54   3
   6  -7  -3 53013.3 2085.29   4
   5   7  -3 163126. 3908.81  17
   5  -7  -3 164302. 3724.63   4
  -5  -7   3 164561. 3623.63   4
  -4  -7   3 2288.56 531.220   3
   4   7  -3 3057.49 526.107  17
   4  -7  -3 2841.40 499.268   4
  -4  -7   3 1951.06 414.616   4
   4  -7  -3 3038.87 385.727   1
   3  -7  -3 46706.1 1504.40   1
  -3  -7   3 41773.6 1776.06   4
   3   7  -3 42290.5 1856.35  17
   3  -7  -3 44445.2 2018.59   4
  -3  -7   3 39245.4 1971.30   3
  -2  -7   3 207734. 4082.77   3
  -2  -7   3 191901. 3785.99   4
   2  -7  -3 217390. 3339.49   1
   2   7  -3 196264. 3938.23  17
   2  -7  -3 204579. 4493.00   4
  -1  -7   3 371357. 4602.00   3
   1   7  -3 346826. 5076.51  17
  -1   7   3 388682. 6745.01  17
  -1  -7   3 332077. 4999.49   4
   1  -7  -3 335577. 6027.30   4
   1  -7  -3 366336. 4548.83   1
   0  -7  -3 19039.3 1090.08   1
   0  -7  -3 20272.0 1523.69   4
   0   7  -3 17636.6 1101.48  17
   0  -7   3 16818.2 1134.81   4
   1  -7   3 100648. 2827.73   4
  -1   7  -3 108057. 2634.33  17
  -1  -7  -3 108130. 2828.46   1
   2  -7   3 64133.8 2321.40   4
  -2  -7  -3 69688.5 2479.12   1
  -3  -7  -3 838.820 317.336   1
   3  -7   3 828.485 309.961   4
   4  -7   3 12325.6 1098.51   4
  -4  -7  -3 13539.6 1273.88   1
   4   7   3 9583.59 1261.07  17
   5   7   3 237.754 241.473  17
   5  -7   3-28.8088 173.728   4
  -5  -7  -3 312.705 222.335   1
   6   7   3 4113.03 683.043  17
  -6  -7  -3 3079.72 728.202   1
   6  -7   3 3610.33 655.049   4
  -7  -7  -3 20396.0 2016.59   1
  -7  -7  -3 22152.7 1361.32  14
   7   7   3 21225.9 1001.30   5
   7  -7   3 19592.7 1553.50   4
   7  -7   3 21180.4 1069.24   7
   8  -7   3 6886.85 588.136  11
  -8  -7  -3 7145.54 1296.76   1
   8   7   3 7369.34 618.184   5
   8  -7   3 6706.08 935.801   4
  -8  -7  -3 8642.06 902.567  14
   8  -7   3 7946.10 682.309   7
   9   7   3 7734.34 633.721   5
   9  -7   3 8143.27 702.321   7
   9  -7   3 7714.68 638.936  11
  -9  -7  -3 8113.46 877.079  14
  10  -7   3 2037.76 339.452  11
  10   7   3 1944.20 327.922   5
  10  -7   3 2193.24 377.986   7
 -10  -7  -3 2250.04 503.352  14
  11   7   3 11225.5 759.029   5
  11  -7   3 12194.3 761.939   9
  11   7   3 10951.0 668.510  15
 -11  -7  -3 11506.6 1034.75  14
  11  -7   3 11270.9 821.498   7
  11  -7   3 10770.6 729.253  11
  12  -7   3 3057.14 367.819   9
  12   7   3 2850.78 320.302  15
  12   7   3 3405.79 383.971   5
  12  -7   3 2874.16 388.003   7
 -12  -7  -3 2168.59 441.919  14
  12  -7   3 3535.52 399.647  11
  13   7   3 11460.4 574.078  15
  13  -7   3 12895.4 664.188   9
  13   7   3 12238.4 661.691   5
 -13  -7  -3 14135.2 1003.14  14
  13  -7   3 11763.2 637.869  11
 -14  -7  -3 5356.33 532.468  14
  14   7   3 4813.85 313.939  15
  14  -7   3 5438.67 358.928   9
  14  -7   3 4779.43 341.154  11
 -15  -7  -3 12620.9 613.223  14
  16  -8  -3-11.5795 49.5243   8
  16  -8  -3 8.29455 36.5924   9
  16  -8  -3 75.5751 46.5060  11
  15  -8  -3 1941.00 259.538  11
  15  -8  -3 1848.44 252.313   7
  15  -8  -3 1896.85 274.791   8
  14  -8  -3 4099.64 424.798   7
 -14  -8   3 3784.92 445.127  14
  14  -8  -3 4255.21 428.843  11
  14  -8  -3 4640.52 479.091   8
 -13  -8   3 1950.98 336.661  14
  13  -8  -3 3077.92 403.807   7
  13  -8  -3 2931.79 428.351   8
 -12  -8   3 1554.49 346.114  14
  12  -8  -3 1543.69 284.411   7
  12  -8  -3 1574.34 324.378   8
  11  -8  -3 14059.9 957.859   8
 -11  -8   3 14013.0 1015.49  14
  11  -8  -3 12217.0 846.119   7
  10  -8  -3 535.671 243.313   8
  10  -8  -3 837.590 249.025   7
   9  -8  -3 24777.8 1253.79   8
  -9  -8   3 28250.1 2766.71   3
   9   8  -3 29460.3 1946.53  17
   9  -8  -3 22298.1 1115.45   7
   8  -8  -3 7589.03 687.071   8
   8   8  -3 7477.38 946.893  17
  -8  -8   3 6934.93 1280.87   3
   8  -8  -3 6618.40 590.815   7
   8  -8  -3 6118.05 776.245   4
   7   8  -3 313.646 234.214  17
  -7  -8   3 211.690 230.913   3
   7  -8  -3 153.544 222.888   4
  -6  -8   3 8561.92 1257.01   3
   6   8  -3 8447.17 979.590  17
   6  -8  -3 7268.74 846.447   4
  -5  -8   3 6450.61 1020.45   3
  -5  -8   3 6472.17 769.922   4
   5  -8  -3 7170.59 841.490   4
   5   8  -3 7899.67 908.380  17
   4  -8  -3 217.303 133.951   4
  -4  -8   3 48.5749 114.178   4
   4   8  -3 453.651 236.147  17
   4  -8  -3 4.23182 80.5055   1
  -4  -8   3 126.183 230.436   3
  -3  -8   3 9357.87 924.865   4
   3  -8  -3 11625.3 789.427   1
  -3  -8   3 10200.2 1079.80   3
   3   8  -3 10405.9 977.354  17
   3  -8  -3 10367.6 1048.34   4
  -2  -8   3 12063.6 1017.71   3
   2   8  -3 11899.5 1025.49  17
  -2  -8   3 10819.4 983.206   4
   2  -8  -3 11195.4 1140.71   4
   2  -8  -3 10284.9 753.117   1
   1  -8  -3 51100.2 1799.60   1
  -1  -8   3 46009.0 2019.97   4
   1   8  -3 47964.2 2006.09  17
   1  -8  -3 47785.0 2402.99   4
   0  -8   3 18.8264 173.122   4
   0  -8  -3 153.354 224.314   4
   0  -8  -3-40.5211 82.0580   1
   0   8  -3 43.5347 119.179  17
   1  -8   3 353.614 174.171   4
  -1  -8  -3-40.2104 172.298   4
  -1  -8  -3 118.216 94.6859   1
  -1   8  -3 351.858 203.069  17
   2   8   3 3028.70 854.641  17
  -2  -8  -3 1567.42 492.993   4
  -2   8  -3 2751.19 500.972  17
  -2  -8  -3 1759.11 418.975   1
   2  -8   3 2235.91 486.630   4
  -3   8  -3 1196.76 494.014  17
   3   8   3 1393.85 684.726  17
  -3  -8  -3 2067.59 503.511   1
   3  -8   3 1891.19 455.792   4
   4   8   3 238.427 344.348  17
   4  -8   3 867.358 315.422   4
  -4  -8  -3 179.244 236.501   1
  -5  -8  -3 1632.09 517.686   1
   5   8   3 2209.13 615.318  17
   5  -8   3 1967.21 490.864   4
   6   8   3 13003.6 1260.84  17
  -6  -8  -3 11667.8 1466.86   1
   6  -8   3 12227.3 806.228   7
   6   8   3 11852.2 653.445  15
  -6  -8  -3 12783.2 1022.58  14
   6  -8   3 12030.6 1224.60   4
   7  -8   3 6490.43 607.570   7
   7  -8   3 6473.12 938.154   4
   7   8   3 6805.96 511.709  15
   7   8   3 7123.04 570.586   5
  -7  -8  -3 5531.30 1109.89   1
  -7  -8  -3 7538.64 827.024  14
   8  -8   3 141.019 141.671   7
  -8  -8  -3 278.888 194.710   1
   8   8   3 108.655 146.418   5
  -8  -8  -3 253.406 168.067  14
   8  -8   3 260.630 128.630  11
   8   8   3 75.6752 67.2957  15
   8  -8   3 40.5684 152.140   4
   9  -8   3 11268.8 749.121  11
  -9  -8  -3 11510.6 1061.70  14
   9  -8   3 10859.0 814.707   7
   9   8   3 11214.2 673.643  15
   9   8   3 11621.5 760.992   5
  10  -8   3 556.827 182.013  11
  10   8   3 696.091 157.653   5
 -10  -8  -3 655.115 276.578  14
  10   8   3 755.108 177.757  15
  10  -8   3 920.321 245.092   7
  11  -8   3 3894.38 430.866  11
  11  -8   3 4493.62 459.046   9
  11  -8   3 3079.99 429.489   7
  11   8   3 3690.21 405.665   5
 -11  -8  -3 3716.13 589.047  14
  11   8   3 3463.39 359.058  15
 -12  -8  -3 461.660 248.634  14
  12  -8   3 471.693 163.267   9
  12  -8   3 430.291 145.173  11
  12   8   3 179.262 89.7395  15
  12  -8   3 439.123 194.490   7
  13  -8   3 216.911 107.504  11
  13  -8   3 148.868 81.9022   9
  13   8   3 138.216 87.7877  15
 -13  -8  -3 136.898 117.130  14
  14  -8   3 1663.76 186.269   9
  14   8   3 1272.24 132.127  15
 -14  -8  -3 1888.20 290.527  14
  14  -8   3 1671.35 175.559  11
  16  -9  -3 10341.9 363.199   9
  16  -9  -3 13849.8 480.944  11
  15  -9  -3 5045.32 375.881  11
  15  -9  -3 4728.97 357.745   7
  15  -9  -3 4930.77 387.295   8
  14  -9  -3 22216.6 913.301  11
  14  -9  -3 21525.5 911.948   7
  14  -9  -3 23244.9 994.682   8
  13  -9  -3 11618.8 746.702   7
  13  -9  -3 12744.8 825.270   8
  13  -9  -3 12359.0 760.267  11
  12  -9  -3 7293.42 661.933   8
  12  -9  -3 7514.80 648.485   7
  11  -9  -3 1217.53 271.486   8
  11  -9  -3 1098.85 262.388   7
  10  -9  -3 29283.9 1317.61   7
  10  -9  -3 29559.3 1396.44   8
  -9  -9   3 203.207 376.073   3
   9   9  -3 566.991 217.469  17
   9  -9  -3 436.527 182.805   7
   9  -9  -3 241.353 161.427   8
  -8  -9   3 19970.1 2273.58   3
   8   9  -3 22447.6 1752.97  17
   8  -9  -3 18585.2 1444.50   4
   8  -9  -3 18761.2 1039.28   7
   8  -9  -3 19939.0 1133.90   8
   7  -9  -3 19516.6 1116.76   8
  -7  -9   3 18482.3 2061.11   3
   7   9  -3 20087.8 1607.37  17
   7  -9  -3 18543.4 1438.44   4
   7  -9  -3 17870.2 1121.62  10
   6  -9  -3 36268.2 1566.83  10
  -6  -9   3 39645.8 2815.08   3
   6  -9  -3 36154.4 1992.17   4
   6  -9  -3 36536.2 1519.61   8
   6  -9  -3 35667.7 1544.79  14
   6   9  -3 40223.8 2207.27  17
   5   9  -3 52515.1 2441.97  17
   5  -9  -3 51005.8 2394.46   4
  -5  -9   3 52456.3 2349.65   4
  -5  -9   3 54635.1 3060.96   3
  -4  -9   3 81327.8 3435.58   3
  -4  -9   3 80368.2 2925.71   4
   4  -9  -3 75642.5 2980.25   4
   4   9  -3 78969.8 2939.94  17
  -3  -9   3 2270.68 525.509   3
  -3  -9   3 3235.04 582.862   4
  -3   9   3 4681.98 725.201  17
   3  -9  -3 2361.52 539.002   4
   3   9  -3 3884.18 645.042  17
   2  -9  -3 38155.1 1543.86   1
  -2  -9   3 41603.6 2072.54   4
   2  -9  -3 36700.2 2158.94   4
   2   9  -3 42354.7 2037.60  17
  -1   9   3 69453.5 3078.34  17
   1  -9  -3 67539.6 2183.88   1
   1   9  -3 70771.7 2581.29  17
  -1  -9   3 64502.0 2586.04   4
   1  -9  -3 66404.8 2980.50   4
   0  -9   3 45310.9 2175.64   4
   0   9  -3 50893.4 2176.58  17
   0  -9  -3 49192.2 2017.17   1
   0  -9  -3 46393.3 2560.13   4
  -1  -9  -3 42358.3 2546.02   4
   1  -9   3 51215.8 2338.59   4
   1   9   3 38886.3 2754.00  17
  -1  -9  -3 51713.6 2214.02   1
  -2   9  -3 34196.4 2027.57  17
  -2  -9  -3 30168.0 1819.99   1
  -2  -9  -3 28527.8 2165.04   4
   2  -9   3 28836.9 1798.77   4
  -3  -9  -3 3002.08 645.080   1
  -3  -9  -3 1955.26 616.455   4
   3  -9   3 2831.57 594.238   4
   3   9   3 2294.03 744.805  17
   4   9   3 21478.1 2131.23  17
   4  -9   3 21687.7 1635.95   4
  -4  -9  -3 23053.7 1834.93   1
  -4  -9  -3 21077.5 1986.66   4
   4  -9   3 20975.4 1120.54  13
   5   9   3 2963.86 705.352  17
   5  -9   3 2830.17 451.883  13
  -5  -9  -3 3256.31 767.830   1
  -5  -9  -3 3644.20 538.095  14
   5  -9   3 4039.64 735.371   4
   5  -9   3 3073.14 406.695   7
  -6  -9  -3 554.739 331.799   1
   6   9   3 412.523 118.408  15
  -6  -9  -3 287.926 214.348  14
   6  -9   3 372.086 160.494   7
   6  -9   3 435.504 277.442   4
  -7  -9  -3 18723.0 2050.26   1
  -7  -9  -3 16907.9 1216.12  14
   7  -9   3 16620.3 987.887   7
   7  -9   3 16624.4 1536.10   4
   7   9   3 16147.7 779.979  15
   8  -9   3 15549.0 866.900  11
  -8  -9  -3 11903.2 1651.08   4
   8   9   3 14940.4 754.954  15
  -8  -9  -3 12164.3 1069.71  14
   8  -9   3 14286.1 929.571   7
   9  -9   3 12957.1 889.760   7
  -9  -9  -3 13337.0 1100.61  14
   9  -9   3 14343.9 830.212  11
   9   9   3 13491.8 711.237  15
  10  -9   3 39531.8 1332.80  11
  10   9   3 36947.0 1142.67  15
 -10  -9  -3 38903.1 1839.93  14
  10  -9   3 37492.9 1479.38   7
  11  -9   3 10064.2 630.052  11
  11   9   3 8925.20 523.514  15
 -11  -9  -3 8118.19 808.992  14
  11  -9   3 9060.14 688.106   7
  11  -9   3 9111.40 622.368   9
 -12  -9  -3 9309.65 790.736  14
  12  -9   3 10497.5 602.839   9
  12  -9   3 9516.80 646.750   7
  12   9   3 8644.75 461.768  15
  12  -9   3 9346.43 546.925  11
  13  -9   3 6587.63 417.444   9
 -13  -9  -3 5958.32 549.644  14
  13  -9   3 5854.68 360.826  11
  14  -9   3 1511.76 157.289   9
 -14  -9  -3 1462.04 217.823  14
  15 -10  -3 4033.32 284.566   8
  15 -10  -3 4530.19 319.612  11
  14 -10  -3-21.9851 77.1085  11
  14 -10  -3 192.184 101.205   8
  14 -10  -3 2.69748 88.4236   7
  13 -10  -3 363.135 145.013   8
  13 -10  -3 538.134 151.631  11
  13 -10  -3 513.822 158.260   7
  12 -10  -3 8964.30 677.172   7
  12 -10  -3 9160.07 702.823   8
  11 -10  -3 12374.6 863.203   8
  11 -10  -3 12577.1 848.687   7
  10 -10  -3 4921.11 548.108   7
  10 -10  -3 5447.34 593.540   8
   9 -10  -3 20271.9 1156.69   8
   9 -10  -3 17685.7 1044.40   7
   9  10  -3 22499.6 2149.19  17
   8 -10  -3 33154.5 1996.29   4
   8 -10  -3 35165.7 1456.41   7
   8 -10  -3 35923.8 1551.81   8
  -8 -10   3 34806.5 3056.52   3
   7 -10  -3 8807.96 776.400   8
   7 -10  -3 7792.18 775.960  10
  -7 -10   3 8819.54 1436.35   3
   7  10  -3 10419.7 1235.85  17
   7 -10  -3 7858.95 987.906   4
   6 -10  -3 928.148 376.331   4
   6  10  -3 862.406 320.116  17
   6 -10  -3 1223.10 319.896  10
  -6 -10   3 912.888 439.945   3
   6 -10  -3 1666.90 369.867  14
   6 -10  -3 1194.35 295.970   8
  -6 -10   3 961.388 209.426  13
   5 -10  -3 11289.4 872.249   8
   5 -10  -3 11198.6 883.743  14
   5  10  -3 11858.4 1225.60  17
  -5 -10   3 10472.5 1405.21   3
  -5 -10   3 12202.3 1202.16   4
   5 -10  -3 10036.4 1124.88   4
   5 -10  -3 11406.6 893.711  10
  -5 -10   3 9670.28 656.959  13
   4 -10  -3 36167.0 1565.30  10
  -4 -10   3 37052.5 2096.64   4
   4 -10  -3 37126.8 2199.17   4
   4  10  -3 38179.2 2170.28  17
  -3 -10   3 4405.20 741.610   4
  -3  10   3 4734.38 762.092  17
   3 -10  -3 3634.41 700.624   4
   3  10  -3 3677.68 667.571  17
   2  10  -3 26108.9 1729.38  17
  -2 -10   3 26245.0 1771.70   4
  -2  10   3 28494.7 1916.87  17
   2 -10  -3 24484.7 1856.59   4
   1 -10  -3 313.001 189.773   4
  -1  10   3 52.2871 214.609  17
  -1 -10   3 376.834 269.897   4
   1  10  -3 169.215 107.621  17
   0 -10   3 698.816 320.085   4
   0 -10  -3 179.093 245.327   4
   0  10   3 443.514 372.920  17
   0  10  -3 1147.73 418.007  17
   1  10   3 27988.1 2281.32  17
   1 -10   3 27857.3 1842.86   4
  -1 -10  -3 28708.8 2176.44   4
  -1 -10  -3 26936.8 1663.31   1
  -2 -10  -3 802.350 398.659   4
   2  10   3 493.042 312.597  17
   2 -10   3 1170.92 318.787  13
  -2 -10  -3 784.596 337.821   1
   2 -10   3 918.162 351.714   4
   3 -10   3 8971.75 1091.23   4
   3 -10   3 8477.77 747.972  13
   3  10   3 8278.20 1283.23  17
  -3 -10  -3 7243.97 1006.02   1
  -3 -10  -3 8032.87 775.085  14
  -3 -10  -3 7455.35 1173.55   4
   4 -10   3 12265.8 869.910  10
   4 -10   3 11162.7 771.800   7
   4  10   3 14193.4 1689.53  17
   4 -10   3 12392.6 1291.90   4
  -4 -10  -3 12890.5 1002.84  14
  -4 -10  -3 12989.6 1420.14   1
  -4 -10  -3 12650.1 1595.30   4
   5 -10   3 67603.4 2046.50  10
   5 -10   3 66551.9 2034.84  13
   5  10   3 72376.5 3491.79  17
  -5 -10  -3 70660.1 2416.31  14
   5 -10   3 69975.8 3138.66   4
   5 -10   3 67877.0 1946.74   7
  -5 -10  -3 72321.3 3888.26   4
  -5 -10  -3 74766.1 3674.50   1
  -6 -10  -3 14021.5 1696.44   1
   6 -10   3 12946.5 869.445   7
  -6 -10  -3 11981.8 1018.89  14
   6 -10   3 12264.6 1346.60   4
  -6 -10  -3 10854.6 1557.46   4
   6  10   3 13283.1 1384.51  17
  -7 -10  -3 1425.00 615.261   4
  -7 -10  -3 1131.65 352.651  14
   7 -10   3 879.713 245.531   7
   7 -10   3 766.173 281.832   4
   8 -10   3 10028.3 677.194  11
   8  10   3 9570.58 580.180  15
  -8 -10  -3 10598.7 978.661  14
   8 -10   3 9381.81 752.085   7
   9 -10   3 14708.4 795.953  11
   9  10   3 13050.4 656.046  15
   9 -10   3 14204.4 914.063   7
  -9 -10  -3 12712.2 1053.90  14
  10 -10   3 190.408 100.158  11
  10 -10   3 298.069 165.753   7
  10 -10   3 228.958 134.316   9
 -10 -10  -3 383.935 196.336  14
  10  10   3 264.582 98.7422  15
  11 -10   3 5716.45 433.455  11
  11  10   3 4879.82 336.483  15
 -11 -10  -3 5711.63 635.061  14
  11 -10   3 5996.74 477.068   9
  11 -10   3 6607.50 556.550   7
  12 -10   3 175.086 85.5291   9
  12 -10   3 135.395 56.9606  11
 -12 -10  -3 192.475 134.951  14
  12 -10   3 8.40280 86.6719   7
  13 -10   3 5381.84 339.297   9
 -13 -10  -3 5238.56 459.039  14
  15 -11  -3 613.966 94.9359   9
  15 -11  -3 881.880 122.501  11
  14 -11  -3 2328.58 251.612  11
  14 -11  -3 2132.70 233.489   8
  14 -11  -3 1971.02 231.956   7
  13 -11  -3 11523.1 633.802  11
  13 -11  -3 12252.2 677.479   8
  13 -11  -3 10876.6 635.807   7
  12 -11  -3 589.432 169.232   7
  12 -11  -3 1011.13 236.886   8
  11 -11  -3 16731.3 960.768   8
  11 -11  -3 16642.2 943.103   7
  10 -11  -3 43.9163 102.006   8
  10 -11  -3 55.1056 106.404   7
   9 -11  -3 383.069 193.400   8
   9 -11  -3 475.595 181.137   7
   8 -11  -3 389.017 173.215   8
   8 -11  -3 268.758 146.141   7
   7 -11  -3 8454.35 1075.35   4
   7 -11  -3 8594.59 827.552  10
   7 -11  -3 8672.09 773.941   8
   6 -11  -3 32991.7 1516.22   8
   6 -11  -3 31229.1 2050.40   4
   6 -11  -3 33638.9 1577.24  14
   6 -11  -3 33193.4 1594.57  10
  -6 -11   3 28493.1 1161.05  13
   5 -11  -3 43028.4 1765.56  14
  -5 -11   3 37494.2 1341.53  13
   5 -11  -3 41538.1 1725.87   8
   5 -11  -3 42918.8 1796.67  10
   5 -11  -3 39715.9 2343.49   4
   4 -11  -3 30388.6 1491.65  10
   4 -11  -3 31783.9 1503.26  14
   4 -11  -3 29499.8 2038.17   4
  -4 -11   3 28586.1 1176.25  13
  -4 -11   3 33776.5 2105.54   4
   4 -11  -3 32356.1 1533.22   8
  -3  11   3 20386.8 1618.57  17
   3 -11  -3 17190.4 1127.38   8
   3 -11  -3 17660.6 1124.42  14
   3 -11  -3 18064.0 1634.13   4
  -3 -11   3 17135.1 922.347  13
  -3 -11   3 18948.3 1589.02   4
   3 -11  -3 16551.9 1091.86  10
   2 -11  -3 6193.27 665.286  10
  -2 -11   3 6017.14 649.794  10
  -2  11   3 7690.01 1032.46  17
   2 -11  -3 6233.92 704.755   8
   2 -11  -3 5537.06 628.535  14
  -2 -11   3 6289.21 559.206  13
  -2 -11   3 5532.86 847.331   4
   2 -11  -3 4884.48 854.411   4
   2  11  -3 7918.28 1069.19  17
   1 -11  -3 7424.51 726.761  10
  -1 -11   3 6670.02 676.306  10
   1 -11  -3 5618.11 947.549   4
  -1  11   3 8993.96 1178.87  17
   1  11  -3 9925.57 1232.64  17
  -1 -11   3 6474.10 912.789   4
   1 -11  -3 6994.73 713.303  14
   1 -11  -3 7022.06 742.447   8
  -1 -11   3 6355.21 589.564  13
   0 -11   3 4031.20 496.290  13
   0 -11   3 4334.41 535.195  10
   0 -11  -3 3893.99 533.108  10
   0 -11   3 4339.71 776.152   4
   0 -11  -3 4027.93 579.053   8
   0 -11  -3 4537.07 587.458  14
   0 -11  -3 5251.82 971.188   4
   0  11  -3 4218.49 853.858  17
   0  11   3 5283.14 979.730  17
  -1 -11  -3 5041.17 625.464  14
   1 -11   3 5605.13 609.685  10
  -1 -11  -3 5431.93 633.359  10
   1 -11   3 4878.06 564.718  13
  -1 -11  -3 5196.56 974.739   4
   1  11   3 5568.31 1019.84  17
   1 -11   3 5406.11 870.010   4
   2 -11   3 199.712 147.601  10
  -2 -11  -3 241.851 177.517  10
  -2 -11  -3 150.143 153.716  14
   2 -11   3 883.909 540.333  13
   2  11   3 532.644 417.121  17
  -2 -11  -3 454.195 303.007   4
   2 -11   3 511.724 308.819   4
   3 -11   3 129.192 116.454  10
  -3 -11  -3-51.3364 186.715  14
   3 -11   3-299.670 407.407  13
  -3 -11  -3 198.701 246.854   4
   3 -11   3 374.540 309.210   4
  -4 -11  -3 10483.8 932.819  14
   4 -11   3 9853.05 800.786  10
   4  11   3 12059.1 1495.34  17
   4 -11   3 10556.7 913.377  13
   4 -11   3 10160.4 761.245   7
  -4 -11  -3 8963.82 1386.37   4
   4 -11   3 11232.9 1292.12   4
   5 -11   3 14836.5 983.206  10
   5  11   3 19845.1 1817.31  17
   5 -11   3 15208.8 937.699   7
   5 -11   3 16681.5 1591.70   4
  -5 -11  -3 15073.3 1127.84  14
  -5 -11  -3 14632.0 1770.46   4
  -6 -11  -3 1372.93 362.130  14
   6 -11   3 1185.18 284.095   7
  -7 -11  -3 4953.88 644.447  14
   7 -11   3 5575.57 575.018   7
  -8 -11  -3 2598.58 472.435  14
   8 -11   3 2524.85 390.794   7
   9 -11   3 2806.73 401.474   7
  -9 -11  -3 3138.00 510.867  14
  10 -11   3 2972.32 305.092  11
 -10 -11  -3 2854.16 457.760  14
  10 -11   3 2490.70 348.272   7
  10 -11   3 3320.33 357.964   9
  11 -11   3 5922.15 431.353   9
 -11 -11  -3 5207.19 547.894  14
  11 -11   3 5279.87 456.292   7
 -12 -11  -3 4694.36 453.200  14
  12 -11   3 5247.97 355.632   9
  12 -11   3 4961.19 383.763   7
  13 -11   3 15221.7 477.232   9
 -13 -11  -3 14298.9 604.832  14
  14 -12  -3 10065.3 426.379  11
  14 -12  -3 9796.74 421.657   7
  13 -12  -3 9608.28 519.448  11
  13 -12  -3 9494.35 531.220   7
  13 -12  -3 9572.51 503.145   8
  12 -12  -3 26986.4 1006.49   8
  12 -12  -3 24767.1 990.271   7
  11 -12  -3 25275.3 1086.81   8
  11 -12  -3 24187.1 1075.25   7
  10 -12  -3 10810.0 766.998   8
  10 -12  -3 10631.6 761.931   7
   9 -12  -3 6585.93 633.873   8
   9 -12  -3 6161.40 606.893   7
   8 -12  -3 42127.8 1616.18   7
   8 -12  -3 45334.1 1707.10   8
   7 -12  -3 22142.8 1329.25  10
   7 -12  -3 22052.5 1223.42   8
   6 -12  -3 1701.14 436.436   4
   6 -12  -3 2136.18 442.170  10
   6 -12  -3 2282.08 415.855   8
   6  12  -3 3134.19 852.729  17
   5 -12  -3 1730.47 481.435   4
  -5 -12   3 1951.14 318.554  13
   5  12  -3 2093.93 688.410  17
   5 -12  -3 2082.61 394.352   8
   5 -12  -3 2102.51 410.556  14
   5 -12  -3 2577.97 463.233  10
   4 -12  -3 1102.62 378.650   4
   4 -12  -3 1225.25 300.671  10
   4 -12  -3 1024.77 281.360   8
   4  12  -3 2426.85 716.494  17
  -4 -12   3 1327.85 279.643  13
   4 -12  -3 1564.45 356.747  14
  -3 -12   3 47.9039 187.631   4
  -3 -12   3 119.387 120.703  10
   3 -12  -3 79.3772 150.474  14
   3 -12  -3 222.981 253.549   4
   3 -12  -3 227.050 141.675   8
  -3 -12   3 302.597 128.033  13
   3  12  -3 235.103 172.188  17
  -3  12   3 287.062 171.183  17
   3 -12  -3 65.0243 165.698  10
  -2 -12   3 911.514 374.562   4
   2 -12  -3 972.991 262.549  14
   2 -12  -3 1152.25 296.277  10
  -2 -12   3 918.368 261.434  10
   2  12  -3 1793.79 641.378  17
  -2  12   3 1157.07 419.199  17
   2 -12  -3 1142.99 338.256   8
   2 -12  -3 1426.19 534.441   4
  -2 -12   3 1029.50 282.772  13
   1  12  -3 5665.37 1161.30  17
   1 -12  -3 7650.57 765.496  10
  -1 -12   3 7047.83 714.787  10
   1 -12  -3 6710.57 748.274   8
   1 -12  -3 7010.30 724.236  14
   1 -12  -3 6714.93 1050.26   4
  -1 -12   3 6974.38 648.281  13
  -1 -12   3 7098.14 1016.49   4
  -1  12   3 5002.90 770.417  17
   0 -12   3 1722.22 515.139   4
   0 -12  -3 1941.50 609.366   4
   0 -12  -3 1664.60 366.524  10
   0  12   3 1404.26 268.162  17
   0 -12  -3 1658.24 374.525  14
   0 -12   3 1709.88 363.117  10
   0  12  -3 1320.59 643.266  17
   0 -12   3 1987.97 412.440  13
   0 -12  -3 1846.06 434.859   8
   1 -12   3 78787.4 2359.31  10
  -1 -12  -3 82236.1 2526.16  10
  -1 -12  -3 83427.5 2692.64   8
   1 -12   3 88971.0 3650.81   4
  -1 -12  -3 81184.2 2497.40  14
  -1 -12  -3 84132.1 3948.36   4
   1 -12   3 80509.6 2229.86  13
   2 -12   3 5475.03 613.242  10
  -2 -12  -3 5094.38 1006.81   4
   2  12   3 5983.09 1032.96  17
  -2 -12  -3 5318.07 669.614  14
  -2 -12  -3 5445.84 651.803  10
   2 -12   3 5563.77 939.995   4
   2 -12   3 4784.23 650.982  13
   3 -12   3 13111.4 949.264  10
  -3 -12  -3 13219.5 1024.78  10
  -3 -12  -3 13418.1 1043.18  14
   3 -12   3 12319.6 973.901  13
   3 -12   3 12004.5 1367.29   4
  -3 -12  -3 13055.4 1612.98   4
   3  12   3 16480.1 1723.58  17
   3 -12   3 12716.2 850.686   7
   4 -12   3 31580.6 1457.39  10
  -4 -12  -3 29754.5 2460.04   4
  -4 -12  -3 32127.9 1601.62  10
   4 -12   3 31257.8 2211.53   4
   4 -12   3 28360.6 1432.36  13
   4 -12   3 32039.8 1354.95   7
  -4 -12  -3 32865.5 1639.92  14
  -5 -12  -3 42222.8 1821.31  10
   5 -12   3 44701.0 1610.17   7
  -5 -12  -3 41728.4 1855.05  14
   5 -12   3 44371.6 1704.97  10
  -6 -12  -3 56683.1 2078.21  10
  -6 -12  -3 58015.0 2192.66  14
   6 -12   3 59036.4 1847.06   7
  -7 -12  -3 49709.0 1995.39  14
   7 -12   3 51584.4 1695.81   7
  -8 -12  -3 48169.1 1769.61  10
  -8 -12  -3 47536.5 1893.60  14
   8 -12   3 50381.3 1625.88   7
  -9 -12  -3 2855.18 440.513  14
  -9 -12  -3 2590.66 382.080  10
   9 -12   3 3717.49 372.781   9
   9 -12   3 3119.88 387.302   7
 -10 -12  -3 663.668 171.902  10
  10 -12   3 1155.32 202.792   9
  10 -12   3 1116.70 216.873   7
 -10 -12  -3 826.580 242.035  14
  11 -12   3 2897.54 265.971   9
  11 -12   3 3068.14 312.654   7
 -11 -12  -3 2873.37 366.298  14
  12 -12   3 64.1733 48.2603   9
 -12 -12  -3 40.4891 61.6159  14
 -13 -13   3 279.231 122.398  10
  13 -13  -3 130.946 59.3804  11
  13 -13  -3 89.9533 54.8257   7
  12 -13  -3 11424.2 566.880  11
  12 -13  -3 11694.1 560.379   8
  12 -13  -3 10887.7 584.029   7
  11 -13  -3 62.0599 90.4427   8
  11 -13  -3 69.8292 83.9532   7
  10 -13  -3 853.101 195.051   8
  10 -13  -3 680.053 205.051   7
   9 -13  -3 114.880 84.9957   8
   9 -13  -3 291.892 158.797   7
   8 -13  -3 144.164 146.805   8
   8 -13  -3 312.119 156.135   7
   7 -13  -3 4057.43 524.810   8
   7 -13  -3 3871.44 549.180  10
   7 -13  -3 3307.18 461.192   7
   6 -13  -3 382.025 226.866  10
   6 -13  -3 37.3694 145.337   8
   5 -13  -3 7711.08 786.926  10
   5 -13  -3 8193.45 774.869  14
   5 -13  -3 7710.28 744.112   8
  -5 -13   3 7469.25 612.171  13
  -4 -13   3 2445.14 452.386  10
   4 -13  -3 2663.22 467.815  10
  -4 -13   3 3236.94 427.395  13
   4 -13  -3 3467.26 510.801  14
   4 -13  -3 2943.16 475.093   8
  -3 -13   3 888.947 366.879   4
   3 -13  -3 298.793 251.070   4
   3 -13  -3 1037.67 308.475  14
   3 -13  -3 773.211 273.342  10
   3  13  -3 304.770 265.678  17
   3 -13  -3 729.151 267.327   8
  -3 -13   3 675.046 229.567  13
  -3 -13   3 633.696 247.154  10
  -2 -13   3 20965.1 1776.85   4
   2 -13  -3 19963.6 1258.62  10
  -2 -13   3 17140.1 1152.81  10
   2 -13  -3 19853.1 1264.01   8
  -2 -13   3 20301.2 1083.16  13
   2 -13  -3 20397.8 1236.44  14
  -2  13   3 25057.8 1910.14  17
   2 -13  -3 20094.7 1855.11   4
  -1 -13   3 11876.1 945.853  10
   1 -13  -3 11125.2 968.687   8
   1 -13  -3 11579.6 1407.43   4
  -1 -13   3 13853.8 1458.54   4
  -1 -13   3 12320.3 901.796  13
   1 -13  -3 11823.3 962.366  10
   1 -13  -3 13413.8 1008.42  14
   0 -13  -3 2180.34 441.067   8
   0 -13   3 1518.78 349.506  10
   0 -13  -3 2424.81 439.260  10
   0  13   3 2544.73 665.613  17
   0 -13  -3 1854.32 377.921  14
   0 -13   3 2015.57 460.756  13
   0 -13  -3 2391.58 651.416   4
   0 -13   3 2415.46 618.792   4
   1 -13   3 8411.53 777.897  10
  -1 -13  -3 8194.05 793.427  14
   1  13   3 9179.13 1255.82  17
   1 -13   3 7101.32 774.452  13
  -1 -13  -3 8556.88 879.662   8
   1 -13   3 9159.23 1233.38   4
  -1 -13  -3 9110.67 1315.59   4
  -1 -13  -3 8255.57 806.420  10
  -2 -13  -3 1276.31 333.071  10
   2 -13   3 1472.70 332.673  10
  -2 -13  -3 1158.83 301.366  14
  -2 -13  -3 1006.30 328.803   8
   3 -13   3 245.059 174.358  10
  -3 -13  -3 565.708 204.354  10
  -3 -13  -3 224.762 129.000  14
   4 -13   3 942.869 278.161  10
  -4 -13  -3 963.225 288.599  10
  -4 -13  -3 854.393 290.360  14
   4 -13   3 984.222 236.915   7
   5 -13   3 3402.47 468.101  10
  -5 -13  -3 3095.12 498.368  10
  -5 -13  -3 2772.20 476.447  14
   5 -13   3 2966.41 396.029   7
  -6 -13  -3-4.62417 106.245  10
   6 -13   3 30.1507 61.3126   9
  -6 -13  -3 64.5269 126.789  14
   6 -13   3 13.9000 91.7363   7
  -7 -13  -3 2289.24 382.635  10
   7 -13   3 3183.42 334.672   9
   7 -13   3 2682.19 364.683   7
  -7 -13  -3 2680.71 448.055  14
  -8 -13  -3 1649.12 323.956  10
   8 -13   3 2167.53 266.440   9
  -8 -13  -3 2416.52 418.975  14
   8 -13   3 2355.91 342.273   7
  -9 -13  -3 862.113 190.818  10
   9 -13   3 1242.04 189.175   9
  -9 -13  -3 1442.37 294.445  14
   9 -13   3 1017.44 209.561   7
  10 -13   3 156.036 77.2187   9
  10 -13   3 169.729 90.2392   7
 -10 -13  -3 121.736 101.320  14
 -11 -13  -3 2261.74 262.973  14
  11 -13   3 2314.42 194.857   9
  11 -13   3 2437.27 228.087   7
  12 -14  -3 416.597 95.8417  11
 -12 -14   3 410.591 153.047  10
  12 -14  -3 407.226 105.298   7
 -11 -14   3 23973.6 1042.94  10
  11 -14  -3 23164.8 765.332   8
  11 -14  -3 23829.3 865.401   7
 -10 -14   3 32983.9 1347.26  10
  10 -14  -3 34822.2 1171.60   7
  10 -14  -3 33199.2 1067.18   8
   9 -14  -3 15179.4 835.566   7
   9 -14  -3 14629.5 791.151   8
   8 -14  -3 18235.5 951.397   8
   8 -14  -3 16449.4 915.759   7
  -7 -14   3 34932.6 1610.16  10
   7 -14  -3 35258.1 1405.68   8
   7 -14  -3 34126.6 1379.12   7
   6 -14  -3 29553.4 1481.81  10
  -6 -14   3 29793.1 1513.23  10
   6 -14  -3 30238.6 1362.12   8
   5 -14  -3 15559.2 1023.04   8
   5 -14  -3 16101.1 1106.23  10
  -5 -14   3 16059.7 1124.96  10
   4 -14  -3 15934.5 1107.83  10
  -4 -14   3 15852.1 1113.03  10
   4 -14  -3 16125.8 1069.79   8
   4 -14  -3 16430.4 1068.35  14
  -4 -14   3 13603.1 850.557  13
  -3 -14   3 3787.01 537.471  10
   3 -14  -3 3781.26 539.794   8
   3 -14  -3 3949.42 563.379  10
   3 -14  -3 4103.29 555.667  14
  -3 -14   3 3963.27 531.790  13
   2 -14  -3 627.351 221.817  10
  -2 -14   3 197.605 125.887  10
   2 -14  -3 194.229 163.172  14
  -2 -14   3 344.173 332.116  13
   2 -14  -3 278.326 195.744   8
   1 -14  -3 252.582 178.962  10
  -1 -14   3 541.961 381.699  13
   1 -14  -3 416.958 234.450  14
   1 -14  -3 471.336 223.171   8
  -1 -14   3 270.321 149.813  10
   0 -14  -3 2748.25 477.547  10
   0 -14  -3 3174.00 521.824   8
   0 -14   3 2160.76 396.731  10
   0 -14  -3 3067.29 487.725  14
   0 -14   3 2444.23 535.016  13
   1 -14   3 5089.65 603.577  10
  -1 -14  -3 4590.34 602.979  10
  -1 -14  -3 3997.61 542.844  14
   1 -14   3 3777.02 666.060  13
  -1 -14  -3 4488.62 619.084   8
   2 -14   3 1780.07 342.389  10
  -2 -14  -3 1694.75 405.061   8
  -2 -14  -3 2072.53 388.597  14
   2 -14   3 2036.20 336.627   7
  -2 -14  -3 2008.28 408.639  10
   2 -14   3 1620.28 512.050  13
   3 -14   3 28456.3 1355.50  10
  -3 -14  -3 28908.6 1458.30  10
  -3 -14  -3 27442.6 1547.33   8
  -3 -14  -3 28603.1 1446.97  14
   3 -14   3 28953.2 1234.64   7
  -4 -14  -3 28490.3 1421.40  14
  -4 -14  -3 28157.8 1416.81  10
  -4 -14  -3 28295.4 1548.55   8
   4 -14   3 31892.4 1395.04  10
   4 -14   3 27954.7 1200.92   7
  -5 -14  -3 6107.63 640.711  10
   5 -14   3 7027.05 589.671   7
   5 -14   3 5909.30 580.185  10
  -5 -14  -3 5848.17 637.128  14
  -6 -14  -3 7311.53 669.836  10
  -6 -14  -3 7839.59 712.104  14
   6 -14   3 7993.03 609.733   7
  -7 -14  -3 10170.3 733.531  10
   7 -14   3 11250.3 686.010   7
  -7 -14  -3 11117.2 802.838  14
  -8 -14  -3 4453.90 441.970  10
   8 -14   3 4714.18 319.345   9
  -8 -14  -3 3918.13 441.648  14
   8 -14   3 4413.62 408.485   7
  -9 -14  -3-33.8690 111.336  10
  -9 -14  -3 249.482 125.296  14
   9 -14   3 294.071 87.6946   9
   9 -14   3 107.907 60.5721   7
 -10 -14  -3 492.280 125.022  14
 -10 -14  -3 448.481 148.133   8
  10 -14   3 490.644 105.021   7
  11 -15  -3 2417.05 200.105  11
 -11 -15   3 2648.58 294.055  10
  11 -15  -3 2567.69 240.509   7
  10 -15  -3 169.107 82.5024   8
  10 -15  -3 46.9102 63.3119   7
 -10 -15   3 225.626 136.674  10
  -9 -15   3 21061.3 1028.57  10
   9 -15  -3 19673.1 776.678   8
   9 -15  -3 20477.5 867.737   7
  -8 -15   3 10036.3 760.517  10
   8 -15  -3 9893.05 619.377   8
   8 -15  -3 9612.55 645.495   7
  -7 -15   3 42.8560 123.648  10
   7 -15  -3 37.7485 78.3994   8
   7 -15  -3-52.2335 100.469   7
   6 -15  -3 7818.88 716.069  10
  -6 -15   3 6628.95 658.643  10
   6 -15  -3 8130.22 642.132   8
   6 -15  -3 7535.14 624.983   7
   5 -15  -3 14619.9 1002.39  10
   5 -15  -3 14747.3 919.310   8
  -5 -15   3 13020.5 954.703  10
  -4 -15   3 2605.61 442.833  10
   4 -15  -3 1759.12 365.132  10
  -4 -15   3 1653.03 325.813  13
   4 -15  -3 2429.79 395.872   8
   3 -15  -3 7556.06 705.444   8
  -3 -15   3 7064.96 638.944  13
   3 -15  -3 6825.05 703.882  10
  -3 -15   3 6022.70 656.695  10
   3 -15  -3 7455.55 683.685  14
   2 -15  -3 20241.9 1133.97  14
  -2 -15   3 19530.7 1175.08  10
   2 -15  -3 20292.5 1189.06   8
  -2 -15   3 17210.3 996.662  13
   2 -15  -3 20306.7 1219.70  10
  -1 -15   3 9138.04 792.820  13
   1 -15  -3 10027.5 865.832  10
  -1 -15   3 10506.3 853.535  10
   1 -15  -3 10801.9 848.519  14
   1 -15  -3 9914.47 848.762   8
   0 -15   3 6942.90 686.427  10
   0 -15   3 6293.25 681.054  13
   0 -15  -3 7092.77 726.950  10
   0 -15  -3 6515.34 650.823  14
   0 -15  -3 7047.45 723.833   8
  -1 -15  -3 14511.9 1014.82  10
   1 -15   3 14110.4 957.400  13
  -1 -15  -3 15307.0 1072.98   8
   1 -15   3 14178.8 958.643  10
  -1 -15  -3 14181.4 966.682  14
  -2 -15  -3 58206.8 2011.21  10
  -2 -15  -3 59754.7 1957.25  14
   2 -15   3 60503.3 1933.03  10
  -2 -15  -3 61722.6 2171.88   8
   2 -15   3 59944.3 1676.80   7
   3 -15   3 19537.3 1066.54  10
  -3 -15  -3 19348.1 1132.03  10
  -3 -15  -3 19590.3 1105.79  14
  -3 -15  -3 19100.7 1191.45   8
   3 -15   3 18365.5 911.796   7
   4 -15   3 949.789 237.384  10
  -4 -15  -3 1040.42 274.340  10
  -4 -15  -3 1013.79 254.958  14
  -4 -15  -3 548.356 219.118   8
   4 -15   3 912.800 223.227   7
  -5 -15  -3 5077.43 538.328  10
  -5 -15  -3 4789.18 586.717   8
  -5 -15  -3 5247.26 540.782  14
   5 -15   3 5786.49 489.246   7
  -6 -15  -3 113.173 79.0905  10
   6 -15   3 26.5321 64.3133   7
  -6 -15  -3-61.4493 88.8929  14
  -6 -15  -3 60.4833 144.137   8
  -7 -15  -3 4181.79 421.277  14
  -7 -15  -3 3968.98 485.084   8
  -7 -15  -3 3638.51 385.214  10
   7 -15   3 3819.93 351.134   7
  -8 -15  -3 1123.35 238.528   8
  -8 -15  -3 1160.94 186.740  10
  -8 -15  -3 1373.77 227.036  14
   8 -15   3 1022.16 162.940   7
  -9 -15  -3 221.559 107.205   8
   9 -15   3 109.176 65.5128   7
 -10 -16   3 357.692 115.250  10
  10 -16  -3 287.598 78.2243   7
  -9 -16   3 534.261 152.636  10
   9 -16  -3 525.032 125.539   7
  -8 -16   3 2850.08 354.193  10
   8 -16  -3 3275.28 333.556   7
   8 -16  -3 2915.05 272.877   8
   7 -16  -3 36.4788 80.1535   8
  -7 -16   3 93.2128 91.3614  10
   7 -16  -3 102.057 107.436   7
  -6 -16   3 4409.43 493.142  10
   6 -16  -3 4237.74 408.621   8
   6 -16  -3 3972.36 420.395   7
  -5 -16   3 59.3077 140.186  10
   5 -16  -3 72.0564 112.839  10
   5 -16  -3 43.2388 88.0674   8
   4 -16  -3 1592.07 315.051  10
   4 -16  -3 1821.93 305.170   8
  -4 -16   3 1539.37 310.198  10
   3 -16  -3 957.873 280.938  10
  -3 -16   3 1061.18 271.227  10
   3 -16  -3 678.835 212.181   8
  -3 -16   3 632.816 278.283  13
   2 -16  -3 6593.16 647.865  10
  -2 -16   3 6899.08 647.604  10
   2 -16  -3 6535.81 574.031  14
   2 -16  -3 6457.22 617.470   8
  -2 -16   3 5903.43 570.055  13
  -1 -16   3 4948.50 549.687  10
   1 -16  -3 5348.86 577.778   8
   1 -16  -3 5719.77 546.705  14
  -1 -16   3 4869.30 572.718  13
   1 -16  -3 4659.60 541.438  10
   0 -16   3 1259.95 303.217  10
   0 -16  -3 998.601 246.902   8
   0 -16  -3 1199.58 267.930  14
   0 -16  -3 656.067 226.731  10
   0 -16   3 817.245 176.365   7
   1 -16   3 967.080 238.784  10
  -1 -16  -3 848.232 231.741  10
   1 -16   3 711.132 169.367   7
  -1 -16  -3 1048.09 242.225  14
  -1 -16  -3 899.495 255.521   8
  -2 -16  -3 21269.5 1121.22  10
  -2 -16  -3 22495.2 1186.57   8
   2 -16   3 21482.4 1062.12  10
   2 -16   3 21383.1 899.807   7
  -2 -16  -3 20565.3 1029.43  14
  -3 -16  -3 17276.1 914.682  14
   3 -16   3 18191.7 929.548  10
  -3 -16  -3 17019.7 969.102  10
  -3 -16  -3 17653.5 1037.24   8
   3 -16   3 17873.1 801.749   7
  -4 -16  -3 4211.27 458.392  10
  -4 -16  -3 3904.58 473.614   8
  -4 -16  -3 3789.10 412.465  14
   4 -16   3 4567.88 396.451   7
  -5 -16  -3 7318.61 568.520  10
  -5 -16  -3 7205.67 538.771  14
   5 -16   3 7860.43 486.779   7
  -5 -16  -3 7264.35 621.911   8
  -6 -16  -3 9153.39 571.128  10
  -6 -16  -3 8846.43 543.524  14
  -6 -16  -3 9261.07 659.299   8
   6 -16   3 9708.85 495.189   7
  -7 -16  -3 728.301 138.800  10
  -7 -16  -3 892.629 183.567   8
  -7 -16  -3 670.676 128.600  14
   7 -16   3 944.237 134.802   7
  -8 -16  -3-49.0849 63.5153   8
  -8 -17   3 13182.5 614.474  10
   8 -17  -3 13900.0 552.346   7
  -7 -17   3 3904.15 376.381  10
   7 -17  -3 3693.28 318.089   7
  -6 -17   3 3925.96 402.415  10
   6 -17  -3 4005.99 363.798   7
   6 -17  -3 3927.77 315.969   8
  -5 -17   3 19252.1 918.916  10
   5 -17  -3 19575.9 772.966   8
   5 -17  -3 19538.2 837.248   7
   4 -17  -3 23313.0 1057.73  10
  -4 -17   3 21951.1 1008.04  10
   4 -17  -3 21865.9 878.514   8
   3 -17  -3 9167.46 685.120  10
  -3 -17   3 8591.09 645.799  10
   3 -17  -3 9439.33 613.604   8
  -2 -17   3 9777.14 686.380  10
   2 -17  -3 9888.80 709.144  10
   2 -17  -3 9741.27 648.866   8
  -1 -17   3 14733.5 839.841  10
   1 -17  -3 15755.3 896.206  10
   1 -17  -3 14984.7 743.614  14
   1 -17  -3 15496.8 838.212   8
   0 -17   3 29133.8 1148.54  10
   0 -17  -3 29156.3 1210.79  10
   0 -17  -3 28052.2 1020.72  14
   0 -17  -3 30307.1 1187.58   8
  -1 -17  -3 21267.2 1015.35  10
  -1 -17  -3 21991.0 1009.01   8
  -1 -17  -3 22374.8 904.338  14
   1 -17   3 22818.0 991.684  10
   2 -17   3 19877.3 885.517  10
  -2 -17  -3 19926.4 951.260  10
  -2 -17  -3 20464.8 970.688   8
  -2 -17  -3 18328.9 790.137  14
  -3 -17  -3 2215.72 317.885   8
  -3 -17  -3 2044.69 304.725  10
  -3 -17  -3 2025.23 253.473  14
  -4 -17  -3 3548.34 354.637  10
   4 -17   3 3577.29 271.459   7
  -4 -17  -3 3380.65 298.014  14
  -4 -17  -3 4029.04 404.866   8
  -5 -17  -3 314.185 111.398  10
  -5 -17  -3 277.503 130.958   8
  -6 -17  -3 2096.31 250.280   8
   7 -18  -3 1101.97 132.669   7
  -6 -18   3 3080.63 274.949  10
   6 -18  -3 2771.72 235.728   7
  -5 -18   3 486.930 131.011  10
   5 -18  -3 418.336 117.882   7
  -4 -18   3 375.005 128.528  10
   4 -18  -3 178.395 68.8536   8
   4 -18  -3 285.526 95.2228   7
   3 -18  -3 2969.72 332.822  10
  -3 -18   3 2802.19 304.928  10
   3 -18  -3 2759.62 256.229   8
   3 -18  -3 3067.82 302.258   7
   2 -18  -3 639.466 154.402  10
  -2 -18   3 497.895 137.322  10
   2 -18  -3 399.020 107.166   8
   1 -18  -3 1520.64 242.494  10
  -1 -18   3 1413.88 219.146  10
   1 -18  -3 1556.78 215.409   8
   0 -18   3 16.3745 72.0581  10
   0 -18  -3-99.6954 86.9407  10
   0 -18  -3-107.253 84.8443   8
   1 -18   3 8112.48 481.160  10
  -1 -18  -3 8445.37 538.391  10
  -1 -18  -3 8519.68 503.994   8
  -2 -18  -3 3300.14 318.046  10
  -2 -18  -3 3154.00 299.944   8
  -3 -18  -3 35.2680 61.8576  10
  -3 -18  -3-35.4495 55.2258   8
  -4 -18  -3 10174.9 466.563   8
   3 -19  -3 7400.03 344.126   7
   2 -19  -3 2142.63 194.385   7
   1 -19  -3 1712.59 174.664   7
   0 -19  -3 1546.87 177.590  10
  18   0  -4 5298.16 343.021   5
 -18   0   4 4659.03 385.996  14
  17   0  -4-45.0615 74.4783   5
 -17   0   4-30.8537 119.143  14
  16   0  -4 102.009 76.1463  11
  16   0  -4 249.236 156.174   8
  16   0  -4 212.517 153.925   5
  15   0  -4 4424.27 542.506   8
  15   0  -4 5163.14 548.221   5
  15   0  -4 3925.76 379.469  11
  14   0  -4 20182.3 1137.44   5
  14   0  -4 20649.8 1204.03   8
  14   0  -4 20873.4 934.171  11
  13   0  -4 11910.2 719.158  11
  13   0  -4 10770.7 847.910   5
  13   0  -4 12260.8 921.910   8
  12   0  -4 78444.2 1811.51  11
  12   0  -4 85845.4 2347.77   8
 -12   0   4 80990.0 4737.00   3
  12   0  -4 80970.4 2265.72   5
 -12   0   4 77774.2 2239.03  12
  11   0  -4 15811.3 968.221   5
 -11   0   4 15156.6 1954.28   3
  11   0  -4 15230.5 945.112   8
 -11   0   4 17115.5 1005.15  12
 -10   0   4 3111.19 820.180   3
  -9   0   4 78364.3 3776.57   3
  -8   0   4 60655.2 3106.04   3
  -7   0   4 1112.93 426.985   3
  -6   0   4 27369.8 824.959   2
  -6   0   4 26243.1 1765.74   3
  -5   0   4 514411. 7332.34   3
  -5   0   4 559270. 4902.59   2
  -4   0   4 9429.18 945.514   3
  -4   0   4 9262.03 685.280   2
  -3   0   4 48970.0 2070.51   3
  -3   0   4 47690.2 1620.51   2
  -2   0   4 253394. 4745.41   3
  -2   0   4 233621. 3752.34   2
  -1   0   4 128773. 2883.38   2
   0   0   4 51962.2 1921.95   2
   0   0  -4 47542.0 1301.00   1
   1   0   4 94609.2 2695.51   2
  -1   0  -4 86191.7 1844.44   1
  -2   0  -4 7074.11 576.579   1
   2   0   4 6982.31 774.943   2
  -3   0  -4 311362. 4241.72   1
   3   0   4 344564. 5664.04   2
  -4   0  -4 551796. 6288.28   1
   4   0   4 588421. 7748.61   2
  -5   0  -4 416423. 5969.39   1
   5   0   4 458871. 7051.54   2
  -6   0  -4 122531. 3589.64   1
   6   0   4 141218. 4014.43   2
  -7   0  -4 53071.0 2378.41   3
  -7   0  -4 47108.7 2460.97   1
   8   0   4 24068.2 1178.86   5
  -8   0  -4 24849.1 1993.51   1
   8   0   4 26949.1 1091.95  11
   9   0   4 17154.3 1043.05   5
   9   0   4 19241.9 854.068   9
  -9   0  -4 17056.7 1759.44   1
  -9   0  -4 20774.9 1389.97  14
   9   0   4 20061.2 992.350  11
  10   0   4 35601.5 1545.84   5
  10   0   4 38705.4 1229.38   9
  10   0   4 41963.4 1484.75  11
 -10   0  -4 44589.6 2116.48  14
  11   0   4 16633.9 798.993   9
  11   0   4 17499.3 1079.23   5
 -11   0  -4 19663.5 1421.72  14
  11   0   4 18032.1 989.438  11
  12   0   4 27.3500 116.140  11
 -12   0  -4 138.949 163.039  14
  12   0   4 22.3192 111.102   5
  13   0   4 3065.41 419.002   5
 -13   0  -4 3543.45 546.097  14
  13   0   4 3732.32 428.631  11
  14   0   4 2186.13 309.294   5
 -14   0  -4 1976.75 370.241  14
  14   0   4 1885.43 271.101  11
  15   0   4 1397.92 201.375   5
 -15   0  -4 1360.84 226.809  14
  15   0   4 1526.91 187.324  15
  18   1  -4 2002.90 207.582   5
 -18  -1   4 1635.46 220.786  14
  18  -1  -4 1894.60 205.175   5
 -18   1   4 1673.47 233.292  14
  17   1  -4 1310.12 219.192   5
  17  -1  -4 1223.40 217.469   5
 -17  -1   4 1313.95 282.377  14
 -17   1   4 1557.00 322.541  14
  17  -1  -4 1249.45 168.190  11
  16  -1  -4 202.907 81.1703  11
  16   1  -4 232.858 163.901   8
  16   1  -4 369.631 146.582   5
 -16  -1   4 579.301 245.805  14
  16  -1  -4 214.115 164.065   8
  16  -1  -4 314.426 154.769   5
  15   1  -4 850.884 185.625  11
  15  -1  -4 1206.32 228.250  11
  15   1  -4 1319.86 323.745   8
  15   1  -4 1080.59 257.021   5
  15  -1  -4 1170.04 290.455   5
  15  -1  -4 1077.26 275.279   8
  14  -1  -4 1747.30 288.496  11
  14   1  -4 1634.99 340.400   5
  14  -1  -4 2232.71 401.219   5
  14   1  -4 1555.51 247.240  11
  14  -1  -4 1600.23 338.754   8
  14   1  -4 2113.54 382.708   8
  13  -1  -4 16885.3 877.071  11
  13   1  -4 15898.5 1013.79   5
  13  -1  -4 16669.4 1056.31   5
  13  -1  -4 17370.0 1092.40   8
  13   1  -4 15409.0 1040.42   8
  13   1  -4 15891.8 812.396  11
  12  -1  -4 10789.6 690.316  11
 -12  -1   4 9787.88 814.467  12
  12   1  -4 10986.5 843.869   8
 -12  -1   4 10039.7 1717.63   3
 -12   1   4 10083.2 769.581  12
 -12   1   4 10353.4 1672.88   3
  12   1  -4 10497.6 805.496   5
  12  -1  -4 11729.5 873.463   5
  12  -1  -4 11069.3 842.958   8
  11  -1  -4 27560.4 1064.39  11
 -11  -1   4 30957.5 2817.31   3
  11   1  -4 30796.6 1333.06   5
  11  -1  -4 28588.8 1318.49   5
  11  -1  -4 30108.4 1323.83   8
 -11   1   4 30839.0 2721.02   3
  11   1  -4 30910.3 1341.45   8
 -11  -1   4 29512.5 1342.86  12
 -10  -1   4 12990.9 1700.46   3
 -10   1   4 13861.6 1715.01   3
  -9   1   4 5714.47 1016.23   3
  -9  -1   4 4107.67 906.408   3
  -8  -1   4 15.7957 183.995   3
  -8   1   4 25.6157 157.501   3
  -7  -1   4 217143. 5491.05   3
  -7   1   4 222954. 5546.55   3
  -6  -1   4 52616.1 1132.15   2
  -6  -1   4 49516.6 2452.10   3
  -6   1   4 58408.7 2641.43   3
  -6   1   4 58103.2 1423.90   2
  -5  -1   4 4588.25 442.047   2
  -5  -1   4 4396.36 706.299   3
  -5   1   4 5029.67 749.077   3
  -5   1   4 4734.65 474.020   2
  -4  -1   4 14106.4 1139.71   3
  -4   1   4 15931.2 1259.06   3
  -4  -1   4 15231.0 884.092   2
  -4   1   4 17354.1 978.254   2
  -3  -1   4 72395.3 2449.62   3
  -3   1   4 70226.2 2033.26   2
  -3  -1   4 73930.6 2073.31   2
  -2  -1   4 4915.73 559.748   2
  -2  -1   4 4487.79 612.797   3
  -2   1   4 5317.96 746.300   3
  -2   1   4 4182.90 522.677   2
  -1  -1   4 525.589 216.705   3
  -1   1   4 437.424 244.882   2
  -1  -1   4 586.343 262.254   2
   0  -1  -4 19911.5 882.951   1
   0   1  -4 18945.8 771.046   1
   0   1   4 21414.9 1260.74   2
   0  -1   4 21987.0 1274.37   2
   1  -1   4 13208.4 1030.81   2
   1   1   4 13415.9 1042.26   2
  -1   1  -4 12740.0 666.996   1
  -1  -1  -4 12555.0 748.883   1
  -2   1  -4 32153.5 1143.82   1
  -2  -1  -4 32672.7 1298.83   1
   2   1   4 35640.2 1742.79   2
   2  -1   4 33192.4 1707.26   2
  -3  -1  -4 23483.5 1216.57   1
   3   1   4 25789.0 1543.80   2
   3  -1   4 25122.4 1549.81   2
  -3   1  -4 24525.2 1118.93   1
   4   1   4 26754.6 1663.40   2
  -4  -1  -4 28738.3 1516.28   1
   4  -1   4 26737.5 1657.18   2
  -4   1  -4 25350.5 1275.94   1
  -5  -1  -4 45746.6 2065.14   1
  -5   1  -4 48331.4 1953.62   1
   5   1   4 50296.1 2337.97   2
   5  -1   4 49305.6 2324.80   2
  -6  -1  -4 11961.0 1161.26   1
   6  -1   4 14679.4 1312.74   2
   6   1   4 13711.5 1266.02   2
  -6   1  -4 11159.4 1046.33   1
  -7   1  -4 2434.82 542.475   1
  -7  -1  -4 2601.89 616.243   1
  -8  -1  -4 4101.93 831.085   1
   8   1   4 3664.46 460.270   5
   8  -1   4 3275.74 432.100   5
   8  -1   4 4233.76 409.071   9
   8  -1   4 3682.09 437.899   7
  -8  -1  -4 4696.78 640.839  14
  -8   1  -4 3006.89 658.098   1
   8   1   4 4269.91 440.628  11
  -8  -1  -4 4414.31 773.658   3
   8  -1   4 3936.58 428.653  11
   9   1   4 4184.75 521.155   5
   9  -1   4 3845.35 487.939   5
   9   1   4 4187.87 391.161   9
   9  -1   4 4464.77 423.800   9
  -9  -1  -4 4153.52 639.632  14
  -9  -1  -4 2827.20 759.251   1
   9   1   4 4782.64 484.995  11
   9  -1   4 4125.85 456.111  11
  10   1   4 879.952 237.734  11
  10  -1   4 849.770 219.633  11
  10   1   4 1126.69 301.634   5
  10  -1   4 887.245 248.613   5
  10  -1   4 1022.81 214.442   9
 -10  -1  -4 794.520 365.438  14
 -10   1  -4 1432.87 400.674  14
  11   1   4 1564.48 294.697  11
  11  -1   4 1509.24 283.018  11
  11   1   4 1522.21 328.138   5
  11  -1   4 1749.85 358.772   5
  11  -1   4 1894.68 276.717   9
 -11  -1  -4 1335.58 426.655  14
 -11   1  -4 1637.82 426.756  14
  12   1   4 897.397 241.250  11
  12  -1   4 938.813 235.261  11
  12   1   4 1054.87 283.159   5
  12  -1   4 991.193 199.329   9
  12  -1   4 907.852 259.167   5
 -12  -1  -4 1130.41 368.478  14
 -12   1  -4 1122.97 353.641  14
  13  -1   4 11661.8 781.668   5
  13   1   4 11681.9 806.321   5
  13  -1   4 11177.8 559.558   9
 -13  -1  -4 11564.5 994.980  14
 -13   1  -4 11230.6 962.491  14
  13   1   4 11793.3 736.162  11
  13  -1   4 11672.3 730.667  11
  14   1   4 16528.4 833.185   5
  14  -1   4 17189.9 825.570   5
 -14  -1  -4 15926.2 1010.00  14
 -14   1  -4 15570.0 966.978  14
  14  -1   4 16079.8 764.156  11
 -15   1  -4 2594.52 295.608  14
  15   1   4 2560.07 241.756  15
  15  -1   4 2821.81 244.661  15
 -15  -1  -4 2591.10 321.556  14
  18   2  -4 1070.57 143.044   5
  18  -2  -4 1336.49 165.851   5
 -18   2   4 1125.15 197.173  14
  17  -2  -4 56.7700 51.9427  11
  17  -2  -4-62.0120 101.567   8
  17   2  -4-5.81974 74.2975   5
 -17  -2   4 43.4053 90.6330  14
  17  -2  -4 13.1928 66.3197   5
 -16  -2   4 264.676 181.376  14
  16  -2  -4 370.942 128.866  11
  16   2  -4 282.951 151.089   5
  16  -2  -4 215.583 111.222   5
  16  -2  -4 228.569 144.853   8
  15  -2  -4 3285.58 458.738   8
  15  -2  -4 3477.92 456.010   5
  15   2  -4 3021.61 458.441   8
  15  -2  -4 2764.01 334.582  11
  15   2  -4 3207.55 426.719   5
  14  -2  -4 4294.64 447.289  11
  14   2  -4 4323.65 515.538   5
  14   2  -4 4276.29 559.963   8
  14  -2  -4 4799.42 576.251   8
  14  -2  -4 4527.46 537.201   5
  13  -2  -4 1049.35 230.359  11
  13  -2  -4 1318.13 256.814   7
  13  -2  -4 1343.52 311.127   5
  13   2  -4 1317.12 308.639   5
  13   2  -4 1096.11 296.533   8
  13  -2  -4 1655.04 354.934   8
  12  -2  -4 55065.6 1614.31  11
 -12  -2   4 62278.2 4272.09   3
 -12   2   4 54409.2 3783.29   3
  12  -2  -4 60583.1 1986.45   5
 -12  -2   4 56720.9 1985.58  12
  12  -2  -4 57753.9 1938.48   8
  12   2  -4 59435.0 1885.50   5
  12   2  -4 59526.0 1971.84   8
 -11   2   4 9625.32 1557.12   3
 -11  -2   4 11932.6 1742.39   3
  11   2  -4 11739.0 813.467   5
  11  -2  -4 10711.7 820.101   5
  11   2  -4 10817.3 801.591   8
  11  -2  -4 10444.5 787.711   8
 -11  -2   4 10345.7 825.407  12
 -10  -2   4 13178.4 1751.58   3
 -10   2   4 12699.6 1655.74   3
  -9  -2   4 18303.5 1897.11   3
  -9   2   4 20228.2 1927.77   3
  -8  -2   4 99794.8 4142.21   3
  -8   2   4 104603. 4089.43   3
  -7  -2   4 214555. 5633.62   3
  -7   2   4 239424. 5830.14   3
  -6  -2   4 326872. 6422.11   3
  -6   2   4 340658. 4068.50   2
  -5  -2   4 121243. 2437.82   2
  -5   2   4 122377. 3718.04   3
  -5   2   4 121297. 2654.72   2
  -4  -2   4 62727.8 1878.32   2
  -4  -2   4 62632.5 2387.03   3
  -4   2   4 63216.2 2656.69   3
  -4   2   4 63034.1 1990.72   2
  -3   2   4 3300.70 644.221   3
  -3  -2   4 3397.78 529.345   3
  -3  -2   4 2699.79 166.660   4
   3  -2  -4 3776.69 378.763   4
  -3  -2   4 2956.20 428.063   2
  -2  -2   4 142901. 3194.47   3
  -2   2   4 148290. 3241.75   2
  -2  -2   4 147397. 3140.67   2
  -1  -2   4 110989. 2853.47   3
  -1   2   4 105888. 2812.55   2
   0  -2   4 5799.33 431.390   4
   0   2  -4 5736.17 402.966   1
   0   2   4 7462.28 781.246   2
   0  -2  -4 6399.74 534.695   1
   0  -2   4 6911.61 743.616   2
   1  -2   4 39520.4 1229.40   4
   1   2   4 46654.8 1980.32   2
   1  -2   4 44491.2 1936.54   2
  -1  -2  -4 40449.6 1422.91   1
  -1   2  -4 41602.4 1118.42   1
  -2   2  -4 731.733 178.562   1
   2   2   4 503.291 288.505   2
   2  -2   4 940.003 227.219   4
   2  -2   4 695.854 344.676   2
  -2  -2  -4 1252.23 289.275   1
  -3   2  -4 5685.73 519.269   1
  -3  -2  -4 5185.37 596.244   1
   3  -2   4 5262.66 538.803   4
   3   2   4 5938.65 782.628   2
   3  -2   4 5578.82 767.230   2
   4  -2   4 84682.1 3002.75   2
  -4   2  -4 76936.4 2094.75   1
  -4  -2  -4 82530.4 2664.49   1
   4   2   4 85714.2 3017.97   2
  -5   2  -4 374.007 190.663   1
   5   2   4 1209.93 403.539   2
   5  -2   4 690.631 248.072   2
  -5  -2  -4 1244.43 395.813   1
   6  -2   4 11584.2 1183.64   2
  -6   2  -4 10499.4 975.021   1
  -6  -2  -4 10692.5 1151.13   1
   6   2   4 12350.9 1209.87   2
  -7   2  -4 78220.0 2989.42   1
  -7  -2  -4 76488.3 3359.05   1
   8  -2   4 46851.0 1460.96  11
  -8  -2  -4 52374.5 2847.65   3
  -8  -2  -4 47988.5 2906.38   1
   8  -2   4 49258.7 1417.62   9
  -8  -2  -4 52741.1 2147.96  14
   8   2   4 50023.4 1707.31   5
   8  -2   4 48256.7 1565.51   7
   8   2   4 48967.1 1478.78  11
  -9  -2  -4 8153.22 887.810  14
   9   2   4 7559.22 690.645   5
   9  -2   4 6845.04 652.264   5
   9  -2   4 7302.29 560.531   9
  -9  -2  -4 6450.94 1184.67   1
   9  -2   4 6733.43 619.517   7
   9   2   4 7394.90 599.851  11
   9  -2   4 7594.57 620.650  11
  10   2   4 18837.4 1121.57   5
  10  -2   4 17050.4 1048.34   5
  10  -2   4 18001.6 895.701   9
  10   2   4 19643.6 1012.96  11
  10  -2   4 18537.5 989.179  11
  11   2   4 22872.8 1238.56   5
  11  -2   4 21335.1 1161.01   5
  11  -2   4 20841.6 950.871   9
  11   2   4 22663.2 1097.01  11
 -11  -2  -4 22394.9 1535.97  14
 -11   2  -4 21870.1 1464.90  14
  11  -2   4 22319.4 1098.08  11
  12   2   4 412.068 159.778  11
  12  -2   4 383.701 167.433  11
  12  -2   4 394.941 151.451   5
  12   2   4 548.271 184.598   5
  12  -2   4 493.981 143.172   9
 -12  -2  -4 701.995 300.665  14
 -12   2  -4 559.752 276.885  14
  13  -2   4 628.540 190.607   5
  13  -2   4 1170.40 237.146  11
  13   2   4 867.802 213.195  11
  13   2   4 1312.48 284.358   5
 -13  -2  -4 907.890 286.027  14
 -13   2  -4 581.920 215.936  14
  13  -2   4 946.869 174.573   9
  14  -2   4 61.7406 81.6362  11
  14  -2   4 113.933 96.7375   5
 -14   2  -4 186.363 118.715  14
  14   2   4-29.2954 106.972   5
 -14  -2  -4-165.631 168.501  14
  15  -2   4 770.664 125.399  15
 -15  -2  -4 420.211 149.041  14
  15   2   4 585.344 118.986  15
 -18   3   4 9845.07 548.920  14
  18  -3  -4 9346.85 391.277   5
  17  -3  -4 3001.85 306.764   5
  17   3  -4 2207.89 254.245   5
  17  -3  -4 2756.05 340.821   8
 -17  -3   4 2115.05 300.621  14
  17  -3  -4 3104.85 263.401  11
 -16  -3   4 2530.92 393.437  14
  16   3  -4 2039.54 304.189   5
  16  -3  -4 2020.57 306.346   5
  16  -3  -4 1898.50 315.667   8
  16  -3  -4 1808.46 250.908  11
  15  -3  -4 19466.4 899.883  11
  15   3  -4 19288.1 982.094   5
  15  -3  -4 20680.6 1071.16   5
  15  -3  -4 21018.2 1137.88   8
 -15  -3   4 19063.6 1211.73  14
  14  -3  -4 32847.0 1252.53  11
  14   3  -4 33335.2 1371.04   5
  14  -3  -4 34473.2 1473.27   5
  14   3  -4 32771.6 1522.27   8
  14  -3  -4 34785.2 1535.72   8
  13  -3  -4 9677.04 694.239  11
  13   3  -4 9758.73 758.742   5
  13  -3  -4 10761.2 847.333   5
  13   3  -4 9863.83 842.044   8
  13  -3  -4 10157.7 839.271   8
  13  -3  -4 10715.1 739.230   7
 -12  -3   4 75286.9 4802.18   3
  12   3  -4 72972.5 2197.26   8
  12   3  -4 72323.8 2056.86   5
  12  -3  -4 72530.3 2179.46   5
  12  -3  -4 72100.9 2174.43   8
  12  -3  -4 75804.1 1945.25   7
  11  -3  -4 44788.5 1449.75   7
 -11  -3   4 45403.6 3522.04   3
  11   3  -4 48125.2 1699.71   8
  11   3  -4 46876.5 1596.53   5
 -11   3   4 47182.9 3353.73   3
  11  -3  -4 46318.9 1698.39   5
  11  -3  -4 46140.0 1664.31   8
 -11  -3   4 47483.0 1787.97  12
  10  -3  -4 10133.8 769.195   5
 -10   3   4 10027.3 1450.24   3
  10  -3  -4 9299.43 712.494   8
 -10  -3   4 11611.4 1671.37   3
 -10  -3   4 9657.51 762.800  12
  -9   3   4 193.943 249.936   3
  -9  -3   4 444.516 361.211   3
  -8  -3   4 13985.6 1599.74   3
  -8   3   4 18639.3 1773.38   3
  -7   3   4 17298.0 1618.91   3
  -7  -3   4 13988.6 1476.08   3
  -6  -3   4 239859. 5628.33   3
   6  -3  -4 222055. 2614.55   4
  -5  -3   4 205913. 4806.72   3
   5  -3  -4 180644. 2437.66   4
  -4  -3   4 9954.40 808.566   2
  -4  -3   4 8776.45 924.429   3
  -4   3   4 10087.3 1160.91   3
   4  -3  -4 8045.81 573.088   4
  -4  -3   4 7311.00 279.921   4
  -3  -3   4 217195. 3911.42   2
  -3  -3   4 210787. 4137.35   3
  -3  -3   4 191366. 1876.73   4
   3  -3  -4 186909. 3066.60   4
  -2  -3   4 291406. 4685.63   2
  -2  -3   4 294516. 4603.02   3
  -1  -3   4 113371. 2996.40   2
   1  -3  -4 108126. 2206.93   1
   0  -3   4 51863.9 2092.28   2
   0  -3   4 49132.6 1351.24   4
   0  -3  -4 49579.8 1556.49   1
   0   3  -4 49338.3 1070.32   1
   1  -3   4 300839. 5223.98   2
  -1   3  -4 275721. 2587.87   1
   1  -3   4 276159. 3469.39   4
  -1  -3  -4 299658. 4071.77   1
   2  -3   4 84276.7 2858.18   2
  -2  -3  -4 78137.5 2242.13   1
  -2   3  -4 77193.9 1529.77   1
   2  -3   4 75624.1 1958.34   4
   2   3   4 86862.8 2948.94   2
   3   3   4 4785.17 736.160   2
  -3  -3  -4 4786.81 621.779   1
   3  -3   4 4364.92 500.379   4
  -3   3  -4 4318.50 408.776   1
   3  -3   4 3009.66 563.349   2
   4  -3   4 33346.2 1952.85   2
   4   3   4 34418.5 1990.60   2
  -4   3  -4 32122.9 1265.39   1
   4  -3   4 32487.1 1486.20   4
  -4  -3  -4 33483.8 1777.47   1
   5  -3   4 64941.8 2784.77   2
  -5   3  -4 63103.1 2059.16   1
  -5  -3  -4 67388.4 2731.43   1
   5  -3   4 65501.7 2260.92   4
   5   3   4 70808.0 2906.92   2
   6   3   4 3129.04 633.284   2
   6  -3   4 2277.60 567.951   2
  -6  -3  -4 1687.02 477.584   1
  -7  -3  -4 1608.99 517.077   1
   8  -3   4 459.403 148.507  11
   8  -3   4 296.974 145.099   5
  -8  -3  -4 576.285 327.226   1
  -8  -3  -4 360.057 193.278  14
   8   3   4 303.357 147.909  11
   8  -3   4 444.308 173.828   7
   8   3   4 568.451 183.824   5
   9   3   4 647.142 190.659  11
   9  -3   4 865.457 218.607  11
  -9  -3  -4 291.068 224.978   1
   9  -3   4 900.824 215.149   9
   9   3   4 919.884 236.456   5
   9  -3   4 865.126 218.212   7
   9  -3   4 882.384 229.056   5
  -9  -3  -4 868.412 278.952  14
  10   3   4 2632.95 426.235   5
  10  -3   4 2557.40 411.967   5
 -10  -3  -4 3084.07 573.896  14
  10  -3   4 2982.94 382.785   9
  10   3   4 2442.07 366.655  11
  10  -3   4 3007.64 433.763   7
  10  -3   4 2757.56 385.986  11
  11   3   4 1196.30 249.385  11
  11  -3   4 1545.52 276.400   9
  11  -3   4 1429.62 293.969  11
  11   3   4 1619.82 354.519   5
  11  -3   4 1222.49 282.330   5
 -11   3  -4 1259.21 360.834  14
 -11  -3  -4 1078.06 344.285  14
  12   3   4 923.384 241.288  11
  12  -3   4 698.598 204.462  11
  12   3   4 714.695 219.386   5
  12  -3   4 744.437 232.582   5
 -12  -3  -4 752.458 314.535  14
 -12   3  -4 1042.18 319.959  14
  12  -3   4 988.456 207.780   9
  13   3   4 13641.7 836.954   5
  13  -3   4 13027.1 754.552   5
  13  -3   4 12687.1 636.173   9
 -13   3  -4 13232.6 959.761  14
 -13  -3  -4 14326.3 1085.00  14
  13  -3   4 13104.1 750.539  11
  14  -3   4 5631.46 414.642   5
  14   3   4 5218.05 460.917   5
  14  -3   4 4811.74 324.627   9
 -14   3  -4 5291.97 506.228  14
  14  -3   4 5386.44 426.487  11
  14   3   4 5593.24 420.207  15
 -14  -3  -4 5214.47 579.946  14
  15   3   4 6624.09 364.912  15
 -15  -3  -4 6252.85 490.980  14
  15  -3   4 5552.79 289.380  15
  17   4  -4 3169.13 277.419   5
  17  -4  -4 3164.01 293.743   5
  17  -4  -4 3035.98 332.326   8
 -17  -4   4 2601.04 305.723  14
  17  -4  -4 3036.59 259.363  11
  16  -4  -4 1378.64 233.455   5
  16  -4  -4 1526.29 280.964   8
  16  -4  -4 1306.77 211.602  11
 -16  -4   4 1130.59 265.774  14
  16   4  -4 1280.30 214.074   5
  15  -4  -4 5281.47 557.524   8
  15  -4  -4 5294.67 478.091  11
  15   4  -4 5238.77 495.290   5
  15  -4  -4 6674.03 588.614   5
 -15  -4   4 4872.51 600.788  14
  14  -4  -4 3672.36 426.823  11
  14   4  -4 3996.76 456.449   5
  14  -4  -4 3392.86 471.256   8
 -14  -4   4 3856.76 574.899  14
  14  -4  -4 3834.75 437.603   7
  14  -4  -4 3843.61 493.190   5
  13  -4  -4 186.232 114.510  11
  13   4  -4 270.475 182.560   8
  13   4  -4 173.932 138.344   5
  13  -4  -4 344.831 148.330   5
  13  -4  -4 218.539 133.287   8
  13  -4  -4 313.020 172.649   7
 -13  -4   4 86.3248 117.885  14
  12   4  -4 4213.56 478.989   5
  12  -4  -4 3245.92 463.288   5
  12   4  -4 3878.13 506.899   8
  12  -4  -4 4058.53 521.852   8
  12  -4  -4 3899.90 451.348   7
  11  -4  -4 779.751 244.243   8
  11   4  -4 1344.65 278.508   5
 -11  -4   4 460.710 417.346   3
 -11  -4   4 924.537 294.641  12
  11  -4  -4 1139.39 281.248   5
  11   4  -4 1395.04 308.888   8
  11  -4  -4 1336.96 268.471   7
 -10   4   4 5650.21 1162.01   3
 -10  -4   4 4396.47 1077.40   3
  10   4  -4 3882.95 444.767   5
  10  -4  -4 4540.36 515.314   5
  10   4  -4 4623.70 498.791   8
  10  -4  -4 4631.03 507.833   8
 -10   4   4 4554.63 466.744  16
 -10  -4   4 4409.64 530.527  12
  -9  -4   4 22116.3 2225.67   3
   9   4  -4 21131.3 1423.75  17
  -9   4   4 24848.2 2274.57   3
  -8   4   4 5275.94 1021.26   3
  -8  -4   4 2345.01 690.680   3
  -7   4   4 44749.5 2792.18   3
  -7  -4   4 31999.4 2290.28   3
  -6  -4   4 34875.9 2196.47   3
   6  -4  -4 38469.7 1287.91   4
  -5  -4   4 3696.87 691.489   3
  -5   4   4 3661.64 793.995   3
   5  -4  -4 3672.38 414.039   4
  -4  -4   4 38888.6 1987.52   3
  -4  -4   4 38002.9 950.382   4
   4  -4  -4 34983.0 1362.10   4
   3  -4  -4 118.611 122.815   4
  -3  -4   4 294.298 216.928   2
  -3  -4   4 30.5854 122.477   3
  -3  -4   4 248.434 101.639   4
  -2  -4   4 39742.1 1855.68   2
  -2  -4   4 37098.3 1665.56   3
  -2  -4   4 33437.3 1084.76   4
  -1  -4   4 6104.00 758.971   2
  -1  -4   4 5550.06 475.742   4
  -1  -4   4 6155.81 629.261   3
   1  -4  -4 6850.89 594.579   1
   0  -4  -4 808.977 225.110   1
   0  -4   4 1087.82 356.791   2
   0   4  -4 978.280 133.153   1
   0  -4   4 861.078 213.439   4
  -1  -4  -4 50562.9 1756.87   1
   1  -4   4 52111.9 2281.47   2
  -1   4  -4 48667.7 902.807   1
   1  -4   4 49710.0 1604.92   4
   2  -4   4 9971.71 1042.84   2
  -2   4  -4 8803.35 426.014   1
  -2  -4  -4 8944.83 802.665   1
   2  -4   4 9578.23 743.920   4
  -3   4  -4 38340.9 1132.19  17
   3  -4   4 38386.3 2119.05   2
  -3  -4  -4 38136.5 1799.15   1
   3  -4   4 35275.5 1520.20   4
   3   4   4 40378.1 2173.89   2
   4   4   4 2527.08 586.486   2
   4  -4   4 2125.44 544.572   2
  -4  -4  -4 3430.13 607.549   1
   4  -4   4 2486.21 462.091   4
   5   4   4 81903.6 3278.28   2
   5  -4   4 82883.8 3328.70   2
  -5  -4  -4 82025.2 3140.49   1
   6  -4   4 622.811 306.605   2
   6  -4   4 131.983 139.158   4
   6   4   4 105.011 188.360   2
  -6  -4  -4 515.031 262.981   1
   7   4   4 117.327 70.0546  11
  -7  -4  -4-202.032 276.709   1
   8  -4   4 2848.14 399.947   5
   8  -4   4 1708.34 284.735  11
   8   4   4 2152.99 357.644   5
   8  -4   4 2191.18 347.073   7
  -8  -4  -4 1883.83 439.670  14
  -8  -4  -4 2141.72 684.014   1
   8   4   4 2192.93 330.541  11
   9   4   4 359.281 158.119  11
   9  -4   4 306.518 123.714  11
   9  -4   4 445.583 182.913   5
  -9  -4  -4 279.806 234.349   3
  -9  -4  -4 457.602 236.806  14
   9  -4   4 461.188 162.763   9
  -9  -4  -4-161.832 267.409   1
   9  -4   4 318.826 147.535   7
   9   4   4 468.548 189.586   5
  10   4   4 5716.03 613.392   5
  10  -4   4 6331.22 611.136   5
  10  -4   4 6017.30 546.924   9
  10  -4   4 5581.03 586.036   7
 -10  -4  -4 5249.81 736.845  14
  10   4   4 5113.27 524.887  11
  10  -4   4 5717.65 552.108  11
  11  -4   4-5.07299 82.5198  11
  11  -4   4 78.7919 87.6111   9
 -11  -4  -4-26.4151 153.834  14
  11   4   4 160.005 101.972  11
  11  -4   4 92.1289 126.923   5
  11   4   4 56.6262 139.058   5
  11  -4   4 291.227 178.707   7
  12  -4   4 7542.29 559.756   9
 -12  -4  -4 7587.58 854.963  14
  12  -4   4 6306.41 545.947   5
  12   4   4 7830.21 667.981   5
 -12   4  -4 6446.72 707.664  14
  12  -4   4 6380.93 556.954  11
  13  -4   4 2489.58 314.057   5
  13  -4   4 2338.20 278.643   9
  13   4   4 2424.05 341.217   5
  13   4   4 2826.00 330.051  15
 -13   4  -4 2396.67 399.984  14
 -13  -4  -4 2284.76 436.853  14
  13  -4   4 2456.15 312.423  11
  14  -4   4 272.364 101.903  11
  14   4   4 220.673 95.2657   5
  14  -4   4 363.481 98.7003   9
  14   4   4 382.792 111.865  15
 -14  -4  -4 250.938 171.232  14
  15   4   4 217.133 69.0693  15
 -15  -4  -4 310.526 127.262  14
  17   5  -4 14030.8 494.191   5
  17  -5  -4 14953.1 561.141   5
  17  -5  -4 15628.9 698.074   8
  17  -5  -4 15369.4 550.890  11
  16  -5  -4 5181.78 404.104  11
  16  -5  -4 5408.40 434.527   5
  16  -5  -4 6073.67 527.450   8
 -16  -5   4 5463.72 507.548  14
  16   5  -4 5513.97 406.826   5
  15  -5  -4 7846.55 569.732  11
  15  -5  -4 8391.81 626.969   5
  15  -5  -4 8214.82 688.227   8
 -15  -5   4 8439.87 731.671  14
  15   5  -4 7465.42 546.707   5
  14  -5  -4 43986.2 1455.68  11
  14   5  -4 47254.4 1481.74   5
  14  -5  -4 46594.8 1615.32   5
  14  -5  -4 46008.6 1716.92   8
 -14  -5   4 45787.4 1862.65  14
  14  -5  -4 44956.8 1461.83   7
  13  -5  -4 7120.21 608.446  11
  13  -5  -4 7513.28 722.869   8
  13   5  -4 6953.92 592.882   5
  13  -5  -4 7159.40 659.855   5
  13  -5  -4 7319.21 615.995   7
 -13  -5   4 8187.96 813.821  14
  12   5  -4 17435.7 937.125   5
  12  -5  -4 17684.2 1055.17   5
  12  -5  -4 16750.7 945.658   7
 -12  -5   4 16202.2 1138.14  14
  12  -5  -4 15571.5 1025.17   8
 -11  -5   4 96518.0 5425.34   3
  11   5  -4 87612.4 2093.63   5
  11  -5  -4 98164.6 2457.72   5
  11   5  -4 93788.2 2457.22   8
  11  -5  -4 94610.3 2466.07   8
  11  -5  -4 91734.4 2170.10   7
 -11  -5   4 92291.1 2640.42  14
  10  -5  -4 9783.09 766.256   5
 -10  -5   4 9739.46 1651.88   3
  10   5  -4 7912.45 938.335  17
  10   5  -4 9185.42 728.233   8
 -10   5   4 8529.36 635.593  16
  10  -5  -4 8585.03 717.486   8
  10  -5  -4 8190.33 628.131   7
 -10  -5   4 8397.79 749.264  12
   9   5  -4 20952.6 1488.50  17
  -9  -5   4 18849.4 2112.50   3
  -8  -5   4 13533.3 1627.69   3
   8   5  -4 15536.4 1246.20  17
  -8   5   4 18444.8 2001.97   3
  -7   5   4 5507.58 1095.88   3
  -7  -5   4 3368.75 799.205   3
   7  -5  -4 4172.99 487.041   4
  -6  -5   4 78617.5 3462.61   3
   6  -5  -4 87648.8 2202.45   4
  -5  -5   4 168293. 4673.41   3
   5  -5  -4 173241. 3235.29   4
  -4  -5   4 8380.29 562.912   4
   4  -5  -4 9041.85 781.410   4
  -3  -5   4 122545. 2257.07   4
   3  -5  -4 129807. 3139.04   4
  -2  -5   4 104060. 3295.94   2
  -2  -5   4 98641.0 2728.18   3
   2  -5  -4 99881.8 2283.06   1
  -2  -5   4 90938.1 2039.12   4
   2  -5  -4 94083.0 2813.62   4
  -1  -5   4 3149.75 599.889   2
   1  -5  -4 3290.66 432.465   1
  -1   5   4 3863.10 521.224  17
  -1  -5   4 2565.24 365.307   4
  -1  -5   4 2779.36 411.241   3
   0  -5   4 877.655 398.049   2
   0   5   4 1536.30 331.642  17
   0  -5  -4 1237.39 305.599   1
   0  -5   4 1466.20 294.578   4
   1  -5   4 42564.9 2208.35   2
  -1  -5  -4 41112.9 1677.57   1
   1  -5   4 39530.8 1538.49   4
   2  -5   4 115959. 3794.29   2
  -2  -5  -4 123036. 3119.76   1
  -2   5  -4 114900. 2371.15  17
   2  -5   4 114278. 2772.54   4
   3  -5   4 11091.0 1209.43   2
  -3  -5  -4 11546.7 1045.12   1
   3   5   4 13579.6 983.182  17
   3  -5   4 11092.6 915.534   4
   3   5   4 12187.4 1264.02   2
   4  -5   4 131707. 4320.66   2
  -4  -5  -4 131862. 3886.79   1
   4   5   4 153800. 3317.17  17
   4  -5   4 121830. 3171.93   4
   4   5   4 144462. 4470.39   2
   5  -5   4 68155.1 3213.76   2
   5  -5   4 67496.9 2503.67   4
  -5  -5  -4 72021.7 3067.42   1
   5   5   4 76378.7 3328.17   2
   6  -5   4 10150.0 1031.85   4
   6   5   4 10860.8 1263.70   2
  -6  -5  -4 9982.67 1248.79   1
  -7  -5  -4 426.379 261.944   1
   7  -5   4 249.340 180.308   4
  -7  -5  -4 652.600 260.545  14
   7   5   4 573.375 199.289   5
   7  -5   4 516.925 163.265   7
   7   5   4 545.218 172.489  11
   8  -5   4 498.179 180.985  11
   8  -5   4 428.913 152.656   7
  -8  -5  -4 1055.12 468.582   1
  -8  -5  -4 559.755 247.457  14
   8   5   4 658.274 187.853   5
   8   5   4 338.811 132.671  11
   9  -5   4 9139.86 684.366  11
  -9  -5  -4 11010.9 1618.78   3
   9   5   4 9705.28 772.714   5
   9  -5   4 9387.35 747.824   7
  -9  -5  -4 10206.0 1015.99  14
  10  -5   4 58352.3 1741.24  11
  10   5   4 58972.1 1900.64   5
  10  -5   4 60735.9 1744.61   9
  10  -5   4 57175.7 1877.30   7
 -10  -5  -4 60718.5 2497.38  14
  11  -5   4 22334.3 1032.54   9
 -11  -5  -4 23205.2 1508.93  14
  11  -5   4 23447.0 1189.59   7
  11   5   4 22341.5 1153.26   5
  11  -5   4 21804.7 1049.22  11
  12   5   4 5258.02 526.899   5
  12  -5   4 4464.47 428.798   9
  12   5   4 5189.52 467.751  15
 -12  -5  -4 5068.94 684.784  14
  12  -5   4 4384.15 447.912  11
  13   5   4 17329.8 869.196   5
  13  -5   4 17593.5 756.747   9
  13   5   4 17944.1 782.797  15
 -13  -5  -4 18640.9 1173.26  14
  13  -5   4 18603.7 826.612  11
  14   5   4 1445.14 193.409  15
  14  -5   4 1524.38 187.448   9
 -14  -5  -4 1509.67 297.843  14
  14  -5   4 1364.26 192.799  11
 -15  -5  -4 1665.08 224.230  14
  15   5   4 1739.76 156.073  15
  17  -6  -4 156.832 67.2862   8
  17  -6  -4 415.471 92.5357  11
  16   6  -4 6158.54 372.198   5
  16  -6  -4 6314.31 419.258   5
 -16  -6   4 5558.05 451.857  14
  16  -6  -4 6311.56 429.844  11
  16  -6  -4 7073.86 538.708   8
  15  -6  -4 11155.7 663.765   5
  15  -6  -4 10963.2 756.325   8
 -15  -6   4 11244.5 786.156  14
  15   6  -4 11357.7 613.358   5
  15  -6  -4 10698.6 647.970  11
  14   6  -4 1170.80 215.696   5
  14  -6  -4 1750.56 294.650  11
  14  -6  -4 2257.83 345.851   5
  14  -6  -4 1950.15 349.426   8
  14  -6  -4 1597.05 263.545   7
 -14  -6   4 1602.98 349.655  14
  13  -6  -4 394.268 202.679   5
  13   6  -4 131.614 86.8954   5
 -13  -6   4 178.943 144.804  14
  13  -6  -4 97.9452 137.838   8
  13  -6  -4 290.817 136.656   7
  12  -6  -4 945.294 251.004   5
  12  -6  -4 1135.71 293.972   8
 -12  -6   4 995.712 306.884  14
  12  -6  -4 1126.22 255.424   7
  12   6  -4 919.831 202.533   5
  11  -6  -4 7505.48 676.515   5
 -11  -6   4 7003.96 1580.67   3
  11  -6  -4 7913.63 728.209   8
  11  -6  -4 6950.56 606.639   7
 -10  -6   4 16538.3 2191.30   3
  10   6  -4 18351.4 1448.20  17
  10  -6  -4 20555.8 1108.37   5
  10  -6  -4 18622.3 978.637   7
  10  -6  -4 20439.9 1134.19   8
  -9  -6   4 36046.4 3001.42   3
   9  -6  -4 38676.9 1506.33   8
   9   6  -4 35869.2 2032.84  17
   9  -6  -4 35152.6 1300.27   7
  -9  -6   4 36453.7 1491.79  12
  -8  -6   4 43474.8 3081.24   3
   8   6  -4 45873.6 2241.05  17
  -7  -6   4 15952.5 1735.80   3
   7   6  -4 16068.1 1301.59  17
   7  -6  -4 18501.0 1132.91   4
   6  -6  -4 13677.3 975.925   4
  -6  -6   4 11603.9 1376.43   3
   6   6  -4 13283.5 1138.52  17
  -5  -6   4 57420.6 2826.66   3
   5  -6  -4 67766.4 2220.98   4
  -4  -6   4 16648.3 1409.92   3
  -4  -6   4 16862.5 931.286   4
  -3  -6   4 869.656 234.220   4
   3  -6  -4 890.643 282.184   4
  -3  -6   4 782.364 331.434   3
   3  -6  -4 501.168 153.314   1
  -2  -6   4 607.763 206.475   4
   2  -6  -4 357.308 153.924   1
   2  -6  -4 970.196 341.969   4
  -2  -6   4 860.093 262.122   3
  -1  -6   4 14083.9 931.311   4
  -1  -6   4 15796.9 1411.34   2
  -1  -6   4 16464.8 986.959   3
   1  -6  -4 16415.1 1002.54   1
   1  -6  -4 14227.3 1210.05   4
   0   6  -4 160.220 135.197  17
   0  -6   4 285.905 160.447   2
   0  -6  -4-46.9819 109.346   1
   0  -6   4-30.0757 138.891   4
   1   6   4 5683.55 709.806  17
  -1  -6  -4 4507.25 584.118   1
   1  -6   4 5276.07 849.653   2
  -1   6  -4 5920.61 600.980  17
   1  -6   4 5126.21 610.115   4
   2  -6   4 37339.9 2298.00   2
  -2  -6  -4 37392.3 1815.84   1
   2  -6   4 33983.5 1627.90   4
   2   6   4 41101.8 1884.37  17
  -2   6  -4 37404.7 1453.58  17
   3   6   4 17808.2 1258.02  17
   3  -6   4 16161.2 1570.29   2
  -3  -6  -4 16511.6 1313.01   1
   3  -6   4 13648.6 1075.12   4
   4  -6   4 21298.6 1866.70   2
   4   6   4 25023.5 1960.63   2
   4  -6   4 23536.8 1482.30   4
  -4  -6  -4 23896.8 1725.78   1
   4   6   4 26679.6 1525.55  17
   5   6   4 7454.56 1064.37   2
   5  -6   4 6960.65 849.092   4
  -5  -6  -4 5932.46 913.302   1
   5   6   4 8952.57 861.776  17
  -6  -6  -4 42836.8 1863.50  14
   6  -6   4 41705.8 2167.77   4
   6   6   4 43749.7 2655.94   2
  -6  -6  -4 38454.0 2535.60   1
   7  -6   4 90073.0 2005.91  11
   7  -6   4 91876.4 3376.91   4
   7   6   4 105361. 2330.02   5
  -7  -6  -4 101325. 2988.80  14
  -7  -6  -4 95942.0 4313.85   1
   7  -6   4 94120.6 2229.29   7
   8  -6   4 20301.5 999.835  11
  -8  -6  -4 23184.4 1490.72  14
  -8  -6  -4 21445.5 2199.24   1
   8   6   4 23610.1 1152.42   5
   8  -6   4 22300.7 1129.02   7
   9  -6   4 717.131 204.553  11
   9   6   4 1062.45 246.860   5
   9  -6   4 621.715 227.998   7
  10  -6   4 2044.79 331.962  11
  10   6   4 2806.55 410.887   5
  10  -6   4 2245.00 354.405   9
  10  -6   4 2108.42 356.560   7
  11  -6   4 1712.85 294.648  11
 -11  -6  -4 1427.27 338.595  14
  11   6   4 1744.19 319.705   5
  11  -6   4 1528.40 294.238   9
  11   6   4 1680.45 278.712  15
  11  -6   4 1824.18 351.092   7
  12  -6   4 302.921 131.621  11
  12   6   4 127.325 115.006  15
  12  -6   4 72.0923 110.615   9
 -12  -6  -4 131.579 211.507  14
  12   6   4-62.2946 88.9251   5
  13  -6   4 896.382 178.278  11
  13   6   4 1112.63 192.326  15
 -13  -6  -4 1197.82 304.435  14
  13  -6   4 851.731 172.921   9
  14  -6   4 4028.86 288.130   9
 -14  -6  -4 3915.50 440.188  14
  14   6   4 3733.70 280.295  15
  14  -6   4 4110.48 299.795  11
  16  -7  -4 168.830 90.9412  11
  16  -7  -4 100.751 43.8859   5
  16  -7  -4 202.984 116.469   8
  15  -7  -4 3743.53 348.077   5
  15  -7  -4 4029.71 436.234   8
  15  -7  -4 3838.39 364.721   7
  15  -7  -4 3806.75 374.793  11
  14  -7  -4 16077.9 853.611  11
  14  -7  -4 15832.4 836.372   7
  14  -7  -4 15381.7 938.158   8
  14  -7  -4 16412.6 839.486   5
  13  -7  -4 8499.97 735.394   8
  13  -7  -4 9741.00 706.209   5
  13  -7  -4 8670.04 667.371   7
  12  -7  -4 1282.09 285.989   5
  12  -7  -4 1452.01 318.386   8
  12  -7  -4 1369.13 283.229   7
  11  -7  -4 372.292 202.295   8
  11  -7  -4 311.774 161.484   5
  11  -7  -4 587.956 213.451   7
  10   7  -4 5245.78 815.560  17
  10  -7  -4 3813.66 520.736   8
 -10  -7   4 4217.84 1116.96   3
  10  -7  -4 4122.32 498.304   5
  10  -7  -4 4239.74 483.150   7
 -10  -7   4 4113.16 425.515  13
  -9  -7   4 9125.81 1576.25   3
   9  -7  -4 8484.50 685.150   5
  -9  -7   4 7846.46 569.296  13
   9  -7  -4 8041.10 646.732   7
   9   7  -4 8388.59 1000.77  17
   9  -7  -4 9393.69 773.018   8
   8  -7  -4 2724.52 399.680   8
  -8  -7   4 2956.64 844.195   3
   8   7  -4 2034.74 492.904  17
   7   7  -4-5.52009 149.952  17
  -7  -7   4-92.5646 314.091   3
   7  -7  -4-69.7283 93.3957   4
   6  -7  -4-59.2661 134.672   4
  -6  -7   4-157.604 284.929   3
   6   7  -4-37.8108 169.963  17
  -5  -7   4 4475.24 843.411   3
   5  -7  -4 4170.02 612.511   4
   5   7  -4 4126.83 641.980  17
  -4  -7   4 4405.36 757.199   3
   4   7  -4 6591.24 787.234  17
   4  -7  -4 6260.90 771.799   4
   4  -7  -4 5558.69 568.046   1
  -4  -7   4 4237.83 538.343   4
  -3  -7   4 4577.47 733.703   3
   3  -7  -4 5152.75 553.020   1
   3   7  -4 4457.30 642.987  17
  -3  -7   4 3623.05 508.088   4
   3  -7  -4 4367.40 681.230   4
   2   7  -4 16355.8 1162.79  17
  -2  -7   4 17763.3 1194.66   3
  -2  -7   4 15223.9 1029.90   4
   2  -7  -4 18265.1 1072.88   1
   2  -7  -4 17138.8 1368.59   4
   1   7  -4 26382.4 1453.85  17
  -1  -7   4 25987.6 1380.81   4
   1  -7  -4 27705.7 1815.26   4
   1  -7  -4 29574.6 1425.42   1
   0  -7  -4 76431.1 2395.17   1
   0  -7   4 67803.9 2316.63   4
   0   7  -4 69867.3 2284.68  17
   0  -7  -4 67625.9 2928.08   4
  -1  -7  -4 31172.6 1628.46   1
   1  -7   4 27638.8 1525.15   4
  -2  -7  -4 502.858 232.803   1
   2   7   4 604.547 340.486  17
   2  -7   4 515.696 262.575   4
  -2   7  -4 803.423 229.654  17
   3   7   4 5673.67 778.827  17
   3  -7   4 5095.73 705.239   4
  -3  -7  -4 6131.84 857.068   1
   4   7   4 30076.4 1762.08  17
  -4  -7  -4 29367.0 1977.66   1
   4  -7   4 27833.0 1707.36   4
   4   7   4 30830.5 2297.91   2
   5   7   4 212.405 258.363   2
   5  -7   4-60.7627 161.216   4
  -5  -7  -4 22.5443 120.167   1
   5   7   4 11.3708 195.931  17
   6  -7   4 5900.49 853.782   4
   6   7   4 6165.54 547.446   5
  -6  -7  -4 5768.26 708.708  14
   6   7   4 6028.97 487.062  15
   6  -7   4 6044.18 549.880   7
  -6  -7  -4 5765.89 1018.56   1
   7  -7   4 836.145 205.246  11
  -7  -7  -4 802.163 440.057   1
  -7  -7  -4 907.105 332.171  14
   7   7   4 1483.66 293.574   5
   7   7   4 1002.05 204.072  15
   7  -7   4 1019.63 258.698   7
   7  -7   4 525.023 269.289   4
   8  -7   4 1765.01 304.283  11
   8   7   4 1404.14 284.939   5
   8   7   4 1631.81 276.551  15
   8  -7   4 1657.86 310.251   7
  -8  -7  -4 1305.45 378.160  14
  -9  -7  -4 5850.50 763.103  14
   9   7   4 6206.92 523.081  15
   9  -7   4 4799.33 541.728   7
   9  -7   4 5514.72 517.528  11
   9   7   4 5506.99 548.578   5
  10  -7   4 5090.00 496.797  11
  10   7   4 5484.80 545.173   5
  10  -7   4 5041.92 547.789   7
 -10  -7  -4 5412.21 733.529  14
  10   7   4 5807.52 512.147  15
  10  -7   4 6050.36 557.461   9
  11  -7   4 106.712 68.6280  11
  11  -7   4 174.309 125.876   9
  11   7   4 223.093 146.967   5
 -11  -7  -4 544.296 285.740  14
  11  -7   4 172.907 136.025   7
  11   7   4 197.674 100.171  15
  12  -7   4 3460.64 364.944   9
  12   7   4 3220.99 330.232  15
  12  -7   4 3088.57 337.204  11
 -12  -7  -4 3025.69 496.404  14
 -13  -7  -4 12499.0 865.078  14
  13   7   4 11967.9 551.465  15
  13  -7   4 11993.9 586.120   9
  13  -7   4 12726.3 585.465  11
  14  -7   4 2835.06 207.243  11
  14  -7   4 3546.07 255.259   9
 -14  -7  -4 3434.14 373.492  14
  14   7   4 3360.75 228.720  15
  16  -8  -4 574.890 123.917  11
  16  -8  -4 492.399 119.931   8
  15  -8  -4 2080.36 265.644  11
  15  -8  -4 2218.08 307.941   8
  15  -8  -4 2018.59 246.650   7
  14  -8  -4 1750.32 277.622  11
  14  -8  -4 1585.86 228.563   5
  14  -8  -4 1883.10 328.825   8
  14  -8  -4 1472.02 249.831   7
  13  -8  -4 336.464 122.485   7
  13  -8  -4 562.764 196.476   8
  13  -8  -4 572.603 157.135   5
  12  -8  -4 11816.1 756.636   5
  12  -8  -4 13008.1 920.059   8
  12  -8  -4 12040.2 812.034   7
  11  -8  -4 2707.91 378.579   5
  11  -8  -4 2851.06 446.991   8
  11  -8  -4 3086.54 420.067   7
  10   8  -4 668.527 362.480  17
  10  -8  -4 843.332 243.863   8
  10  -8  -4 516.794 156.726   7
 -10  -8   4 861.186 195.821  13
   9   8  -4 87924.6 3383.47  17
  -9  -8   4 86557.7 4963.84   3
   9  -8  -4 89580.7 2441.61   8
  -9  -8   4 82229.8 1878.86  13
   9  -8  -4 85686.5 2174.85   7
  -8  -8   4 94515.2 4870.94   3
   8   8  -4 98536.4 3511.43  17
  -8  -8   4 93095.5 1970.92  13
   8  -8  -4 94682.7 2225.51   7
   8  -8  -4 100361. 2522.32   8
   7   8  -4 23214.9 1676.99  17
   7  -8  -4 24074.6 1266.12  10
   7  -8  -4 24006.3 1282.77  14
  -7  -8   4 20388.6 2132.20   3
   7  -8  -4 22456.0 1180.70   8
   7  -8  -4 23873.3 1516.74   4
   6   8  -4 12254.5 1207.11  17
   6  -8  -4 13720.6 1149.19   4
  -5  -8   4 54828.1 3008.59   3
   5   8  -4 56614.7 2499.24  17
   5  -8  -4 55930.3 2386.62   4
   5  -8  -4 59039.6 1935.77   1
  -4  -8   4 610.965 237.658   4
   4  -8  -4-97.5010 181.717   4
  -4  -8   4 527.164 317.256   3
   4   8  -4 343.559 295.374  17
   4  -8  -4 89.2884 88.6275   1
  -3  -8   4 131.964 149.458   4
   3  -8  -4-23.9996 114.748   4
   3   8  -4 102.467 192.013  17
   3  -8  -4 34.5225 116.050   1
   2   8  -4 22891.4 1461.87  17
   2  -8  -4 25380.9 1326.53   1
  -2  -8   4 21190.1 1333.18   4
   2  -8  -4 23283.0 1691.87   4
   1  -8  -4 5582.34 645.210   1
  -1  -8   4 4272.37 614.346   4
   1  -8  -4 5933.07 903.729   4
  -1   8   4 7153.30 882.838  17
   1   8  -4 5412.14 696.997  17
   0   8   4 13422.1 1220.07  17
   0  -8  -4 13935.7 1077.77   1
   0  -8   4 12540.4 1079.62   4
   0   8  -4 12914.0 1040.70  17
   0  -8  -4 12689.9 1354.78   4
   1  -8   4 33557.9 1819.72   4
  -1  -8  -4 36635.3 1875.75   1
   1   8   4 34541.5 2047.12  17
  -1   8  -4 38384.9 1726.91  17
  -1  -8  -4 34264.6 2281.57   4
   2   8   4 1544.11 488.344  17
  -2  -8  -4 1633.19 465.397   1
  -2   8  -4 1288.36 340.353  17
   2  -8   4 1772.24 449.883   4
   3   8   4 11229.4 1177.80  17
   3  -8   4 12960.8 1189.69   4
  -3  -8  -4 14154.7 1351.25   1
   4   8   4 18658.5 1504.02  17
  -4  -8  -4 16683.8 1557.81   1
   4  -8   4 16905.6 1406.66   4
   5   8   4 16834.2 1376.51  17
  -5  -8  -4 17642.1 1202.55  14
   5  -8   4 15327.9 1387.07   4
   5  -8   4 15165.8 952.659  13
  -5  -8  -4 16261.4 1650.90   1
   5   8   4 17074.2 1820.08   2
   5  -8   4 15415.9 877.369   7
   5   8   4 17440.3 806.206  15
   6   8   4 124296. 2405.80   5
   6   8   4 124842. 2223.60  15
  -6  -8  -4 126939. 3340.87  14
   6  -8   4 120378. 2542.12   7
   6  -8   4 122280. 4060.13   4
  -6  -8  -4 124874. 4915.26   1
  -7  -8  -4 198954. 6598.00   1
   7   8   4 195758. 2856.96  15
   7   8   4 194796. 3097.75   5
  -7  -8  -4 196000. 4268.00  14
   7  -8   4 195460. 3343.24   7
   7  -8   4 195738. 5256.00   4
   8  -8   4 59972.3 1681.38  11
   8   8   4 58379.0 1726.13   5
   8   8   4 58960.9 1587.35  15
  -8  -8  -4 58934.8 2381.00  14
   8  -8   4 60728.4 1903.81   7
   9  -8   4 10943.2 706.911  11
   9   8   4 10353.2 730.976   5
   9  -8   4 12442.0 812.536   9
   9   8   4 9812.56 643.063  15
   9  -8   4 9463.06 757.772   7
  -9  -8  -4 10963.1 1038.64  14
  10  -8   4 2795.63 370.824  11
  10  -8   4 2948.15 388.417   9
  10   8   4 2558.67 325.199  15
  10  -8   4 2764.77 409.643   7
 -10  -8  -4 2453.00 489.722  14
 -11  -8  -4 14202.2 1076.99  14
  11  -8   4 16245.5 833.283   9
  11  -8   4 16196.9 916.152   7
  11   8   4 14123.4 702.485  15
  11  -8   4 15964.9 779.411  11
  12   8   4 1740.37 226.284  15
  12  -8   4 2247.32 284.669   9
 -12  -8  -4 1910.63 372.829  14
  12  -8   4 1736.25 231.437  11
 -13  -8  -4 5653.80 536.886  14
  13  -8   4 5758.88 381.485   9
  13  -8   4 5512.01 334.295  11
  13   8   4 5097.93 315.794  15
 -14  -8  -4 1820.49 245.523  14
  14  -8   4 1846.73 162.280   9
  16  -9  -4 342.105 79.3962  11
  15  -9  -4 1197.19 189.297  11
  15  -9  -4 1159.38 202.719   8
  15  -9  -4 1292.75 185.166   7
  14  -9  -4 125.398 90.7077  11
  14  -9  -4 46.4575 98.5139   8
  14  -9  -4 39.3175 60.4326   7
  13  -9  -4 3384.25 441.201   8
  13  -9  -4 3152.19 375.403   7
  12  -9  -4 464.305 207.198   8
  12  -9  -4 314.320 165.669   7
  11  -9  -4 363.242 199.840   8
  11  -9  -4 130.113 105.067   7
  10  -9  -4 6728.76 669.950   8
  10  -9  -4 6029.16 594.904   7
   9   9  -4 16168.2 1511.28  17
  -9  -9   4 15458.7 2148.79   3
   9  -9  -4 17378.5 1087.25   8
  -9  -9   4 14694.5 807.365  13
   9  -9  -4 15409.1 942.177   7
  -8  -9   4 9852.28 1627.84   3
   8  -9  -4 9664.22 739.893   7
   8  -9  -4 10313.8 838.506   8
  -8  -9   4 9609.81 654.403  13
   8   9  -4 10096.0 1167.16  17
   7  -9  -4 155.240 156.509  14
   7  -9  -4 184.018 144.254  10
   7   9  -4 82.7208 139.578  17
   7  -9  -4 249.503 196.239   8
  -7  -9   4 309.307 373.430   3
  -7  -9   4 482.738 178.634  13
   7  -9  -4 125.374 239.114   4
   6  -9  -4 9214.28 795.435  10
  -6  -9   4 8806.72 1341.13   3
   6  -9  -4 8481.86 758.487   8
   6   9  -4 8353.15 1022.60  17
   6  -9  -4 9592.74 826.939  14
   6  -9  -4 7389.41 897.551   4
  -6  -9   4 8471.63 604.127  13
   5  -9  -4 1295.61 409.622   4
   5   9  -4 1838.37 492.310  17
  -5  -9   4 740.435 325.189   3
  -4  -9   4 273.971 190.985   4
   4  -9  -4-112.463 196.248   4
   4   9  -4 70.1894 136.057  17
  -3  -9   4 82.5000 138.019   4
   3  -9  -4 337.918 248.698   4
   3  -9  -4 89.2663 114.568   1
   3   9  -4 52.7362 103.953  17
   2  -9  -4 3213.64 668.553   4
   2  -9  -4 2857.10 476.657   1
   2   9  -4 3430.26 595.870  17
  -2  -9   4 3512.10 594.773   4
  -2   9   4 3982.77 679.196  17
   1  -9  -4 25601.9 1458.10   1
  -1   9   4 27681.2 1826.09  17
   1   9  -4 26118.5 1598.79  17
  -1  -9   4 24767.8 1584.25   4
   1  -9  -4 23707.2 1851.29   4
   0  -9  -4 525.471 242.835   1
   0   9  -4 470.036 220.468  17
   0  -9  -4 803.087 444.726   4
   0   9   4 558.501 335.730  17
   0  -9   4 452.200 244.868   4
  -1  -9  -4 8368.01 957.627   1
   1  -9   4 7407.63 911.530   4
  -1  -9  -4 7250.27 1106.42   4
   1   9   4 9091.16 1083.33  17
  -1   9  -4 10135.6 965.300  17
  -2  -9  -4 311.310 387.035   4
   2   9   4 397.513 238.505  17
  -2  -9  -4 26.3551 129.846   1
  -2   9  -4 268.080 199.242  17
   2  -9   4-53.1872 114.444   4
   3   9   4 6099.51 904.267  17
  -3  -9  -4 6795.90 982.045   1
   3  -9   4 6690.33 909.672   4
  -3  -9  -4 7321.34 742.899  14
   3  -9   4 6741.11 675.058  13
  -3  -9  -4 6209.84 1107.58   4
  -4  -9  -4 27568.4 1499.07  14
   4   9   4 25921.7 1864.42  17
   4  -9   4 25753.0 1238.81  13
   4  -9   4 25598.9 1822.75   4
   4  -9   4 23082.0 1074.29   7
   4   9   4 25195.2 945.603  15
  -4  -9  -4 28330.8 2108.46   1
  -5  -9  -4 2055.33 434.891  14
   5   9   4 2266.05 684.971   2
   5  -9   4 2044.69 335.279   7
   5   9   4 2431.62 303.300  15
  -5  -9  -4 2212.42 611.376   1
   5  -9   4 1372.51 432.592  13
   5  -9   4 2992.64 639.837   4
  -6  -9  -4 216.039 195.803  14
   6   9   4 506.547 169.196  15
   6  -9   4 389.623 192.633   7
   6  -9   4 102.484 182.129   4
   7  -9   4 16174.8 1539.39   4
   7  -9   4 16274.4 967.711   7
   7   9   4 16741.2 817.011  15
  -7  -9  -4 15804.4 1218.52  14
   8  -9   4 22299.4 1142.72   7
  -8  -9  -4 22630.9 1467.53  14
   8   9   4 23300.5 962.772  15
   9  -9   4 18999.8 894.743  11
   9  -9   4 20463.4 1009.36   9
   9   9   4 16960.8 806.667  15
  -9  -9  -4 17876.4 1272.15  14
   9  -9   4 18887.1 1043.80   7
  10  -9   4 13449.7 714.914  11
  10  -9   4 14465.9 805.683   9
 -10  -9  -4 13550.3 1075.58  14
  10   9   4 12010.8 642.212  15
  10  -9   4 13367.0 846.327   7
  11  -9   4 1138.11 186.587  11
  11  -9   4 1344.81 247.497   9
  11   9   4 1057.02 177.272  15
  11  -9   4 1145.91 237.654   7
 -11  -9  -4 1150.08 306.550  14
  12   9   4 530.599 112.042  15
  12  -9   4 679.811 128.534  11
  12  -9   4 869.388 166.920   9
 -12  -9  -4 617.049 207.070  14
  13  -9   4 3915.09 288.854   9
 -13  -9  -4 3857.34 404.375  14
  15 -10  -4 1380.70 180.816  11
  15 -10  -4 1530.55 201.407   8
  14 -10  -4 7008.17 483.266  11
  14 -10  -4 8143.74 557.444   8
  14 -10  -4 7060.81 466.125   7
  13 -10  -4 119.342 109.124   8
  13 -10  -4-8.02231 90.7332   7
  12 -10  -4 24960.7 1193.48   8
  12 -10  -4 21698.4 1028.50   7
  11 -10  -4 31168.8 1395.49   8
  11 -10  -4 27668.9 1232.88   7
  10 -10  -4 85837.6 2395.85   8
  10 -10  -4 77797.1 2119.14   7
   9 -10  -4 41419.1 1687.12   8
   9 -10  -4 37969.4 1498.99   7
  -8 -10   4 36599.4 3153.54   3
  -8 -10   4 34270.9 1257.29  13
   8 -10  -4 32983.7 1401.29   7
   8 -10  -4 34729.7 1566.55   8
   7 -10  -4 7167.53 747.283  10
  -7 -10   4 8229.90 1443.04   3
   7  10  -4 9942.70 1171.32  17
  -7 -10   4 7199.25 591.880  13
   7 -10  -4 6904.86 905.306   4
   7 -10  -4 6723.10 691.875   8
   6 -10  -4 49214.3 1897.06  10
   6 -10  -4 50425.8 1936.80  14
   6  10  -4 54431.4 2713.59  17
   6 -10  -4 50407.6 1887.67   8
   6 -10  -4 47722.2 2430.47   4
  -6 -10   4 48152.1 1501.97  13
   5 -10  -4 107072. 2762.01  10
   5 -10  -4 108076. 3722.12   4
   5 -10  -4 105834. 2745.77   8
   5 -10  -4 103941. 2745.45  14
  -5 -10   4 102797. 2186.42  13
   5  10  -4 110332. 3781.78  17
   4 -10  -4 73869.4 2252.46  10
   4 -10  -4 75836.0 2320.87   8
   4  10  -4 77634.7 3120.69  17
   4 -10  -4 70003.7 2243.67  14
  -4 -10   4 69546.3 2744.01   4
   4 -10  -4 71480.8 3068.84   4
  -4 -10   4 69240.0 1806.87  13
   3 -10  -4 63733.7 2989.62   4
   3 -10  -4 64119.4 2166.63   8
  -3 -10   4 62619.9 2654.56   4
  -3 -10   4 61975.3 1717.71  13
   3 -10  -4 62727.0 2101.11  14
   3  10  -4 66076.2 2815.54  17
   2  10  -4 86177.9 3119.97  17
   2 -10  -4 76106.3 3360.58   4
  -2 -10   4 77339.7 2987.20   4
  -2  10   4 88696.3 3352.68  17
   1  10  -4 22968.6 1587.59  17
  -1  10   4 21668.3 1714.25  17
  -1 -10   4 19483.7 1525.74   4
   1 -10  -4 17915.7 1674.82   4
   0 -10  -4 1938.96 588.128   4
   0  10   4 2689.36 642.329  17
   0 -10  -4 1346.50 395.408   1
   0  10  -4 3682.01 638.013  17
   0 -10   4 2172.13 340.095  13
   0 -10  -4 2361.96 418.073  14
   0 -10   4 1975.38 495.912   4
  -1 -10  -4 211.857 210.792   4
   1  10   4 256.140 258.852  17
  -1 -10  -4 467.503 248.351   1
  -1 -10  -4 425.736 223.894  14
  -1  10  -4 425.982 234.277  17
   1 -10   4 407.700 235.423  13
   1 -10   4 528.564 277.504   4
  -2 -10  -4 2310.26 659.654   4
  -2 -10  -4 3532.20 492.079  10
  -2 -10  -4 2820.72 482.564  14
  -2 -10  -4 2559.45 559.165   1
   2 -10   4 2762.23 477.342  13
   2  10   4 3858.11 771.027  17
   2 -10   4 3213.88 647.386   4
  -3 -10  -4 32735.0 1540.33  10
  -3 -10  -4 35119.4 1677.13  14
   3  10   4 38620.6 2387.14  17
   3 -10   4 32066.1 2099.09   4
  -3 -10  -4 31008.4 2514.63   4
  -3 -10  -4 33200.1 2225.75   1
   3 -10   4 41115.0 1649.23  13
   3 -10   4 30523.4 1242.17   7
   4 -10   4 48418.3 1753.54  13
  -4 -10  -4 52870.0 2107.19  14
   4 -10   4 48780.6 2638.84   4
  -4 -10  -4 51695.0 2947.73   1
   4 -10   4 45814.9 1558.07   7
   4  10   4 50687.5 1346.10  15
  -4 -10  -4 51666.8 3339.52   4
   4  10   4 45937.9 2551.36  17
  -5 -10  -4 370.993 203.155  14
   5  10   4 316.729 320.299  17
   5  10   4 502.520 149.922  15
  -5 -10  -4 1049.05 588.431   4
   5 -10   4 470.931 433.334  13
   5 -10   4 29.7816 112.203   7
   5 -10   4 50.4559 177.747   4
   6 -10   4 10406.8 1254.42   4
   6  10   4 11498.0 658.819  15
  -6 -10  -4 13039.5 1081.35  14
   6 -10   4 11477.1 810.938   7
  -6 -10  -4 10219.3 1517.12   4
   7 -10   4 10999.4 795.490   7
   7  10   4 11480.9 658.567  15
  -7 -10  -4 11732.2 1033.78  14
   8  10   4 12329.8 663.083  15
   8 -10   4 14465.2 828.711   9
  -8 -10  -4 11109.4 1001.06  14
   8 -10   4 12314.7 840.491   7
   9  10   4 9850.46 568.239  15
   9 -10   4 10749.2 700.345   9
  -9 -10  -4 8587.65 853.248  14
   9 -10   4 9180.41 698.573   7
  10 -10   4 12715.4 711.625   9
  10  10   4 10142.0 535.745  15
 -10 -10  -4 10593.6 894.455  14
  10 -10   4 11709.5 745.989   7
 -11 -10  -4 6906.24 669.686  14
  11 -10   4 7290.46 491.870   9
  11  10   4 5770.09 357.862  15
  11 -10   4 6944.47 520.016   7
  12 -10   4 3087.12 281.539   9
 -12 -10  -4 3173.17 400.016  14
  13 -10   4 1585.16 158.652   9
 -13 -10  -4 1112.85 191.794  14
  15 -11  -4 17174.9 524.074  11
  14 -11  -4 10861.2 537.322  11
  14 -11  -4 11538.9 575.242   8
  14 -11  -4 11343.2 520.250   7
  13 -11  -4 843.743 190.140   8
  13 -11  -4 764.772 165.721   7
  12 -11  -4 10188.8 669.479   7
  12 -11  -4 11515.8 762.883   8
  11 -11  -4 23052.4 1084.61   7
  11 -11  -4 24521.9 1180.46   8
  10 -11  -4 495.403 206.286   8
  10 -11  -4 646.817 187.590   7
   9 -11  -4 20700.9 1106.40   7
   9 -11  -4 23303.8 1242.29   8
   8 -11  -4 74.7600 156.147   8
  -8 -11   4 155.157 97.5367  13
   8 -11  -4 316.560 170.807   7
   7 -11  -4 255.637 160.499  10
   7  11  -4 529.258 350.733  17
  -7 -11   4 246.102 141.705  13
   7 -11  -4 318.160 167.250   8
   7 -11  -4 94.4731 160.052   4
   6 -11  -4 20712.1 1256.95  14
   6 -11  -4 19396.2 1225.81  10
  -6 -11   4 18240.3 948.774  13
   6 -11  -4 19516.4 1195.38   8
   6 -11  -4 18131.4 1557.10   4
   5 -11  -4 7255.31 749.102  10
   5  11  -4 7473.20 1026.18  17
   5 -11  -4 6885.48 721.326   8
  -5 -11   4 6141.51 558.574  13
   5 -11  -4 6628.76 714.952  14
   5 -11  -4 5898.55 905.083   4
   4 -11  -4 16083.2 1093.53  10
   4 -11  -4 16422.4 1119.80  14
  -4 -11   4 16279.1 909.234  13
   4  11  -4 19124.5 1607.94  17
   4 -11  -4 17103.9 1140.62   8
   4 -11  -4 15866.7 1517.04   4
   3 -11  -4 61565.1 2112.00  10
   3  11  -4 68556.2 3036.19  17
  -3 -11   4 63707.0 2823.11   4
  -3 -11   4 57881.7 1737.37  13
   3 -11  -4 63685.2 2186.95  14
   3 -11  -4 60018.2 2155.12   8
   3 -11  -4 58990.8 2983.43   4
   2 -11  -4 27688.3 1420.13  10
  -2 -11   4 26115.6 1347.79  10
   2 -11  -4 27890.6 1446.66  14
   2  11  -4 31763.8 2039.25  17
  -2  11   4 32891.2 2130.16  17
   2 -11  -4 26758.4 1463.88   8
  -2 -11   4 28052.5 1223.14  13
   2 -11  -4 24075.5 1945.57   4
  -2 -11   4 26824.1 1853.11   4
   1 -11  -4 36264.7 1608.64  10
  -1 -11   4 32587.4 1480.63  10
   1 -11  -4 35982.3 1650.25  14
   1 -11  -4 38806.2 1785.54   8
   1 -11  -4 35396.3 2440.07   4
   1  11  -4 42277.7 2350.97  17
  -1 -11   4 34795.6 2156.91   4
  -1 -11   4 34832.6 1382.12  13
  -1  11   4 44729.3 2497.49  17
   0 -11   4 60294.3 1980.49  10
   0 -11  -4 61791.2 2115.62  10
   0 -11  -4 66072.1 2249.69  14
   0 -11   4 63058.1 2939.46   4
   0 -11   4 60505.6 1858.42  13
   0 -11  -4 63473.6 3363.89   4
   0 -11  -4 63709.9 2330.62   8
   1 -11   4 107715. 2630.23  10
  -1 -11  -4 111644. 2845.73  10
  -1  11  -4 102937. 4397.68  17
   1 -11   4 113926. 3997.70   4
  -1 -11  -4 117668. 3045.11  14
   1 -11   4 113472. 2589.66  13
  -1 -11  -4 115287. 4655.50   4
   2 -11   4 67902.5 2055.10  10
  -2 -11  -4 68002.1 2258.59  10
   2 -11   4 69659.3 3182.47   4
  -2 -11  -4 71921.8 2419.91  14
   2 -11   4 65538.9 2030.50  13
  -2 -11  -4 69062.8 3685.04   4
   2  11   4 77119.2 3420.41  17
  -3 -11  -4 22410.2 1305.26  10
   3  11   4 25857.6 1995.14  17
   3 -11   4 22155.9 1172.48  10
   3 -11   4 23578.2 1863.92   4
   3 -11   4 21843.3 1068.20   7
  -3 -11  -4 24450.5 2247.63   4
  -3 -11  -4 21306.9 1349.14  14
   3 -11   4 20611.8 1201.78  13
  -4 -11  -4 47217.8 1894.27  10
  -4 -11  -4 48304.6 2042.88  14
   4  11   4 55454.3 2869.87  17
   4 -11   4 48148.3 2698.19   4
   4 -11   4 43753.4 1719.92  13
  -4 -11  -4 47200.3 3220.23   4
   4 -11   4 49161.5 1642.59   7
  -5 -11  -4 27453.4 1444.25  10
  -5 -11  -4 29042.9 2530.02   4
  -5 -11  -4 29309.6 1605.35  14
   5 -11   4 30964.4 2186.97   4
   5 -11   4 30524.2 1306.90   7
   5  11   4 25883.4 1916.56  17
  -6 -11  -4 424.177 184.072  10
   6 -11   4 190.224 120.471   9
  -6 -11  -4 332.039 233.646  14
   6 -11   4 230.693 130.944   7
  -7 -11  -4 14540.2 1003.61  10
   7  11   4 13741.9 672.189  15
  -7 -11  -4 13882.5 1098.36  14
   7 -11   4 13898.2 871.786   7
   8 -11   4 4941.70 511.980   7
   8  11   4 4896.33 386.141  15
   8 -11   4 5682.12 497.375   9
  -8 -11  -4 4782.35 626.217  14
   9  11   4 1044.81 172.431  15
  -9 -11  -4 1352.55 334.480  14
   9 -11   4 1365.72 267.265   7
   9 -11   4 1211.14 222.951   9
  10 -11   4 5859.67 446.113   9
 -10 -11  -4 5280.74 587.163  14
  10 -11   4 5301.20 462.484   7
  11 -11   4 450.168 127.262   9
 -11 -11  -4 406.264 153.366  14
  11 -11   4 249.422 109.797   7
 -12 -11  -4 374.371 114.219  14
  12 -11   4 407.693 96.0953   9
  14 -12  -4 277.887 78.9891  11
  13 -12  -4 790.804 158.065  11
  13 -12  -4 857.601 158.672   7
  13 -12  -4 1082.88 190.019   8
  12 -12  -4 8340.42 587.869   8
  12 -12  -4 7543.00 529.291   7
  11 -12  -4 5379.23 499.468   7
  11 -12  -4 6187.97 556.879   8
  10 -12  -4 2184.35 345.244   7
  10 -12  -4 2383.10 380.843   8
   9 -12  -4 3415.92 475.879   8
   9 -12  -4 3540.71 449.348   7
   8 -12  -4 627.911 207.440   7
   8 -12  -4 593.169 231.715   8
   7 -12  -4 1037.21 302.364  10
   7 -12  -4 849.998 278.093   8
  -7 -12   4 560.720 176.402  13
   6 -12  -4 21821.0 1317.58  10
   6 -12  -4 20461.2 1239.47   8
   6 -12  -4 21018.7 1282.95  14
  -6 -12   4 19365.2 985.585  13
   5 -12  -4 2019.80 586.670   4
   5 -12  -4 2879.53 474.010  10
   5  12  -4 2125.75 593.549  17
   5 -12  -4 2243.68 434.668  14
   5 -12  -4 2135.92 421.160   8
  -5 -12   4 2345.95 356.546  13
   4 -12  -4 9114.95 837.302  10
   4 -12  -4 9270.21 1191.13   4
   4 -12  -4 9440.53 865.654   8
   4 -12  -4 9389.07 863.742  14
  -4 -12   4 8276.74 663.506  13
   4  12  -4 10281.3 1302.50  17
   3 -12  -4 10279.6 894.932  10
   3  12  -4 13625.2 1482.65  17
  -3 -12   4 10482.5 894.962  10
  -3 -12   4 10490.0 767.492  13
   3 -12  -4 11255.4 956.799   8
   3 -12  -4 10931.3 1327.93   4
   3 -12  -4 10134.6 890.667  14
   2 -12  -4 579.598 409.508   4
   2 -12  -4 163.919 163.692  10
  -2 -12   4-115.935 139.023  10
  -2 -12   4 98.3734 143.975  13
   2  12  -4 343.684 291.886  17
   2 -12  -4 99.2893 128.009  14
   2 -12  -4 463.453 240.477   8
  -2 -12   4 11.2023 284.563   4
   1 -12  -4 1156.95 501.711   4
   1 -12  -4 823.725 276.848  10
  -1 -12   4 368.525 156.691  10
   1  12  -4 803.190 435.927  17
   1 -12  -4 664.385 212.402  14
   1 -12  -4 602.969 269.250   8
  -1 -12   4 1224.99 330.658  13
  -1  12   4 700.048 335.312  17
  -1 -12   4 338.707 261.678   4
   0 -12   4 9608.07 811.450  10
   0 -12  -4 10006.3 875.618  10
   0 -12  -4 8787.33 881.655   8
   0 -12   4 8948.81 752.480  13
   0  12  -4 7029.38 1334.29  17
   0 -12  -4 8526.59 826.305  14
   0 -12   4 7981.38 1097.21   4
   0 -12  -4 7775.90 1217.60   4
   0  12   4 9630.72 1218.72  17
   1 -12   4 9364.11 796.492  10
  -1 -12  -4 9672.07 865.382  10
   1 -12   4 10928.7 1291.24   4
   1 -12   4 8649.07 821.536  13
  -1 -12  -4 10013.3 970.100   8
  -1 -12  -4 10598.8 932.818  14
  -1 -12  -4 11268.5 1483.33   4
   1  12   4 11393.4 1346.63  17
  -2 -12  -4 4823.38 1002.14   4
   2 -12   4 4464.71 539.762  10
  -2 -12  -4 4932.83 618.504  10
  -2 -12  -4 4711.88 626.461  14
   2 -12   4 4885.88 883.180   4
   2  12   4 5670.53 959.368  17
   2 -12   4 5239.74 726.866  13
   2 -12   4 4956.95 510.750   7
  -3 -12  -4 3133.66 856.610   4
   3 -12   4 2003.07 366.873  10
   3 -12   4 2342.64 582.730  13
   3  12   4 3507.08 808.319  17
  -3 -12  -4 3062.62 513.848  14
  -3 -12  -4 2983.49 462.829  10
   3 -12   4 2222.92 355.908   7
   3 -12   4 2764.36 661.001   4
   4 -12   4 1110.72 271.040  10
  -4 -12  -4 1259.37 336.853  10
  -4 -12  -4 887.633 286.518  14
   4 -12   4 435.714 545.271  13
   4 -12   4 1231.48 271.415   7
  -5 -12  -4 9496.08 835.348  10
   5 -12   4 11114.0 655.035   9
  -5 -12  -4 9374.69 906.372  14
   5 -12   4 9859.96 728.843   7
  -6 -12  -4 6619.76 670.740  10
   6 -12   4 7262.33 542.454   9
  -6 -12  -4 6056.33 715.318  14
   6 -12   4 6103.56 564.954   7
  -7 -12  -4 6843.96 651.230  10
   7 -12   4 8782.41 592.804   9
  -7 -12  -4 6889.41 744.688  14
   7 -12   4 7113.13 604.743   7
  -8 -12  -4 384.888 163.952  14
   8 -12   4 311.604 118.432   9
   8 -12   4 366.855 144.008   7
   9 -12   4 3105.63 317.125   9
  -9 -12  -4 2520.20 405.377  14
   9 -12   4 2351.57 309.051   7
 -10 -12  -4-14.2034 143.471  14
  10 -12   4 132.861 81.0969   9
  10 -12   4 59.5656 74.8618   7
 -11 -12  -4 1742.32 266.279  14
  11 -12   4 1813.78 191.971   9
  13 -13  -4 12717.2 509.637  11
 -13 -13   4 12918.7 662.577  10
  13 -13  -4 11748.3 465.388   8
  13 -13  -4 12343.6 483.908   7
  12 -13  -4 14715.5 666.440   8
  12 -13  -4 14054.5 643.663   7
  11 -13  -4 37064.8 1210.89   8
  11 -13  -4 35167.7 1156.71   7
  10 -13  -4 14930.5 852.395   8
  10 -13  -4 15080.6 828.992   7
   9 -13  -4 977.257 255.341   8
   9 -13  -4 875.910 227.575   7
   8 -13  -4 481.198 182.834   8
   8 -13  -4 570.962 213.403   7
   7 -13  -4 5026.20 619.959  10
   7 -13  -4 5010.20 580.376   8
   7 -13  -4 4593.90 525.540   7
  -7 -13   4 4404.09 449.403  13
   6 -13  -4 25087.7 1388.23  10
   6 -13  -4 24400.6 1314.80   8
  -6 -13   4 24078.5 1086.83  13
   5 -13  -4 8170.22 796.992  10
  -5 -13   4 7676.81 771.699  10
   5 -13  -4 8774.46 824.779  14
   5 -13  -4 8115.72 777.776   8
  -5 -13   4 7645.94 630.652  13
   4 -13  -4 3326.44 510.228  10
   4 -13  -4 3305.40 489.023   8
  -4 -13   4 3166.78 512.352  10
   4 -13  -4 3241.61 508.696  14
  -4 -13   4 2940.68 411.727  13
   3 -13  -4 40111.5 1778.95  10
  -3 -13   4 39514.5 1735.44  10
   3 -13  -4 40038.4 1781.55   8
   3 -13  -4 39104.3 1737.60  14
  -3 -13   4 37361.8 1463.30  13
   2 -13  -4 30407.8 1541.25  10
  -2 -13   4 28888.0 1466.37  10
  -2 -13   4 27310.4 1282.97  13
   2 -13  -4 30526.4 1540.70  14
   2 -13  -4 30564.5 1591.21   8
   2 -13  -4 29651.4 2251.61   4
   1 -13  -4 25160.1 1390.48  10
  -1 -13   4 26057.5 1361.98  10
  -1 -13   4 24498.7 1917.59   4
   1 -13  -4 26062.7 1430.73  14
  -1 -13   4 24215.9 1226.03  13
   1 -13  -4 27193.8 1513.56   8
   1 -13  -4 25657.9 2122.39   4
   0 -13   4 24235.2 1299.50  10
   0 -13  -4 24158.1 1364.78  10
   0 -13  -4 24906.8 1405.57  14
   0 -13   4 22480.1 1855.70   4
   0 -13  -4 25150.7 1490.10   8
   0 -13   4 22545.6 1217.74  13
   1 -13   4 43260.0 1716.66  10
  -1 -13  -4 43714.1 1829.17  10
   1 -13   4 47343.9 1898.27  13
  -1 -13  -4 43783.7 1870.49  14
  -1 -13  -4 46927.8 2049.67   8
   2 -13   4 6228.54 630.908  10
  -2 -13  -4 6711.76 710.386  10
  -2 -13  -4 6442.88 775.473   8
  -2 -13  -4 6951.30 755.861  14
   2 -13   4 6082.11 766.489  13
   2 -13   4 7141.37 602.562   7
   3 -13   4 551.505 193.821  10
  -3 -13  -4 1009.31 299.570  10
  -3 -13  -4 436.604 203.690  14
   3 -13   4 179.936 529.884  13
   3 -13   4 848.105 201.404   7
   4 -13   4 5672.08 572.839  10
  -4 -13  -4 5112.83 606.932  10
  -4 -13  -4 5287.38 652.550  14
   4 -13   4 5862.32 542.688   7
  -5 -13  -4 7365.42 710.592  10
  -5 -13  -4 6629.21 716.952  14
   5 -13   4 7078.20 589.582   7
  -6 -13  -4 177.552 120.582  10
  -6 -13  -4 291.388 171.624  14
   6 -13   4 220.557 129.356   7
   6 -13   4 446.220 126.798   9
  -7 -13  -4 193.205 138.421  10
  -7 -13  -4 19.9000 165.559  14
   7 -13   4 295.720 124.016   7
   7 -13   4 266.012 73.1229   9
   8 -13   4 229.062 88.6472   9
  -8 -13  -4 66.2506 130.621  14
   8 -13   4 243.434 105.814   7
   9 -13   4 501.084 108.636   9
  -9 -13  -4 577.062 184.579  14
   9 -13   4 514.434 135.035   7
  10 -13   4 656.958 120.031   7
 -10 -13  -4 807.436 190.637  14
  10 -13   4 623.349 107.557   9
 -11 -13  -4 3344.33 293.487   8
  12 -14  -4 14015.8 524.881  11
 -12 -14   4 13958.1 677.366  10
  12 -14  -4 12594.1 474.266   8
  12 -14  -4 14273.0 539.240   7
  11 -14  -4 13809.2 628.422   8
  11 -14  -4 13691.9 633.127   7
 -11 -14   4 13736.7 779.151  10
  10 -14  -4 1650.06 248.964   8
 -10 -14   4 2109.30 347.219  10
  10 -14  -4 2003.17 283.736   7
  -9 -14   4 11747.0 848.749  10
   9 -14  -4 11670.9 714.004   7
   9 -14  -4 12115.1 743.935   8
  -8 -14   4 12718.6 929.308  10
   8 -14  -4 13874.6 847.702   8
   8 -14  -4 14085.5 833.720   7
  -7 -14   4 2991.15 472.224  10
   7 -14  -4 3082.39 431.698   8
   7 -14  -4 3313.88 431.299   7
   6 -14  -4 552.180 222.832   8
  -6 -14   4 362.078 178.393  10
  -6 -14   4 552.180 201.933  13
   6 -14  -4 992.661 309.588  10
   5 -14  -4 8789.90 809.118  10
  -5 -14   4 8180.21 783.330  10
  -5 -14   4 7520.50 619.667  13
   5 -14  -4 8737.48 768.745   8
   5 -14  -4 9792.52 827.210  14
  -4 -14   4 2115.03 406.351  10
   4 -14  -4 2034.57 394.105  10
   4 -14  -4 2083.19 381.917   8
  -4 -14   4 2194.24 378.844  13
   4 -14  -4 2149.18 398.463  14
   3 -14  -4 2215.07 413.662  10
  -3 -14   4 1428.68 343.488  10
   3 -14  -4 2107.16 414.860   8
   3 -14  -4 2643.31 455.535  14
  -3 -14   4 1695.00 406.212  13
  -2 -14   4 2785.53 442.780  10
   2 -14  -4 2687.07 452.104  10
   2 -14  -4 2441.78 406.749  14
   2 -14  -4 2472.71 433.008   8
  -2 -14   4 2726.61 528.314  13
  -1 -14   4 259.034 388.260  13
   1 -14  -4 471.351 225.865  10
  -1 -14   4 587.940 242.726  10
   1 -14  -4 651.744 244.902  14
   1 -14  -4 763.100 271.201   8
   0 -14   4 2425.80 407.484  10
   0 -14  -4 2545.53 450.360  10
   0 -14  -4 2381.19 428.605  14
   0 -14  -4 2567.94 468.826   8
   0 -14   4 1893.16 554.178  13
   1 -14   4 4156.62 518.689  10
  -1 -14  -4 4719.07 594.204  10
  -1 -14  -4 4647.40 648.331   8
  -1 -14  -4 4637.07 592.404  14
   1 -14   4 3852.03 707.180  13
  -2 -14  -4 1002.92 338.572   8
   2 -14   4 728.681 189.029  10
  -2 -14  -4 1041.66 293.976  10
  -2 -14  -4 663.323 258.336  14
   2 -14   4 415.511 508.135  13
   2 -14   4 559.928 157.131   7
  -3 -14  -4 9364.77 899.797   8
   3 -14   4 9041.44 724.913  10
  -3 -14  -4 9256.89 792.255  10
   3 -14   4 8817.21 635.847   7
  -3 -14  -4 8685.22 800.351  14
   4 -14   4 18712.1 983.456  10
  -4 -14  -4 20283.5 1137.61  10
  -4 -14  -4 19687.7 1187.57  14
   4 -14   4 20514.0 957.927   7
  -4 -14  -4 19708.1 1269.53   8
  -5 -14  -4 2699.81 395.324  10
   5 -14   4 2735.41 342.959   7
  -5 -14  -4 1484.52 319.606  14
  -5 -14  -4 2500.42 474.684   8
  -6 -14  -4 728.915 214.303  10
  -6 -14  -4 929.475 287.105   8
  -6 -14  -4 962.712 257.679  14
   6 -14   4 832.673 185.248   7
  -7 -14  -4 4980.76 447.758  10
  -7 -14  -4 5787.07 567.271  14
  -7 -14  -4 5794.98 612.167   8
   7 -14   4 6068.70 456.234   7
  -8 -14  -4 141.372 94.3228  14
  -8 -14  -4 170.890 118.817   8
   8 -14   4 196.412 65.5033   7
  -9 -14  -4 188.187 94.1661  14
  -9 -14  -4 129.463 109.368   8
   9 -14   4 188.986 69.6042   7
 -10 -14  -4 8182.11 475.599   8
  11 -15  -4 3914.23 262.145  11
 -11 -15   4 3936.52 346.706  10
  11 -15  -4 4295.58 293.804   7
  10 -15  -4 6921.71 422.020   8
 -10 -15   4 7080.39 534.466  10
  10 -15  -4 7023.86 444.361   7
   9 -15  -4 2099.87 275.407   7
   9 -15  -4 2507.04 296.873   8
  -9 -15   4 2557.31 363.706  10
  -8 -15   4 52.8835 118.212  10
   8 -15  -4 110.077 109.200   8
   8 -15  -4 121.939 87.5497   7
  -7 -15   4 3945.32 490.489  10
   7 -15  -4 4198.70 456.074   8
   7 -15  -4 3739.93 423.841   7
   6 -15  -4 94.7273 106.514  10
  -6 -15   4 230.262 142.235  10
   6 -15  -4 158.153 148.398   8
   6 -15  -4 131.658 111.606   7
   5 -15  -4 573.633 211.812  10
  -5 -15   4 332.198 140.475  10
   5 -15  -4 195.901 161.370   8
  -5 -15   4 359.518 215.657  13
   4 -15  -4 8496.26 764.114  10
  -4 -15   4 7203.63 686.137  10
  -4 -15   4 6948.91 617.857  13
   4 -15  -4 7304.78 678.865   8
   4 -15  -4 8759.67 738.154  14
   3 -15  -4 9984.42 830.303  10
  -3 -15   4 9963.93 809.052  10
   3 -15  -4 10931.7 854.310   8
   3 -15  -4 11169.3 847.615  14
  -3 -15   4 9237.09 749.014  13
   2 -15  -4 13917.5 991.766  10
  -2 -15   4 14555.0 970.914  10
  -2 -15   4 13168.0 899.584  13
   2 -15  -4 15654.7 1041.93   8
   2 -15  -4 13769.6 959.394  14
   1 -15  -4 12218.9 917.045  10
  -1 -15   4 11891.9 871.103  10
   1 -15  -4 12316.0 910.345  14
  -1 -15   4 11829.1 919.268  13
   1 -15  -4 12196.1 936.977   8
   0 -15   4 660.973 209.295  10
   0 -15  -4 1450.23 324.202  10
   0 -15  -4 865.523 253.927  14
   0 -15  -4 1029.88 309.627   8
   0 -15   4 903.520 463.941  13
   1 -15   4-26.4654 82.3157  10
  -1 -15  -4-28.7996 167.803  10
  -1 -15  -4 16.0759 146.899  14
  -1 -15  -4 118.377 193.148   8
   1 -15   4-1.74940 520.618  13
   2 -15   4 5354.19 542.093  10
  -2 -15  -4 3921.98 482.867  10
  -2 -15  -4 4939.44 571.685  14
  -2 -15  -4 5835.33 669.268   8
   3 -15   4 1303.54 254.425  10
  -3 -15  -4 1436.16 304.072  10
  -3 -15  -4 933.348 240.761  14
  -3 -15  -4 851.568 285.291   8
   3 -15   4 1502.31 242.889   7
  -4 -15  -4 1147.92 259.921  10
  -4 -15  -4 1291.93 284.515  14
  -4 -15  -4 1169.76 292.915   8
   4 -15   4 1315.28 212.649   7
  -5 -15  -4 17.4178 73.9687  10
  -5 -15  -4 152.893 109.023  14
  -5 -15  -4-29.9121 142.073   8
   5 -15   4-89.8834 95.9900   7
  -6 -15  -4 1122.73 214.804  10
  -6 -15  -4 1203.68 243.923  14
  -6 -15  -4 1442.48 296.148   8
   6 -15   4 1229.80 184.866   7
  -7 -15  -4 4313.27 476.778   8
   7 -15   4 4374.12 314.741   7
  -7 -15  -4 4175.50 409.366  14
  -8 -15  -4 1053.86 188.325  14
  -8 -15  -4 1110.58 215.044   8
  -9 -15  -4 553.734 117.962   8
 -10 -16   4 247.827 97.3324  10
  10 -16  -4 3.70399 33.2288   7
  -9 -16   4 4274.89 381.539  10
   9 -16  -4 4206.24 296.050   8
   9 -16  -4 4294.80 328.151   7
  -8 -16   4 13550.1 736.805  10
   8 -16  -4 13630.3 619.691   8
   8 -16  -4 13279.5 646.050   7
  -7 -16   4 12095.6 742.329  10
   7 -16  -4 11898.8 661.091   7
   7 -16  -4 11457.9 632.532   8
  -6 -16   4 18087.6 948.616  10
   6 -16  -4 18868.7 880.948   8
   6 -16  -4 19432.5 885.380   7
   5 -16  -4 16895.2 959.315  10
  -5 -16   4 15225.7 897.637  10
   5 -16  -4 16055.3 860.959   8
   4 -16  -4 3692.35 468.044  10
  -4 -16   4 3335.05 422.554  10
   4 -16  -4 3285.06 416.376   8
  -4 -16   4 2430.61 373.994  13
   3 -16  -4 207.670 107.351  10
  -3 -16   4 35.6703 105.528  10
   3 -16  -4 166.045 110.265  14
   3 -16  -4 161.054 119.920   8
   2 -16  -4 3380.49 460.671  10
  -2 -16   4 3740.09 450.271  10
  -2 -16   4 3315.66 492.478  13
   2 -16  -4 3294.04 425.414  14
   2 -16  -4 3426.05 459.006   8
   1 -16  -4 57.6902 109.089  10
  -1 -16   4-10.4018 98.9395  10
   1 -16  -4 65.1445 110.772  14
   1 -16  -4 103.326 183.756   8
   0 -16   4 7772.18 629.275  10
   0 -16  -4 7488.83 657.839  10
   0 -16  -4 7751.41 694.794   8
   0 -16  -4 7741.10 643.744  14
   1 -16   4-1.55103 75.9424  10
  -1 -16  -4 126.298 119.736  10
  -1 -16  -4 54.1445 106.095  14
  -1 -16  -4 203.977 192.278   8
   2 -16   4 1565.40 260.586  10
  -2 -16  -4 1257.37 266.662  10
  -2 -16  -4 1485.93 281.351  14
  -2 -16  -4 1544.57 325.260   8
  -3 -16  -4 6901.17 568.811  10
  -3 -16  -4 6707.70 568.093  14
  -3 -16  -4 6598.68 623.204   8
  -4 -16  -4 12363.3 705.314  10
  -4 -16  -4 12473.1 812.296   8
  -4 -16  -4 11787.9 714.477  14
  -5 -16  -4 707.395 154.524  10
  -5 -16  -4 975.996 199.818  14
  -5 -16  -4 1050.42 237.706   8
  -6 -16  -4 8894.63 605.758   8
  -6 -16  -4 7814.01 491.687  14
  -7 -16  -4 8860.52 532.154   8
  -7 -16  -4 7243.43 391.047  14
  -8 -17   4 1515.71 201.439  10
   8 -17  -4 1569.00 179.807   7
  -7 -17   4 157.488 76.9693  10
   7 -17  -4 218.822 77.1823   7
   7 -17  -4 146.177 66.3762   8
  -6 -17   4 4696.02 412.746  10
   6 -17  -4 4970.58 367.551   8
   6 -17  -4 4496.80 367.850   7
  -5 -17   4 591.736 173.035  10
   5 -17  -4 538.049 141.629   7
   5 -17  -4 464.011 130.848   8
   4 -17  -4 6191.71 520.890  10
  -4 -17   4 5642.31 479.156  10
   4 -17  -4 6098.77 476.429   8
   3 -17  -4 119.221 124.535  10
  -3 -17   4-25.0901 107.183  10
   3 -17  -4-7.87725 82.8255   8
   2 -17  -4 538.111 189.292  10
  -2 -17   4 722.952 193.571  10
   2 -17  -4 800.012 190.344   8
   1 -17  -4 259.510 114.635  14
   1 -17  -4 104.581 133.053  10
  -1 -17   4 86.9559 73.8044  10
   1 -17  -4 43.4518 89.1997   8
   0 -17   4 418.214 142.448  10
   0 -17  -4 260.174 130.297  10
   0 -17  -4 421.011 175.774   8
   0 -17  -4 454.148 149.346  14
   1 -17   4 10.0353 91.2720  10
  -1 -17  -4 256.780 134.129  10
  -1 -17  -4 293.884 128.050  14
  -1 -17  -4 87.0793 106.768   8
  -2 -17  -4 649.614 171.906  10
  -2 -17  -4 990.312 192.853  14
  -2 -17  -4 1062.52 227.127   8
  -3 -17  -4 4960.75 398.372  10
  -3 -17  -4 4884.89 445.569   8
  -3 -17  -4 4583.28 376.900  14
  -4 -17  -4 361.937 91.6129  10
  -4 -17  -4 577.769 135.816  14
  -4 -17  -4 552.127 157.493   8
  -5 -17  -4 299.444 103.852   8
  -6 -17  -4 1830.58 206.553   8
   6 -18  -4 9262.04 407.196   7
  -5 -18   4 19404.4 661.746  10
   5 -18  -4 21194.3 681.483   7
  -4 -18   4 9056.25 475.179  10
   4 -18  -4 7840.29 407.197   8
   4 -18  -4 9457.27 482.088   7
  -3 -18   4 5465.94 376.752  10
   3 -18  -4 5726.82 375.109   8
   3 -18  -4 5785.59 392.689   7
   2 -18  -4 4800.22 388.272  10
  -2 -18   4 4722.77 350.992  10
   2 -18  -4 4575.77 350.856   8
  -1 -18   4 1859.14 218.624  10
   1 -18  -4 2051.53 247.572   8
   1 -18  -4 1534.95 223.778  10
   0 -18   4 3500.62 272.743  10
   0 -18  -4 4009.85 341.110  10
   0 -18  -4 4214.48 349.392   8
  -1 -18  -4 4149.69 329.027  10
  -1 -18  -4 4493.22 356.192   8
  -2 -18  -4 943.224 146.650  10
  -2 -18  -4 1326.10 194.043   8
  -3 -18  -4 3870.78 297.554   8
  18   0  -5 199.926 78.6392   5
 -18   0   5-11.8754 73.5500  14
  17   0  -5 136.195 105.983   5
 -17   0   5 168.036 127.140  14
  16   0  -5-62.8022 105.511   8
  16   0  -5 106.803 107.641   5
  15   0  -5 49.3749 124.057   8
  15   0  -5 128.257 133.944   5
  14   0  -5 28.9100 103.298   5
  14   0  -5-42.5077 148.601   8
  13   0  -5 201.379 140.464   8
 -13   0   5 324.051 183.196  12
  13   0  -5 378.196 178.398   5
  12   0  -5 373.679 204.411   5
  12   0  -5 176.549 178.278   8
 -12   0   5 136.693 144.510  12
 -11   0   5 747.501 478.349   3
  11   0  -5 441.908 191.439   5
  11   0  -5 375.714 135.267   8
 -11   0   5 480.872 200.889  12
 -10   0   5-91.5609 191.113   3
  -9   0   5-128.230 313.740   3
  -8   0   5 56.2550 209.255   3
  -7   0   5 561.921 351.890   3
  -6   0   5 382.514 372.657   3
  -6   0   5-35.0164 80.7770   2
  -5   0   5 45.9647 173.523   3
  -5   0   5 320.977 201.697   2
  -4   0   5 422.854 222.213   3
  -4   0   5 428.400 191.047   2
  -3   0   5 18.5520 170.112   2
  -3   0   5 84.2122 283.317   3
  -2   0   5 7.86368 149.930   2
  -2   0   5 339.869 357.552   3
  -1   0   5 48.8719 208.755   2
   0   0   5 1185.52 408.632   2
   0   0  -5 1877.56 312.401   1
   1   0   5 116.510 171.834   2
  -1   0  -5 145.044 125.095   1
   2   0   5 227.677 231.470   2
  -2   0  -5 195.382 161.700   1
  -3   0  -5 1009.95 260.602   1
   3   0   5 1088.60 385.583   2
   4   0   5 118.144 232.220   2
  -4   0  -5-103.875 200.184   1
   5   0   5 730.807 309.909   2
  -5   0  -5 459.818 246.871   1
  -6   0  -5 206.527 189.993   1
   6   0   5-176.846 193.261   2
  -7   0  -5-2.31690 153.557   1
   8   0   5 231.267 131.254  11
  -8   0  -5 561.866 282.285  14
   8   0   5 163.786 126.147   5
   8   0   5 291.888 102.323   9
  -9   0  -5 374.899 269.256  14
   9   0   5 362.310 129.812  11
   9   0   5 123.796 62.3454   9
   9   0   5 413.219 170.064   5
  10   0   5 3.47846 93.4085  11
 -10   0  -5 270.888 234.526  14
  10   0   5-0.66192 77.0117   9
  10   0   5 211.071 155.062   5
  11   0   5-133.140 133.309  11
  11   0   5 192.856 138.995   5
  11   0   5 97.0488 63.0077   9
 -11   0  -5-272.217 195.451  14
  12   0   5 96.9342 128.868  11
  12   0   5 2.76965 136.882   5
 -12   0  -5 330.509 226.307  14
  13   0   5 185.345 105.449  11
 -13   0  -5-130.904 179.315  14
  13   0   5 197.154 135.412   5
  14   0   5-53.4603 60.6006  15
 -14   0  -5 55.1038 89.7320  14
  15   0   5 89.1937 44.1349  15
  18   1  -5 8241.28 419.814   5
  18  -1  -5 7832.65 414.472   5
 -18   1   5 7717.81 487.534  14
  17   1  -5 908.839 187.889   5
  17  -1  -5 778.844 209.053   8
  17  -1  -5 842.665 184.336   5
 -17  -1   5 962.887 242.819  14
 -17   1   5 677.604 206.965  14
  16   1  -5 10746.8 702.219   5
  16  -1  -5 9933.01 689.455   5
  16   1  -5 11475.1 802.713   8
  16  -1  -5 10751.2 770.234   8
 -16  -1   5 10304.6 835.074  14
  16  -1  -5 9441.19 517.150  11
  15  -1  -5 742.870 171.068  11
  15  -1  -5 976.677 244.263   5
  15   1  -5 936.350 245.566   5
  15   1  -5 1062.70 284.273   8
  15  -1  -5 1050.08 300.742   8
  14  -1  -5-53.0217 84.5998  11
  14  -1  -5 187.412 128.300   5
  14   1  -5 320.201 189.075   5
  14   1  -5 65.9887 104.203   8
  13  -1  -5 7128.55 559.256  11
  13   1  -5 7715.55 704.939   5
  13  -1  -5 6445.09 660.255   5
  13   1  -5 7240.12 706.886   8
  13  -1  -5 7443.37 718.493   8
 -13  -1   5 6565.82 673.283  12
 -13   1   5 6378.31 633.224  12
  12  -1  -5 94036.0 2010.76  11
 -12  -1   5 103982. 5559.99   3
 -12   1   5 106783. 5551.30   3
  12   1  -5 102708. 2519.39   5
  12  -1  -5 100099. 2558.70   5
  12  -1  -5 98073.8 2514.35   8
  12   1  -5 101677. 2538.04   8
 -12  -1   5 99355.8 2563.50  12
 -12   1   5 102668. 2479.20  12
 -11  -1   5 80704.8 4696.27   3
 -11   1   5 80250.8 4606.72   3
  11   1  -5 77351.2 2141.28   5
  11  -1  -5 78815.1 2204.51   5
  11  -1  -5 75430.1 2095.45   8
 -11  -1   5 77581.4 2152.26  12
 -11   1   5 75759.5 2026.80  12
  11   1  -5 74814.9 2076.07   8
 -10  -1   5 29732.3 2669.54   3
 -10   1   5 27907.9 2531.10   3
  -9  -1   5 60710.2 3603.17   3
  -9   1   5 62589.1 3581.89   3
  -8  -1   5 79384.6 3843.84   3
  -8   1   5 77966.7 3769.58   3
  -7  -1   5 7386.85 1100.37   3
  -7   1   5 5744.35 955.130   3
  -6  -1   5 30570.0 1251.93   2
  -6  -1   5 28405.9 2030.48   3
  -6   1   5 29188.3 2089.64   3
  -6   1   5 31451.7 1359.77   2
  -5  -1   5 9352.85 1072.85   3
  -5   1   5 9315.50 1143.00   3
  -5   1   5 9366.01 805.039   2
  -5  -1   5 10043.3 805.478   2
  -4  -1   5 161627. 4333.07   3
  -4   1   5 170878. 4731.66   3
  -4   1   5 164343. 3504.50   2
  -4  -1   5 161149. 3414.13   2
  -3  -1   5 197932. 4658.81   3
  -3   1   5 193143. 3942.12   2
  -3  -1   5 199484. 3957.91   2
  -2   1   5 92120.4 2817.52   2
  -2  -1   5 89124.0 2758.11   2
  -1   1   5 187851. 4119.96   2
  -1  -1   5 190514. 4125.35   2
   0   1  -5 207306. 2948.03   1
   0   1   5 231871. 4709.80   2
   0  -1  -5 211440. 3280.72   1
   0  -1   5 224336. 4650.81   2
   1   1   5 85439.8 2957.99   2
   1  -1   5 85145.4 2967.34   2
  -1  -1  -5 76669.5 2073.31   1
  -1   1  -5 76119.8 1871.80   1
  -2  -1  -5 15046.7 980.587   1
  -2   1  -5 14432.8 866.790   1
   2  -1   5 12668.0 1180.54   2
   2   1   5 13664.7 1195.80   2
  -3  -1  -5 107533. 2823.90   1
  -3   1  -5 108331. 2589.91   1
   3   1   5 120018. 3801.44   2
   3  -1   5 122029. 3826.32   2
   4  -1   5 36063.3 2154.89   2
  -4  -1  -5 34785.6 1786.08   1
   4   1   5 36156.0 2156.93   2
  -4   1  -5 31948.5 1556.02   1
   5   1   5 3993.09 748.511   2
  -5  -1  -5 4323.46 681.697   1
  -5   1  -5 4051.18 597.774   1
   5  -1   5 4534.89 782.767   2
   6  -1   5 14447.3 1435.56   2
  -6  -1  -5 12289.1 1241.54   1
   6   1   5 14185.1 1425.49   2
  -6   1  -5 11932.5 1134.28   1
  -7   1  -5 32276.3 2078.05   1
   7   1   5 30076.7 1309.41   5
   7  -1   5 36221.6 1187.47   9
  -7  -1  -5 32060.8 2182.33   1
   7   1   5 35866.4 1249.51  11
  -8  -1  -5 3959.42 854.674   1
   8   1   5 3594.71 481.934   5
   8  -1   5 3264.15 459.905   5
   8   1   5 4329.04 404.199   9
   8  -1   5 4653.74 443.417   9
  -8  -1  -5 4558.59 644.421  14
  -8   1  -5 3885.84 572.145  14
   8   1   5 4466.09 462.815  11
   8  -1   5 4335.10 459.580  11
  -9   1  -5 775.644 314.679  14
   9   1   5 499.880 146.833  11
   9  -1   5 350.636 114.778  11
  -9  -1  -5 554.137 219.489   1
   9  -1   5 472.753 138.640   9
   9  -1   5 643.427 208.876   5
   9   1   5 329.832 202.301   5
  -9  -1  -5 983.973 334.956  14
   9   1   5 524.948 128.688   9
  10   1   5 281.004 138.694  11
  10  -1   5 397.159 168.634  11
  10  -1   5 355.937 183.394   5
  10   1   5 503.194 151.917   9
  10  -1   5 785.393 190.613   9
  10   1   5 284.839 187.464   5
 -10  -1  -5 182.590 172.905  14
 -10   1  -5 641.779 235.544  14
  11   1   5 63.4919 101.612  11
  11  -1   5 147.527 95.7055  11
 -11   1  -5-162.721 247.348  14
  11  -1   5 57.9684 73.8394   9
  11   1   5 209.177 155.231   5
  11  -1   5 160.581 142.040   5
 -11  -1  -5 318.088 188.039  14
  12   1   5 3471.67 453.815   5
  12  -1   5 3395.03 444.740   5
  12  -1   5 3027.77 317.044   9
 -12  -1  -5 3265.71 546.693  14
 -12   1  -5 3423.86 521.672  14
  12   1   5 3568.42 430.481  11
  12  -1   5 2779.18 380.797  11
  13   1   5 11392.6 733.890   5
  13  -1   5 10777.4 691.150   5
 -13   1  -5 9274.18 760.642  14
 -13  -1  -5 12093.5 910.134  14
  13  -1   5 11161.1 669.014  11
  14  -1   5 2056.82 229.497  15
 -14  -1  -5 2673.41 347.634  14
 -14   1  -5 1740.32 261.510  14
  14   1   5 2589.45 266.619  15
  15   1   5 5119.61 274.324  15
  18   2  -5 13744.6 503.452   5
  18  -2  -5 13686.5 529.543   5
 -18   2   5 14417.3 666.081  14
  17   2  -5 299.508 113.414   5
  17  -2  -5 320.309 131.580   5
  17  -2  -5 289.397 137.573   8
 -17  -2   5 42.4243 76.1490  14
  16   2  -5 3603.16 397.266   5
  16  -2  -5 3678.27 410.376   5
  16  -2  -5 3754.28 457.049   8
 -16  -2   5 3999.27 507.668  14
  16  -2  -5 4161.07 355.511  11
  15  -2  -5 4405.12 413.058  11
  15  -2  -5 4771.66 564.723   8
  15   2  -5 4765.95 501.652   5
  15  -2  -5 5446.63 579.041   5
  15   2  -5 4444.49 538.235   8
  14   2  -5 175.406 158.355   5
  14  -2  -5 357.537 137.525  11
  14  -2  -5 261.527 176.306   5
  14   2  -5 39.9795 114.030   8
  14  -2  -5 146.951 133.170   8
  13  -2  -5 1665.96 275.883  11
  13  -2  -5 1208.68 311.157   5
  13   2  -5 1048.18 267.957   5
  13   2  -5 932.214 243.596   8
  13  -2  -5 1092.93 285.038   8
  12  -2  -5 479.502 116.736  11
 -12  -2   5 692.087 486.866   3
  12  -2  -5 623.098 231.552   5
  12   2  -5 824.234 235.868   5
 -12   2   5-14.2549 119.199   3
  12  -2  -5 699.085 230.293   8
  12   2  -5 583.854 192.019   8
 -12  -2   5 547.650 215.848  12
 -11   2   5 1954.95 735.838   3
  11  -2  -5 3388.79 451.812   8
  11   2  -5 3387.05 443.864   5
 -11  -2   5 4330.65 1066.23   3
  11  -2  -5 2741.51 433.184   5
  11   2  -5 2834.33 406.147   8
 -11  -2   5 3679.73 488.318  12
 -11   2   5 3141.40 410.951  12
 -10  -2   5 33227.1 2903.70   3
  10  -2  -5 30128.7 1270.46   8
 -10   2   5 32547.1 2795.34   3
  10  -2  -5 28607.8 1303.48   5
 -10   2   5 30398.7 1196.41  16
 -10  -2   5 30450.8 1286.40  12
  -9  -2   5 59498.9 3596.70   3
  -9   2   5 62897.6 3655.26   3
  -8  -2   5 10433.3 1416.32   3
  -8   2   5 10587.3 1424.45   3
  -7  -2   5 15319.2 1590.77   3
  -7   2   5 17482.6 1720.34   3
  -6  -2   5 93855.9 2334.65   2
  -6  -2   5 91738.0 3647.37   3
  -6   2   5 95245.9 4033.96   3
  -6   2   5 98231.4 2607.39   2
  -5  -2   5 146757. 3169.17   2
  -5  -2   5 139700. 4220.79   3
  -5   2   5 163368. 4985.69   3
  -5   2   5 155921. 3487.11   2
  -4  -2   5 2568.91 449.799   2
  -4   2   5 2225.81 458.234   2
  -4   2   5 1977.02 614.646   3
   4  -2  -5 2201.33 271.695   4
  -4  -2   5 3028.29 606.315   3
  -3  -2   5 30889.5 1817.43   3
  -3   2   5 33117.9 2221.38   3
  -3   2   5 29630.2 1609.02   2
  -3  -2   5 29808.8 1561.05   2
  -2  -2   5 60026.5 2464.87   3
  -2   2   5 59283.7 2328.45   2
  -2  -2   5 56065.1 2212.71   2
  -1   2   5 6861.01 830.441   2
  -1  -2   5 7225.46 892.957   3
  -1  -2   5 5586.80 426.748   4
   1  -2  -5 5811.47 547.933   1
  -1  -2   5 6243.25 782.331   2
   0  -2   5 4033.12 401.932   4
   0   2   5 4347.17 686.958   2
   0   2  -5 4216.49 401.039   1
   0  -2  -5 4647.27 515.342   1
   0  -2   5 3932.80 645.996   2
   1  -2   5 53378.2 1590.94   4
   1   2   5 62936.1 2618.45   2
   1  -2   5 63457.5 2599.67   2
  -1  -2  -5 55950.4 1871.35   1
  -1   2  -5 58160.9 1528.72   1
  -2  -2  -5 5399.70 616.251   1
  -2   2  -5 4929.01 472.940   1
   2   2   5 5734.71 824.385   2
   2  -2   5 5681.35 813.173   2
  -3  -2  -5 600.818 244.882   1
   3  -2   5 230.218 212.866   2
   3   2   5 285.000 176.046   2
  -3   2  -5 445.175 228.010   1
   4  -2   5 43627.6 2387.39   2
  -4  -2  -5 42834.4 2070.36   1
  -4   2  -5 38090.2 1595.78   1
   4   2   5 43116.0 2375.20   2
  -5   2  -5 101.103 126.166   1
   5  -2   5 88.6532 176.058   2
  -5  -2  -5 479.406 281.998   1
  -6   2  -5 40242.1 1999.89   1
   6  -2   5 43009.5 2499.20   2
  -6  -2  -5 41539.4 2369.69   1
   6   2   5 43914.2 2582.03   2
   7   2   5 21339.9 1107.23   5
   7  -2   5 24475.8 1002.28   9
  -7  -2  -5 24927.2 1454.18  14
  -7  -2  -5 19940.3 1788.77   1
   7   2   5 22681.9 997.758  11
   8  -2   5 18097.9 993.066   7
  -8  -2  -5 16437.3 1766.91   1
   8   2   5 16301.8 1014.55   5
   8  -2   5 15072.7 953.925   5
   8  -2   5 17889.5 889.539   9
  -8  -2  -5 18628.1 1326.89  14
   8   2   5 17288.3 919.646  11
   8  -2   5 15863.3 874.300  11
   9   2   5 24781.6 1293.57   5
   9  -2   5 24386.9 1245.94   5
   9  -2   5 27851.1 1124.65   9
  -9  -2  -5 23781.3 2258.23   1
  -9  -2  -5 30166.1 1753.20  14
   9   2   5 26811.9 1180.76  11
   9  -2   5 26614.5 1167.15  11
 -10   2  -5 29677.3 1658.16  14
  10   2   5 28837.3 1399.42   5
  10  -2   5 28898.4 1354.20   5
  10  -2   5 29648.0 1155.96   9
  10  -2   5 27589.7 1209.93  11
 -10  -2  -5 30649.5 1776.36  14
  10   2   5 27298.6 1209.47  11
 -11  -2  -5 13660.0 1163.22  14
  11   2   5 12938.3 925.655   5
  11  -2   5 14149.4 920.553   5
  11   2   5 12687.5 817.882  11
  11  -2   5 14153.2 767.357   9
 -11   2  -5 15147.2 1155.62  14
  11  -2   5 13828.1 842.111  11
  12   2   5 4244.39 494.348   5
  12  -2   5 3070.68 409.162   5
  12  -2   5 3564.01 354.462   9
 -12  -2  -5 3733.53 580.131  14
 -12   2  -5 3173.20 498.965  14
  12   2   5 3939.48 441.563  11
  12  -2   5 3151.81 380.101  11
  13  -2   5 5373.27 466.577   5
  13   2   5 6211.38 532.674   5
  13  -2   5 5261.64 369.044   9
  13   2   5 5239.11 440.386  15
 -13   2  -5 4855.73 524.865  14
 -13  -2  -5 5489.39 614.753  14
  13  -2   5 5671.14 471.993  11
  14   2   5 1023.92 169.782  15
  14  -2   5 741.718 125.607  15
 -14  -2  -5 996.067 235.976  14
  15   2   5 1991.97 169.630  15
  18  -3  -5 3740.21 257.809   5
 -18   3   5 3656.85 324.638  14
  17   3  -5 5377.77 390.724   5
  17  -3  -5 4536.88 380.288   5
  17  -3  -5 5084.30 452.263   8
 -17  -3   5 4995.17 430.831  14
  17  -3  -5 4522.27 295.216  11
  16   3  -5 10020.5 634.029   5
  16  -3  -5 9837.05 663.469   5
 -16  -3   5 9480.94 744.435  14
  16  -3  -5 9740.00 720.578   8
  16  -3  -5 9486.37 539.544  11
  15  -3  -5 1606.59 253.472  11
  15  -3  -5 1946.78 346.864   5
  15  -3  -5 2155.97 370.568   8
 -15  -3   5 1272.60 297.462  14
  15   3  -5 1603.25 297.140   5
  14  -3  -5 11242.4 715.090  11
  14   3  -5 11833.1 806.415   5
  14  -3  -5 11139.9 839.559   5
  14   3  -5 11566.0 895.301   8
  14  -3  -5 11075.2 863.012   8
  13  -3  -5 58999.6 1687.09  11
  13   3  -5 65548.4 1959.27   5
  13  -3  -5 63382.5 2055.79   5
  13   3  -5 65206.3 2113.92   8
  13  -3  -5 63468.3 2084.04   8
  12   3  -5 46729.2 1740.52   8
 -12  -3   5 50317.4 4022.97   3
  12   3  -5 46916.0 1637.48   5
  12  -3  -5 45448.0 1743.05   5
  12  -3  -5 42801.6 1678.03   8
 -12  -3   5 44878.3 1788.40  12
 -11  -3   5 42212.9 3540.94   3
  11   3  -5 41499.8 1498.45   5
 -11   3   5 39791.0 3281.01   3
  11   3  -5 38795.5 1522.30   8
  11  -3  -5 40252.1 1612.16   5
  11  -3  -5 38290.5 1530.47   8
 -11  -3   5 40999.7 1639.71  12
 -10   3   5 999.492 217.551  16
 -10  -3   5 1292.20 701.871   3
 -10  -3   5 184.240 90.3497  12
  10  -3  -5 479.357 171.737   8
  10   3  -5 150.857 71.3756   8
  10  -3  -5 581.132 235.446   5
 -10   3   5 827.944 441.897   3
  10   3  -5-35.5278 90.5479   5
  -9  -3   5 23976.8 2317.06   3
  -9   3   5 21383.2 2248.92   3
  -8   3   5 7245.41 1219.66   3
  -8  -3   5 4065.75 919.150   3
  -7  -3   5 42373.4 2690.99   3
  -7   3   5 68023.1 3629.48   3
  -6  -3   5 5261.98 901.359   3
  -6   3   5 6244.08 1071.67   3
  -6   3   5 5122.20 653.937   2
  -5  -3   5 36377.3 1673.63   2
  -5  -3   5 33687.6 2090.70   3
  -5   3   5 36799.1 2534.29   3
  -5   3   5 36408.8 1796.52   2
   5  -3  -5 30326.9 1022.43   4
  -4   3   5 3489.63 779.883   3
   4  -3  -5 3587.69 412.220   4
  -4  -3   5 3441.71 655.675   3
  -4   3   5 3599.38 606.775   2
  -4  -3   5 3149.02 528.031   2
   3  -3  -5 309.418 164.352   4
  -3   3   5 199.500 203.907   2
  -3  -3   5 112.596 174.650   3
  -3  -3   5 31.2273 128.423   2
  -3  -3   5 8.07627 40.8642   4
  -2  -3   5 250.329 185.429   3
  -2   3   5 4.91541 211.851   2
  -2  -3   5 245.590 214.390   2
  -2  -3   5 125.223 76.5877   4
  -1  -3   5 3831.52 648.118   2
   1  -3  -5 3123.62 425.010   1
  -1   3   5 3472.17 624.074   2
  -1  -3   5 3915.70 651.247   3
  -1  -3   5 3342.83 356.933   4
   0  -3   5 44560.4 2166.65   2
   0  -3   5 39462.7 1322.92   4
   0   3   5 45863.8 2259.85   2
   0   3  -5 41058.6 1168.84   1
   0  -3  -5 41509.2 1601.54   1
   1   3   5 863.077 395.633   2
   1  -3   5 1283.34 400.350   2
  -1  -3  -5 1285.21 303.159   1
  -1   3  -5 751.259 173.250   1
   1  -3   5 843.981 221.569   4
  -2   3  -5 1172.73 227.742   1
   2   3   5 1521.59 482.605   2
   2  -3   5 1373.30 444.859   2
   2  -3   5 799.336 233.518   4
  -2  -3  -5 1660.43 375.578   1
  -3  -3  -5 631.891 238.538   1
   3   3   5 617.452 339.024   2
   3  -3   5 726.522 336.395   2
  -3   3  -5 384.090 148.956   1
   3  -3   5 715.894 242.673   4
   4  -3   5 93184.4 3567.97   2
  -4   3  -5 89758.7 2310.42   1
  -4  -3  -5 91835.1 3130.77   1
   5  -3   5 29607.0 2086.54   2
  -5  -3  -5 29560.2 1941.25   1
   5   3   5 31999.9 2171.90   2
   6  -3   5 31629.2 2204.47   2
   6   3   5 35558.9 2344.80   2
  -6  -3  -5 29643.3 2081.72   1
   7   3   5 368.126 144.984  11
   7  -3   5 188.128 134.429  11
  -7  -3  -5-178.713 264.352   1
   7  -3   5 381.472 156.201   9
   7   3   5 177.072 142.345   5
  -7  -3  -5 435.398 250.496  14
   7  -3   5-7.32245 136.012   7
  -8  -3  -5 8204.36 1289.43   1
   8   3   5 8330.42 726.894   5
   8  -3   5 8242.25 699.206   5
   8  -3   5 9168.67 652.830   9
  -8  -3  -5 9754.93 973.467  14
   8  -3   5 8530.40 687.976   7
   8   3   5 8641.95 655.043  11
   8  -3   5 8640.36 656.580  11
   9   3   5 4651.59 506.380  11
   9   3   5 5629.68 617.616   5
   9  -3   5 4787.32 530.348   5
   9  -3   5 5669.29 521.220   9
  -9  -3  -5 6394.83 817.092  14
   9  -3   5 4829.00 532.756   7
   9  -3   5 5439.72 532.021  11
  10   3   5 461.118 171.703  11
  10  -3   5 662.555 202.789  11
  10  -3   5 628.819 223.183   5
  10  -3   5 674.240 193.649   9
  10   3   5 506.616 217.699   5
 -10  -3  -5 205.428 195.377  14
  11  -3   5 566.263 189.055  11
  11  -3   5 577.965 161.852   9
 -11  -3  -5 796.903 255.265  14
  11   3   5 869.904 258.229   5
  11  -3   5 567.464 171.405   5
  12  -3   5 197.515 114.567  11
  12   3   5 150.947 123.985   5
  12  -3   5-50.0121 92.6365   5
  12  -3   5 30.7167 70.2143   9
 -12  -3  -5-1.38306 225.396  14
  13  -3   5 3238.52 336.582   5
  13   3   5 3748.47 416.236   5
  13  -3   5 3465.78 309.945   9
 -13  -3  -5 2945.80 439.518  14
  13   3   5 3678.36 362.170  15
  13  -3   5 3573.20 366.013  11
  14  -3   5 1900.47 184.944  15
  14   3   5 2167.16 234.115  15
  14  -3   5 1759.01 164.167   9
 -14  -3  -5 2145.77 312.416  14
  17   4  -5 3725.84 293.453   5
  17  -4  -5 3445.97 314.912   5
  17  -4  -5 3772.03 376.091   8
  17  -4  -5 3407.00 255.838  11
  16  -4  -5 4090.89 353.794  11
  16   4  -5 4435.44 394.439   5
  16  -4  -5 4462.33 425.853   5
  16  -4  -5 4402.54 468.191   8
 -16  -4   5 4496.56 479.964  14
  15  -4  -5 6454.05 505.180  11
  15   4  -5 6709.95 545.105   5
  15  -4  -5 6876.34 600.742   5
  15  -4  -5 6705.21 636.792   8
 -15  -4   5 6619.96 659.444  14
 -15  -4   5 5798.76 443.794  13
  14  -4  -5 9731.90 669.051  11
  14   4  -5 10051.3 713.938   5
  14  -4  -5 10376.8 792.804   5
 -14  -4   5 9279.53 829.009  14
  14  -4  -5 9944.40 817.021   8
  13  -4  -5 4190.63 460.054  11
  13   4  -5 4852.84 518.099   5
  13  -4  -5 4806.01 563.511   5
  13   4  -5 5326.08 604.356   8
  13  -4  -5 5134.03 596.434   8
 -13  -4   5 5345.22 650.770  14
  12   4  -5 1038.56 253.034   5
  12  -4  -5 852.137 241.570   5
  12   4  -5 1213.14 292.067   8
  12  -4  -5 898.698 264.535   8
 -11  -4   5 11335.7 1861.77   3
  11   4  -5 11096.0 758.782   5
  11  -4  -5 12451.3 906.124   5
 -11   4   5 10783.3 1781.62   3
  11   4  -5 12255.9 863.257   8
  11  -4  -5 11846.1 864.791   8
 -11  -4   5 11412.5 890.955  12
  10   4  -5 35642.1 1989.82  17
 -10  -4   5 40714.2 3305.31   3
  10   4  -5 36230.2 1315.07   5
  10  -4  -5 37921.4 1536.12   5
  10   4  -5 39461.3 1473.72   8
  10  -4  -5 39555.4 1519.21   8
 -10  -4   5 38691.7 1547.80  12
 -10   4   5 40717.2 1394.47  16
  -9  -4   5 98027.6 4852.45   3
  -9   4   5 119791. 5515.42   3
  -8  -4   5 1546.84 653.110   3
  -8   4   5 1996.54 725.112   3
  -7  -4   5 115605. 4581.09   3
  -7   4   5 172056. 5942.80   3
  -6  -4   5 94222.4 3860.53   3
  -6   4   5 111916. 4743.17   3
  -5  -4   5 26869.7 1571.60   2
  -5  -4   5 22169.2 1735.33   3
   5  -4  -5 24085.2 1086.68   4
  -4  -4   5 178167. 4129.99   2
  -4  -4   5 169815. 4506.79   3
  -3  -4   5 174346. 4147.47   2
  -3  -4   5 170575. 4280.94   3
  -3  -4   5 157773. 2138.61   4
   3  -4  -5 149989. 3337.29   4
  -2  -4   5 148912. 3905.35   2
  -2  -4   5 155611. 3821.59   3
   2  -4  -5 143102. 2914.41   1
  -1  -4   5 13186.1 1103.37   3
  -1  -4   5 10269.5 1044.05   2
  -1  -4   5 10349.7 672.130   4
   1  -4  -5 10557.2 812.603   1
   0  -4   5 135202. 3912.97   2
   0  -4   5 120456. 2496.87   4
   0   4  -5 125981. 1843.53   1
   0  -4  -5 131952. 2978.24   1
  -1  -4  -5 37491.8 1668.08   1
   1  -4   5 37077.5 2121.81   2
  -1   4  -5 35288.4 959.508   1
   1  -4   5 35094.3 1428.71   4
   1   4   5 40853.4 2293.18   2
   2   4   5 2071.85 571.625   2
   2  -4   5 2022.91 532.782   2
  -2  -4  -5 2016.59 428.542   1
   2  -4   5 1559.37 342.024   4
   3  -4   5 30873.7 2061.11   2
  -3  -4  -5 33535.3 1807.26   1
   3  -4   5 30790.3 1525.92   4
   3   4   5 35952.3 2280.36   2
   4  -4   5 2575.30 606.214   2
   4   4   5 2428.97 663.226   2
  -4  -4  -5 1657.36 444.756   1
   4  -4   5 2306.63 466.732   4
   5  -4   5 26186.0 2020.88   2
   5  -4   5 21181.4 1440.02   4
   5   4   5 26284.8 2036.96   2
  -5  -4  -5 25410.2 1868.81   1
   6  -4   5 42879.5 2679.77   2
  -6  -4  -5 42001.1 2571.69   1
   6   4   5 43997.9 2687.84   2
   7  -4   5 28521.7 1127.56  11
   7   4   5 31638.7 1353.16   5
   7  -4   5 30776.4 1185.82   9
  -7  -4  -5 33158.3 1728.98  14
   7  -4   5 29347.2 1227.98   7
  -7  -4  -5 31309.4 2390.12   1
   7   4   5 29664.9 1179.16  11
  -8  -4  -5 5977.04 1121.14   1
   8   4   5 7384.79 687.781   5
   8  -4   5 6978.63 620.242   5
   8  -4   5 6714.70 569.878   9
   8   4   5 7216.09 609.707  11
  -8  -4  -5 7366.84 834.829  14
   8  -4   5 7172.01 637.127   7
   8  -4   5 6730.14 580.378  11
   9   4   5 64375.0 2041.81   5
   9  -4   5 69883.7 1966.66   5
   9  -4   5 64460.8 1787.81   9
  -9  -4  -5 67450.1 2627.86  14
   9  -4   5 62733.7 1934.21   7
   9   4   5 62262.6 1829.73  11
   9  -4   5 63895.6 1806.78  11
  10   4   5 29037.3 1377.84   5
  10  -4   5 31861.8 1315.66   5
  10  -4   5 29145.6 1192.48   9
 -10  -4  -5 30975.1 1769.09  14
  10  -4   5 29229.5 1217.37  11
  11   4   5 12489.6 879.282   5
  11  -4   5 12622.9 787.274   5
  11  -4   5 11923.3 726.864   9
 -11  -4  -5 11915.7 1080.53  14
  11  -4   5 11890.2 755.206  11
 -12  -4  -5 10345.2 939.744  14
  12  -4   5 9717.35 619.204   5
  12   4   5 10152.3 734.510   5
  12  -4   5 9932.08 606.920   9
  12   4   5 9588.16 629.507  15
  12  -4   5 10308.0 655.761  11
  13  -4   5 6274.75 418.850   9
  13   4   5 6514.17 461.363  15
 -13  -4  -5 6441.53 649.009  14
  13  -4   5 6639.18 461.757  11
  14  -4   5 5006.62 279.969   9
 -14  -4  -5 6026.75 507.942  14
  14   4   5 5624.78 356.617  15
  17  -5  -5 169.847 61.2879  11
  17  -5  -5 227.597 105.788   8
  17  -5  -5 308.946 94.7661   5
  16  -5  -5 3597.49 328.784  11
  16   5  -5 3600.22 322.319   5
  16  -5  -5 3629.59 361.875   5
  16  -5  -5 4041.61 434.582   8
  15  -5  -5 15021.8 767.733  11
  15   5  -5 14460.0 740.991   5
  15  -5  -5 16308.0 874.738   5
  15  -5  -5 16602.3 978.104   8
 -15  -5   5 13993.4 894.338  14
  14  -5  -5 4753.47 470.827  11
  14   5  -5 4463.39 457.992   5
  14  -5  -5 5517.29 561.272   5
  14  -5  -5 4999.22 567.963   8
 -14  -5   5 4873.19 442.631  13
 -14  -5   5 4026.17 540.821  14
  13  -5  -5 11945.1 903.333   8
  13   5  -5 11413.4 743.803   5
  13  -5  -5 12749.2 893.835   5
  12   5  -5 8091.18 637.653   5
  12  -5  -5 8704.33 748.174   5
  12  -5  -5 7797.06 734.388   8
 -11  -5   5-80.9010 541.830   3
  11  -5  -5 191.170 111.066   5
  11  -5  -5 215.841 173.115   8
  11   5  -5 138.963 118.784   8
 -11  -5   5 379.767 206.761  12
  11   5  -5-97.7348 134.289   5
  10  -5  -5 6363.79 624.498   5
  10  -5  -5 5419.21 577.875   8
 -10   5   5 5978.96 536.795  16
  10   5  -5 5866.18 583.499   8
 -10  -5   5 4253.35 1111.36   3
 -10   5   5 6638.94 1376.08   3
 -10  -5   5 5743.71 611.084  12
  10   5  -5 3408.66 627.617  17
  -9  -5   5 15132.8 1960.96   3
   9   5  -5 14044.3 1282.41  17
   9  -5  -5 16597.0 978.770   8
  -9  -5   5 15609.0 951.010  12
  -8  -5   5 2292.32 706.921   3
  -8   5   5 5204.27 1189.09   3
  -7  -5   5-72.7592 275.769   3
   6  -5  -5 408.270 154.578   4
  -6  -5   5 297.508 294.879   3
  -5  -5   5 7502.04 1043.81   3
   5  -5  -5 7619.62 691.855   4
  -4  -5   5 13644.0 1222.72   2
  -4  -5   5 13712.2 1308.91   3
  -4  -5   5 12904.6 642.440   4
   4  -5  -5 12496.5 966.819   4
   3  -5  -5 571.031 254.202   4
  -3  -5   5 214.992 278.798   2
  -3  -5   5 239.394 209.300   3
  -3  -5   5 222.046 122.119   4
  -2  -5   5 84103.9 3167.07   2
   2  -5  -5 77074.1 2224.07   1
  -2  -5   5 79867.0 1919.88   4
  -1  -5   5 4254.57 726.309   2
  -1  -5   5 6376.63 752.811   3
   1   5  -5 5106.99 353.350   1
  -1  -5   5 4675.90 499.069   4
   1  -5  -5 4770.45 581.000   1
   0  -5   5 24535.2 1748.16   2
   0  -5  -5 23272.0 1314.19   1
   0  -5   5 22756.7 1164.03   4
  -1  -5  -5 10635.1 928.793   1
   1  -5   5 10378.0 1166.70   2
   1  -5   5 9308.48 800.901   4
   2  -5   5 52220.3 2728.75   2
  -2  -5  -5 55843.1 2262.14   1
  -2   5  -5 53219.4 1707.86  17
   2  -5   5 52166.6 1969.44   4
   3  -5   5 7283.22 1078.45   2
  -3  -5  -5 7454.14 912.860   1
   3   5   5 8461.46 1183.53   2
   3  -5   5 7164.05 777.995   4
   4  -5   5 5311.45 933.298   2
   4   5   5 7145.17 1101.06   2
   4  -5   5 4941.62 684.463   4
  -4  -5  -5 5983.16 867.522   1
   5  -5   5 6547.21 1060.17   2
  -5  -5  -5 6909.09 1005.98   1
   5  -5   5 5866.08 798.000   4
   5   5   5 6939.05 1083.90   2
   6   5   5 3006.15 399.664   5
   6  -5   5 2876.14 366.915   9
   6   5   5 2654.23 701.251   2
   6  -5   5 3805.75 844.531   2
  -6  -5  -5 3458.29 559.172  14
  -6  -5  -5 2291.17 609.509   1
   7  -5   5 2257.14 330.816  11
   7   5   5 2672.66 400.876   5
  -7  -5  -5 2411.10 683.567   1
   7  -5   5 2166.54 332.968   9
  -7  -5  -5 2270.70 481.927  14
   7  -5   5 2306.59 352.009   7
   8  -5   5 345.147 152.396  11
  -8  -5  -5 705.742 321.676  14
  -8  -5  -5 648.703 263.496   1
   8  -5   5 340.374 176.861   7
   8  -5   5 666.750 211.813   9
   8   5   5 384.292 138.726   5
   9   5   5 10324.2 807.849   5
   9  -5   5 10855.0 748.811   9
  -9  -5  -5 10308.3 1027.85  14
   9  -5   5 10350.6 786.279   7
   9  -5   5 9924.90 698.704  11
  10   5   5 2174.22 382.132   5
  10  -5   5 1865.95 304.028  11
  10  -5   5 2182.73 338.462   9
  10   5   5 1786.89 308.158  15
 -10  -5  -5 2038.07 458.766  14
  10  -5   5 2206.07 377.844   7
  11  -5   5 403.184 153.082  11
  11  -5   5 344.505 136.587   9
 -11  -5  -5 490.184 194.853  14
  11   5   5 602.395 214.486   5
  11   5   5 422.899 136.995  15
  12  -5   5 489.078 156.235  11
  12   5   5 455.797 162.308   5
  12  -5   5 585.814 152.346   9
 -12  -5  -5 141.907 161.327  14
  12   5   5 566.019 163.169  15
  13  -5   5 540.135 127.455  11
 -13  -5  -5 531.025 200.673  14
  13  -5   5 490.645 127.412   9
  13   5   5 457.924 123.267  15
  14   5   5 337.068 92.6742  15
 -14  -5  -5 364.078 132.263  14
  14  -5   5 223.749 62.3016   9
  17  -6  -5 177.212 57.9203  11
  17  -6  -5 127.685 64.8569   8
  16  -6  -5 2360.00 259.133  11
  16  -6  -5 2421.91 269.308   5
  16  -6  -5 2506.36 334.235   8
  15  -6  -5 2896.14 333.657  11
  15   6  -5 3383.26 328.599   5
  15  -6  -5 3468.91 384.482   5
  15  -6  -5 3051.59 404.966   8
  14  -6  -5 3187.73 387.748  11
  14   6  -5 2497.19 308.756   5
  14  -6  -5 2944.34 396.671   5
  14  -6  -5 2479.90 328.836   7
  14  -6  -5 3134.77 440.824   8
  13  -6  -5 3664.02 495.747   8
  13   6  -5 3632.15 396.704   5
  13  -6  -5 3532.88 465.498   5
  13  -6  -5 3730.38 429.315   7
 -13  -6   5 3181.53 370.978  13
  12  -6  -5 27759.5 1373.52   8
  12  -6  -5 27124.7 1289.36   5
 -12  -6   5 26157.7 1089.97  13
  12  -6  -5 26571.2 1164.32   7
  11  -6  -5 1802.16 350.647   8
  11  -6  -5 1957.46 327.252   7
  11  -6  -5 1635.26 328.611   5
 -10   6   5 71000.8 1827.78  16
  10  -6  -5 71015.6 2146.89   8
 -10  -6   5 74310.1 4699.18   3
  10   6  -5 65621.9 2873.01  17
  10  -6  -5 72103.4 2099.21   5
  10  -6  -5 64528.8 1785.81   7
 -10  -6   5 63132.6 2067.95  12
  -9  -6   5 13453.2 1918.67   3
   9   6  -5 13249.2 1278.45  17
   9  -6  -5 16158.3 997.507   8
  -9  -6   5 14047.3 917.622  12
  -9   6   5 14511.7 792.925  16
   8   6  -5 4151.52 723.200  17
  -8  -6   5 2413.98 790.652   3
  -7  -6   5 12409.6 1597.98   3
  -6  -6   5 72504.8 3614.68   3
   6  -6  -5 83285.6 2430.29   4
  -5  -6   5 15331.3 1535.41   3
   5  -6  -5 14595.4 1069.32   4
  -4  -6   5 10529.4 1196.87   3
  -4  -6   5 10101.2 684.667   4
   4  -6  -5 9793.98 932.692   4
  -3  -6   5 110019. 3529.26   3
   3  -6  -5 105224. 2675.86   1
  -3  -6   5 97046.7 2263.69   4
   3  -6  -5 94356.2 3038.42   4
  -2  -6   5 57540.1 1827.80   4
  -2  -6   5 63682.0 2949.38   2
  -2  -6   5 66997.3 2488.25   3
   2  -6  -5 62893.9 2103.31   1
   2  -6  -5 56906.3 2484.72   4
  -1  -6   5 61512.9 1982.89   4
  -1  -6   5 68942.2 3110.51   2
   1  -6  -5 67374.7 2244.62   1
   0  -6  -5 24311.4 1406.69   1
   0  -6   5 21665.2 1766.94   2
   0  -6   5 20500.1 1206.19   4
  -1  -6  -5 38158.3 1848.84   1
   1  -6   5 41302.6 2498.19   2
  -1   6  -5 34298.0 1512.95  17
   1  -6   5 37852.0 1707.18   4
  -2  -6  -5 298.431 246.693   1
   2  -6   5 223.839 314.855   2
  -2   6  -5 277.850 133.052  17
   2  -6   5 301.429 202.527   4
   3  -6   5 6323.25 1043.46   2
  -3  -6  -5 7642.11 959.794   1
   3  -6   5 5354.12 718.744   4
   3   6   5 7210.36 1107.88   2
   4  -6   5 5326.11 970.520   2
  -4  -6  -5 5363.25 876.132   1
   4  -6   5 5566.00 764.040   4
   4   6   5 5972.57 1044.58   2
   5  -6   5 9885.60 1060.99   4
  -5  -6  -5 8274.18 1150.53   1
  -5  -6  -5 10206.8 907.631  14
   5   6   5 11890.7 1510.70   2
   6   6   5 62752.8 1815.64   5
   6  -6   5 55060.2 1660.88   7
   6  -6   5 55485.0 1616.24   9
   6   6   5 59554.5 1600.08  15
  -6  -6  -5 62503.0 2338.20  14
  -6  -6  -5 61901.1 3353.82   1
   6  -6   5 58916.6 2707.38   4
   7   6   5 50222.5 1697.36   5
   7  -6   5 49403.5 1634.53   7
   7  -6   5 45985.0 1532.08   9
   7   6   5 51322.2 1529.44  15
  -7  -6  -5 50120.9 2171.70  14
  -7  -6  -5 49209.4 3200.40   1
   8  -6   5 59019.3 1673.26  11
   8   6   5 65923.5 1991.45   5
   8  -6   5 56571.3 1730.30   9
   8   6   5 64965.5 1761.18  15
  -8  -6  -5 63422.8 2513.39  14
   8  -6   5 61462.7 1892.01   7
   9   6   5 40373.6 1548.80   5
   9  -6   5 39368.8 1425.00   9
   9   6   5 39145.7 1367.92  15
   9  -6   5 39330.2 1521.95   7
  -9  -6  -5 39930.0 1999.97  14
   9  -6   5 37302.8 1345.93  11
  10   6   5 12861.5 859.876   5
  10  -6   5 13242.9 805.636   9
 -10  -6  -5 14124.8 1172.81  14
  10   6   5 13061.2 779.252  15
  10  -6   5 12855.9 861.458   7
  10  -6   5 12775.3 767.265  11
  11   6   5 8617.77 668.611   5
  11  -6   5 9464.63 645.983   9
 -11  -6  -5 8958.32 889.441  14
  11   6   5 9237.23 616.899  15
  11  -6   5 8472.28 589.432  11
  12  -6   5 301.303 109.624  11
  12  -6   5 381.774 145.207   9
  12   6   5 416.852 146.375  15
 -12  -6  -5 414.561 206.829  14
  13  -6   5 447.449 109.981  11
  13  -6   5 442.416 119.159   9
  13   6   5 488.192 119.734  15
 -13  -6  -5 637.953 208.408  14
  14  -6   5 240.433 60.9233   9
  14   6   5 209.251 61.0718  15
 -14  -6  -5 209.992 89.4732  14
  17  -7  -5 35.5989 38.3016   8
  16  -7  -5 10240.8 504.681  11
  16  -7  -5 9461.84 440.173   5
  15  -7  -5 8392.66 547.276  11
  15  -7  -5 8114.57 514.818   5
  15  -7  -5 8094.13 625.414   8
  14  -7  -5 8402.12 610.831  11
  14  -7  -5 9120.48 628.108   5
  14  -7  -5 9514.35 745.530   8
  14  -7  -5 9304.59 610.611   7
  13  -7  -5 24732.1 1141.39   5
  13  -7  -5 23916.8 1237.93   8
  13  -7  -5 23054.4 1042.84   7
 -13  -7   5 21716.7 929.928  13
  12  -7  -5 41185.5 1674.65   8
  12  -7  -5 42555.6 1547.90   5
 -12  -7   5 39520.1 1310.31  13
  12  -7  -5 40729.8 1448.16   7
  11  -7  -5 23570.1 1184.41   5
  11  -7  -5 22521.9 1239.04   8
 -11  -7   5 20049.6 965.123  13
  11  -7  -5 21046.5 1049.52   7
 -10  -7   5 436.966 151.388  13
  10   7  -5 417.396 310.213  17
  10  -7  -5 351.209 185.251   8
  10  -7  -5 180.337 134.247   5
  10  -7  -5 422.974 126.675   7
  -9  -7   5 40384.2 3394.88   3
  -9  -7   5 42566.5 1625.41  12
   9   7  -5 44497.1 2426.48  17
   9  -7  -5 44206.6 1599.43   5
   9  -7  -5 42775.6 1466.57   7
   9  -7  -5 45040.0 1696.65   8
  -9  -7   5 43292.6 1384.03  13
   8  -7  -5 5084.46 569.471   8
   8   7  -5 3849.56 719.490  17
  -8  -7   5 3014.03 912.897   3
  -8  -7   5 4838.45 452.770  13
  -8  -7   5 3981.66 469.236  12
  -7  -7   5 7066.53 1244.40   3
   7   7  -5 8458.85 1031.98  17
   6  -7  -5 113.205 75.7758   4
   6   7  -5 497.680 278.059  17
  -6  -7   5-72.0307 332.976   3
   5  -7  -5-16.1358 143.346   4
   5   7  -5 233.389 158.166  17
  -5  -7   5 88.3428 167.394   3
   5  -7  -5-56.1329 159.912   1
   4  -7  -5 83913.9 2883.24   4
  -4  -7   5 79709.6 3335.63   3
   4  -7  -5 82833.8 2459.69   1
   3  -7  -5 213716. 3961.36   1
   3  -7  -5 207158. 4794.83   4
  -2  -7   5 73038.7 2270.88   4
   2   7  -5 72446.2 2564.09  17
   2  -7  -5 81070.7 2493.38   1
   2  -7  -5 77985.9 3077.83   4
  -1  -7   5 8547.40 810.548   4
   1   7  -5 7868.73 821.549  17
   1  -7  -5 9082.71 1089.94   4
   1  -7  -5 10193.1 916.020   1
   0  -7  -5 158495. 3765.86   1
   0  -7   5 157907. 5135.17   2
   0  -7   5 148395. 3492.69   4
   0   7  -5 149390. 3488.52  17
  -1  -7  -5 71073.7 2658.51   1
   1  -7   5 68771.0 3442.33   2
  -1   7  -5 67917.5 2270.58  17
   1  -7   5 66854.5 2441.68   4
   1   7   5 68698.9 2600.17  17
   2  -7   5 54415.9 3149.86   2
  -2  -7  -5 56152.8 2522.53   1
   2  -7   5 54107.6 2296.98   4
  -2   7  -5 57892.8 1974.68  17
  -3  -7  -5 54581.4 2704.13   1
   3   7   5 61376.3 3452.87   2
   3  -7   5 53895.5 2375.64   4
  -4  -7  -5 29550.3 2116.85   1
   4  -7   5 30689.2 1871.83   4
   4   7   5 31153.3 2493.44   2
  -5  -7  -5 11580.5 1403.20   1
   5  -7   5 10590.1 1139.07   4
   5   7   5 13017.7 725.167  15
   5  -7   5 10199.8 760.449  13
   5   7   5 11129.1 1507.92   2
  -5  -7  -5 11250.8 981.810  14
   6   7   5 14581.2 876.853   5
   6  -7   5 13487.1 818.983   9
  -6  -7  -5 15189.6 1193.51  14
   6  -7   5 13277.0 834.366   7
   6   7   5 14496.5 791.345  15
  -6  -7  -5 15712.3 1731.32   1
   6  -7   5 13776.8 1357.06   4
   7  -7   5 100740. 2276.58   9
  -7  -7  -5 100597. 3119.12  14
   7   7   5 100225. 2132.14  15
   7   7   5 100719. 2383.79   5
   7  -7   5 98789.7 2351.55   7
  -7  -7  -5 99391.6 4628.14   1
   8  -7   5 18912.1 937.090  11
   8   7   5 19387.1 948.735  15
   8   7   5 19069.1 1046.30   5
   8  -7   5 20012.7 1040.27   9
  -8  -7  -5 20409.3 1421.73  14
   8  -7   5 18988.6 1046.98   7
   9   7   5 7593.17 652.145   5
   9   7   5 7494.49 587.037  15
   9  -7   5 8231.39 652.352   9
  -9  -7  -5 7682.95 871.808  14
   9  -7   5 7428.52 660.408   7
   9  -7   5 6659.69 550.591  11
  10  -7   5 2294.12 337.546   9
  10   7   5 2210.63 305.279  15
 -10  -7  -5 1972.64 425.087  14
  10  -7   5 2041.89 343.973   7
  10  -7   5 1975.85 303.334  11
  11  -7   5 6151.82 500.754   9
 -11  -7  -5 5917.29 705.384  14
  11   7   5 6252.16 478.907  15
  11  -7   5 5499.97 443.798  11
  12   7   5 1917.37 240.873  15
  12  -7   5 2049.69 262.897   9
 -12  -7  -5 2009.46 379.225  14
  12  -7   5 1826.17 220.107  11
  13  -7   5 5972.96 368.912   9
 -13  -7  -5 5954.05 531.172  14
  13   7   5 5792.21 344.302  15
  16  -8  -5 862.181 138.557  11
  16  -8  -5 745.529 157.389   8
  15  -8  -5 518.752 147.285  11
  15  -8  -5 703.683 184.841   8
  14  -8  -5 1862.32 272.319  11
  14  -8  -5 1828.45 245.529   5
  14  -8  -5 2262.53 353.107   8
  14  -8  -5 1904.10 263.499   7
  13  -8  -5 4197.66 498.974   8
  13  -8  -5 4735.82 456.074   5
  13  -8  -5 3857.53 421.459   7
  12  -8  -5 12149.3 783.932   5
  12  -8  -5 12499.8 909.497   8
 -12  -8   5 12220.1 713.291  13
  12  -8  -5 12393.0 794.455   7
  11  -8  -5 3093.76 412.965   5
  11  -8  -5 3332.26 479.975   8
 -11  -8   5 2851.39 364.995  13
  11  -8  -5 3141.76 408.776   7
  10  -8  -5 27903.4 1387.49   8
  10  -8  -5 30653.1 1308.37   5
  10   8  -5 26711.8 1903.33  17
 -10  -8   5 26025.4 1095.03  13
  10  -8  -5 27631.7 1231.42   7
   9   8  -5 845.635 330.771  17
  -9  -8   5 405.064 577.489   3
   9  -8  -5 1193.71 307.005   8
   9  -8  -5 958.509 224.394   5
  -9  -8   5 949.718 225.927  13
   9  -8  -5 687.239 183.284   7
  -8  -8   5 6137.14 1291.85   3
   8  -8  -5 6981.58 697.003   8
   8   8  -5 6268.00 917.015  17
  -8  -8   5 7035.74 567.248  13
   8  -8  -5 6631.91 588.273   7
   7  -8  -5 549.536 205.715  10
  -7  -8   5 595.749 165.440  13
   7  -8  -5 145.290 122.799  14
   7  -8  -5 371.963 165.330   8
  -7  -8   5 571.996 511.168   3
   7   8  -5 468.075 228.776  17
   6  -8  -5 2463.65 499.299   4
  -6  -8   5 1860.08 655.597   3
   6  -8  -5 2724.50 464.842   1
   6   8  -5 2962.17 591.351  17
  -5  -8   5 10565.2 1351.10   3
   5   8  -5 11569.8 1162.06  17
   5  -8  -5 10838.2 1073.22   4
   5  -8  -5 11338.5 927.443   1
  -4  -8   5 7707.87 1068.93   3
   4   8  -5 7688.32 929.380  17
   4  -8  -5 8459.65 806.808   1
   4  -8  -5 7834.82 935.232   4
   3  -8  -5 956.265 324.758   4
   3  -8  -5 1536.79 346.660   1
   3   8  -5 1625.73 444.652  17
  -3  -8   5 1297.48 338.852   4
   2   8  -5 5993.40 780.977  17
  -2  -8   5 5161.71 652.872   4
   2  -8  -5 6474.42 928.870   4
   2  -8  -5 6224.00 716.186   1
   1  -8  -5 2517.25 602.625   4
   1   8  -5 2505.79 487.055  17
   1  -8  -5 1922.85 436.327   1
  -1  -8   5 1672.21 387.925   4
   0  -8  -5 754.190 293.838   1
   0  -8  -5 171.428 174.042   4
   0   8  -5 672.586 290.723  17
   0  -8   5 538.423 234.774   4
  -1  -8  -5 4799.85 723.122   1
  -1   8  -5 4400.20 605.876  17
   1  -8   5 3734.58 628.043   4
   1   8   5 4711.30 753.310  17
  -2  -8  -5 2378.11 527.972   1
   2   8   5 2375.61 535.387  17
   2  -8   5 2633.04 546.683   4
  -3  -8  -5 3115.70 654.626   1
  -3  -8  -5 3560.28 542.592  14
   3   8   5 3003.52 837.505   2
   3  -8   5 2671.34 568.215   4
   4   8   5 4357.56 966.154   2
   4  -8   5 3265.04 378.683   9
   4  -8   5 3644.68 673.642   4
   4   8   5 3815.76 389.377  15
  -4  -8  -5 3156.17 733.705   1
   4  -8   5 3741.51 540.952  13
  -4  -8  -5 3042.58 516.838  14
   5  -8   5 21753.2 1018.98   9
   5   8   5 21370.1 941.104  15
  -5  -8  -5 19888.0 1318.79  14
   5  -8   5 17227.0 1526.88   4
   5   8   5 18852.3 2047.38   2
  -5  -8  -5 21384.8 1970.55   1
   5  -8   5 19110.9 1078.51  13
   5  -8   5 18579.8 967.748   7
  -6  -8  -5 267.649 247.575   1
  -6  -8  -5 89.4589 179.131  14
   6  -8   5 239.839 108.823   9
   6   8   5 197.505 109.445  15
   6  -8   5 169.587 83.8111   7
   6  -8   5 11.5771 170.721   4
   7  -8   5 3750.16 756.365   4
   7  -8   5 3365.63 430.614   9
  -7  -8  -5 2592.56 531.076  14
   7  -8   5 3033.42 414.446   7
   7   8   5 2844.20 354.780  15
   8  -8   5-15.0868 105.139   9
  -8  -8  -5 31.3868 144.753  14
   8   8   5 67.4419 86.5088  15
   8  -8   5 54.1492 116.111   7
   9  -8   5 128.991 134.303   9
   9   8   5 116.423 120.102  15
  -9  -8  -5 130.227 202.635  14
   9  -8   5 168.630 126.387   7
  10  -8   5 2270.37 327.646   9
 -10  -8  -5 2319.77 474.814  14
  10  -8   5 2163.73 333.492   7
  10   8   5 1895.14 275.034  15
  10  -8   5 2446.64 304.380  11
  11  -8   5 824.971 163.291  11
  11  -8   5 860.975 184.068   9
  11   8   5 785.119 166.035  15
 -11  -8  -5 986.562 302.889  14
  12  -8   5 2645.93 282.230   9
  12   8   5 2636.51 254.087  15
 -12  -8  -5 2734.54 415.608  14
  13  -8   5 1488.23 171.974   9
  13   8   5 1017.92 124.515  15
 -13  -8  -5 1665.49 268.034  14
  16  -9  -5 9559.18 393.093  11
  16  -9  -5 9301.80 445.375   8
  15  -9  -5 33744.5 962.409  11
  15  -9  -5 36205.9 1123.20   8
  14  -9  -5 16572.1 789.127  11
  14  -9  -5 18492.8 927.674   8
  14  -9  -5 17886.6 757.937   7
  13  -9  -5 25401.1 1189.70   8
  13  -9  -5 26178.6 1042.92   7
  12  -9  -5 50071.5 1559.85   7
  12  -9  -5 51863.5 1796.46   8
  11  -9  -5 31211.4 1440.16   8
 -11  -9   5 27702.6 1102.47  13
  11  -9  -5 29841.5 1258.30   7
  10  -9  -5 34513.9 1387.54   7
  10  -9  -5 35855.3 1569.12   8
 -10  -9   5 33892.7 1255.60  13
   9   9  -5 32918.2 2157.05  17
   9  -9  -5 34315.8 1563.76   8
  -9  -9   5 31865.2 1235.88  13
   9  -9  -5 33767.0 1375.28   7
   8  -9  -5 9355.64 823.655   8
  -8  -9   5 9435.12 1620.95   3
  -8  -9   5 9273.97 669.137  13
   8  -9  -5 9023.67 709.542   7
   8   9  -5 9765.69 1164.59  17
   7  -9  -5 286.834 156.637  10
  -7  -9   5 383.115 434.799   3
   7   9  -5 266.377 237.505  17
   7  -9  -5 329.756 207.841  14
   7  -9  -5 123.664 111.444   8
  -7  -9   5 299.654 136.035  13
   6  -9  -5 2875.62 574.103   4
   6  -9  -5 3936.27 540.947  10
   6  -9  -5 3512.95 500.139   8
   6   9  -5 2891.00 610.995  17
  -6  -9   5 2331.30 739.371   3
   6  -9  -5 3615.25 513.015  14
  -6  -9   5 2781.01 361.315  13
   5  -9  -5 2025.26 502.617   4
   5  -9  -5 2759.50 439.425  10
   5  -9  -5 2761.88 462.867  14
   5  -9  -5 2398.37 393.645   8
  -5  -9   5 2398.09 338.602  13
   5   9  -5 2534.44 571.249  17
   4   9  -5 6079.04 874.540  17
   4  -9  -5 5868.19 880.589   4
   4  -9  -5 5535.83 671.651   1
   3   9  -5 23494.8 1630.32  17
   3  -9  -5 23865.1 1812.35   4
   3  -9  -5 26601.3 1503.05   1
   2  -9  -5 900.676 388.545   4
   2   9  -5 708.156 284.700  17
   2  -9  -5 902.487 281.753   1
  -2  -9   5 886.220 330.600   4
   1   9  -5 4496.60 684.702  17
   1  -9  -5 4438.68 652.864   1
  -1  -9   5 5192.54 739.710   4
   1  -9  -5 4710.75 878.995   4
   0   9   5 23627.7 1735.09  17
   0  -9  -5 25345.7 1656.87   1
   0   9  -5 27047.7 1626.38  17
   0  -9   5 24710.7 1658.49   4
   0  -9  -5 24427.6 2045.16   4
  -1  -9  -5 27626.2 1825.39   1
  -1   9  -5 28822.0 1626.78  17
   1  -9   5 24004.9 1661.50   4
  -1  -9  -5 26265.6 1415.26  14
   1   9   5 20706.0 1648.45  17
  -1  -9  -5 23251.0 2076.52   4
  -2  -9  -5 52027.3 2675.87   1
   2   9   5 40518.8 2295.99  17
   2  -9   5 48608.1 1639.46  13
[truncated: 453,195 more chars]
