# Supplementary material for: The structure of 9-(3-bromo-6-chloro-2-hy­droxy­phen­yl)-10-(2-hy­droxy­ethyl)-3,6-diphenyl-3,4,5,6,7,9-hexa­hydro-2H-acridine-1,8-dione
Source: Acta Crystallogr E Crystallogr Commun. 2018 Aug 14;74(Pt 9):1218–21. doi: 10.1107/S2056989018010873 (PMC6127693; doi:10.1107/S2056989018010873)
Supplement: Supplementary file 2 [file e-74-01218-Isup2.hkl]

data_I                                                                          
_shelx_title ' SM449_15 in P2(1)/c'                                             
_shelx_refln_list_code          4                                               
_shelx_F_calc_maximum      246.02                                               
_exptl_crystal_F_000      1272.00                                               
_reflns_d_resolution_high  0.7921                                               
                                                                                
loop_                                                                           
 _space_group_symop_operation_xyz                                               
 'x, y, z'                                                                      
 '-x, y+1/2, -z+1/2'                                                            
 '-x, -y, -z'                                                                   
 'x, -y-1/2, z-1/2'                                                             
                                                                                
_cell_length_a    14.5669                                                       
_cell_length_b    15.4643                                                       
_cell_length_c    13.4979                                                       
_cell_angle_alpha  90.000                                                       
_cell_angle_beta  107.280                                                       
_cell_angle_gamma  90.000                                                       
                                                                                
_shelx_F_squared_multiplier     1.000                                           
                                                                                
loop_                                                                           
 _refln_index_h                                                                 
 _refln_index_k                                                                 
 _refln_index_l                                                                 
 _refln_F_squared_calc                                                          
 _refln_F_squared_meas                                                          
 _refln_F_squared_sigma                                                         
 _refln_observed_status                                                         
   2   0   0       6050.80       5796.15       238.02 o                         
   3   0   0       2903.54       2643.64        48.06 o                         
   4   0   0       3677.28       3660.46        55.82 o                         
   5   0   0        607.49        595.95        25.63 o                         
   6   0   0        869.65        855.69        48.21 o                         
   7   0   0       2366.85       2070.75       113.57 o                         
   8   0   0         90.83         62.70        24.89 o                         
   9   0   0       3363.16       3387.96       179.08 o                         
  10   0   0        439.22        458.59        25.49 o                         
  11   0   0       4192.21       4088.75        61.44 o                         
  12   0   0        388.52        343.56        21.59 o                         
  13   0   0        623.67        698.07        30.97 o                         
  14   0   0       1378.52       1332.49        41.38 o                         
  15   0   0       1383.06       1521.20        43.05 o                         
  16   0   0       1164.83       1123.77        32.31 o                         
  17   0   0         40.84         52.69         8.06 o                         
   1   1   0       7637.73       7200.33       420.99 o                         
   2   1   0       1445.64       1500.43        70.59 o                         
   3   1   0        735.42        710.67        20.95 o                         
   4   1   0        144.45        151.89         7.10 o                         
   5   1   0        798.42        734.19        27.00 o                         
   6   1   0       2601.96       2734.18        65.00 o                         
   7   1   0        193.65        128.30        17.59 o                         
   8   1   0        514.48        469.42        42.84 o                         
   9   1   0       3001.82       2800.88       115.52 o                         
  10   1   0       5324.31       5115.29        50.79 o                         
  11   1   0       1041.87        998.09        22.65 o                         
  12   1   0       2219.12       2245.40        35.86 o                         
  13   1   0       3119.47       3125.43        46.22 o                         
  14   1   0        564.37        591.70        19.96 o                         
  15   1   0        185.13        174.90        10.46 o                         
  16   1   0         22.70         38.08         4.52 o                         
  17   1   0        278.36        245.36         9.72 o                         
   0   2   0       6815.09       7021.60        63.47 o                         
   1   2   0       8088.78       9334.57      2007.60 o                         
   2   2   0        263.16        252.87        22.99 o                         
   3   2   0       4094.22       3651.72        58.35 o                         
   4   2   0         18.08         51.12         5.99 o                         
   5   2   0        634.89        605.57        17.97 o                         
   6   2   0        455.70        455.23        20.31 o                         
   7   2   0         58.41         27.38         7.49 o                         
   8   2   0        965.64       1131.00        73.25 o                         
   9   2   0       3369.15       3450.24       127.57 o                         
  10   2   0         89.13        125.29         8.08 o                         
  11   2   0       4997.86       4928.63        50.48 o                         
  12   2   0       6789.48       6594.11        87.15 o                         
  13   2   0        598.17        576.72        21.17 o                         
  14   2   0          2.43          9.53         3.43 o                         
  15   2   0        937.40        904.35        24.33 o                         
  16   2   0        602.88        633.61        16.73 o                         
  17   2   0        544.86        490.94        13.15 o                         
   1   3   0       6829.40       6483.19       100.38 o                         
   2   3   0      28840.26      21343.94      7600.28 o                         
   3   3   0      23168.83      22187.11       868.97 o                         
   4   3   0        224.84        268.90        14.34 o                         
   5   3   0       2431.63       2463.09        46.31 o                         
   6   3   0       5610.33       4963.47        81.23 o                         
   7   3   0       5089.43       4432.98       109.34 o                         
   8   3   0         41.51         35.02        18.01 o                         
   9   3   0       2476.40       2621.44       173.96 o                         
  10   3   0       4706.96       4432.74        48.01 o                         
  11   3   0       1927.01       1859.72        31.13 o                         
  12   3   0        348.03        362.66        14.62 o                         
  13   3   0        306.81        297.29        13.22 o                         
  14   3   0        370.14        391.09        13.93 o                         
  15   3   0        125.06        123.74         8.30 o                         
  16   3   0          0.09          8.31         2.86 o                         
  17   3   0        262.91        255.72         7.79 o                         
   0   4   0       4309.74       4467.92        74.63 o                         
   1   4   0         38.06         50.74         5.03 o                         
   2   4   0         78.65        111.07        13.45 o                         
   3   4   0        898.32        832.89        30.22 o                         
   4   4   0        351.53        397.15        25.31 o                         
   5   4   0       2500.01       2473.29        58.98 o                         
   6   4   0       1795.11       2071.42        42.16 o                         
   7   4   0         22.22         35.62        19.33 o                         
   8   4   0       1453.70       1395.23        60.48 o                         
   9   4   0         25.63         43.67        14.59 o                         
  10   4   0         97.98        148.41        10.19 o                         
  11   4   0        120.24        101.80         7.51 o                         
  12   4   0          5.57         10.04         3.06 o                         
  13   4   0        262.70        294.76        12.99 o                         
  14   4   0         27.08         29.13         4.12 o                         
  15   4   0         39.53         45.75         4.88 o                         
  16   4   0        320.70        347.43        12.94 o                         
  17   4   0         67.55         80.61         6.10 o                         
   1   5   0       1495.10       1440.79        39.91 o                         
   2   5   0        873.73        943.80        27.53 o                         
   3   5   0        146.05         98.77        11.10 o                         
   4   5   0          2.42         80.16        13.23 o                         
   5   5   0         35.41         22.86         9.87 o                         
   6   5   0      17257.07      17231.33       390.55 o                         
   7   5   0       7357.47       8180.08       249.99 o                         
   8   5   0       2683.34       2669.83       123.64 o                         
   9   5   0       6668.21       6098.07        97.05 o                         
  10   5   0       2639.68       2458.64        42.78 o                         
  11   5   0        375.27        381.50        14.42 o                         
  12   5   0       1654.59       1639.46        30.47 o                         
  13   5   0        231.00        244.75        11.69 o                         
  14   5   0         22.79         18.28         4.21 o                         
  15   5   0        342.13        366.82        12.50 o                         
  16   5   0        198.44        185.75         7.64 o                         
   0   6   0       1986.85       1675.28        80.59 o                         
   1   6   0       4177.81       4112.72        61.40 o                         
   2   6   0       2503.03       2452.91        43.07 o                         
   3   6   0       1772.81       1717.02        37.38 o                         
   4   6   0        294.70        180.74        26.04 o                         
   5   6   0        479.95        517.04        39.51 o                         
   6   6   0       1047.18       1158.54        62.93 o                         
   7   6   0         32.52         66.77        12.66 o                         
   8   6   0       1680.09       1526.92       152.97 o                         
   9   6   0        286.07        253.51        12.40 o                         
  10   6   0         13.14         21.04         3.92 o                         
  11   6   0          0.52          8.75         3.54 o                         
  12   6   0        607.87        679.20        21.38 o                         
  13   6   0       1570.19       1526.32        33.46 o                         
  14   6   0        623.85        595.19        17.72 o                         
  15   6   0        324.90        304.79        14.57 o                         
  16   6   0        844.83        878.68        17.84 o                         
   1   7   0        272.56        216.13        12.53 o                         
   2   7   0       2325.76       2384.65        64.98 o                         
   3   7   0          8.33         22.35         8.16 o                         
   4   7   0        982.49        876.54        37.06 o                         
   5   7   0       4832.40       5150.21       179.12 o                         
   6   7   0       2232.55       2131.27        93.38 o                         
   7   7   0        326.43        282.46        26.81 o                         
   8   7   0        935.70        877.70        39.66 o                         
   9   7   0       2855.43       2767.29        57.02 o                         
  10   7   0        635.96        608.77        23.38 o                         
  11   7   0          0.49          6.17         3.49 o                         
  12   7   0        346.35        358.97        16.91 o                         
  13   7   0       1274.24       1251.89        29.74 o                         
  14   7   0          9.18         11.57         3.14 o                         
  15   7   0          0.01         12.86         2.76 o                         
  16   7   0        455.09        491.10        19.80 o                         
   0   8   0      13381.34      11788.19      1452.01 o                         
   1   8   0       4102.68       3974.65        84.35 o                         
   2   8   0       3675.32       3885.50       108.55 o                         
   3   8   0      17004.89      16840.82       384.71 o                         
   4   8   0      16780.70      17494.31       247.22 o                         
   5   8   0        368.73        346.69        27.49 o                         
   6   8   0        410.27        412.65        32.00 o                         
   7   8   0       3800.48       3753.54        79.92 o                         
   8   8   0         23.74         44.06         7.46 o                         
   9   8   0        297.47        271.99        17.71 o                         
  10   8   0        179.19        204.78        17.65 o                         
  11   8   0        280.83        305.20        21.27 o                         
  12   8   0       1821.48       1827.25        36.41 o                         
  13   8   0       1769.91       1882.74        34.38 o                         
  14   8   0       1263.26       1241.48        27.88 o                         
  15   8   0        274.43        291.04        13.46 o                         
   1   9   0        325.44        415.10        38.57 o                         
   2   9   0        731.86        709.19        37.07 o                         
   3   9   0        183.86        143.36        16.11 o                         
   4   9   0        572.12        571.49        31.42 o                         
   5   9   0          0.01         -2.79        12.11 o                         
   6   9   0       2049.27       2205.95        64.31 o                         
   7   9   0        252.70        230.67        14.20 o                         
   8   9   0         11.30         12.03         3.57 o                         
   9   9   0        439.23        444.08        23.61 o                         
  10   9   0          3.33          0.83         4.57 o                         
  11   9   0          3.41          7.34         4.47 o                         
  12   9   0        109.31        119.46        10.77 o                         
  13   9   0        810.77        879.13        30.89 o                         
  14   9   0        314.61        311.65        18.02 o                         
  15   9   0        132.87        160.86         8.81 o                         
   0  10   0       4204.24       3750.38      1546.65 o                         
   1  10   0       3149.62       3140.01       117.40 o                         
   2  10   0       4177.05       3471.66       664.26 o                         
   3  10   0       4549.26       4202.67       503.33 o                         
   4  10   0          5.84          4.96         6.36 o                         
   5  10   0        490.85        517.37        29.32 o                         
   6  10   0        575.08        638.09        29.46 o                         
   7  10   0        156.65        135.21        10.81 o                         
   8  10   0        780.58        737.84        30.25 o                         
   9  10   0        209.88        149.92        14.88 o                         
  10  10   0          3.67         14.46         7.33 o                         
  11  10   0       1036.71       1145.58        38.62 o                         
  12  10   0        794.00        774.38        29.71 o                         
  13  10   0        562.01        543.41        22.37 o                         
  14  10   0          9.93         19.36         3.33 o                         
  15  10   0       1415.24       1120.48        31.57 o                         
   1  11   0         58.42         59.24        16.70 o                         
   2  11   0       2023.56       1813.10       282.70 o                         
   3  11   0       4753.73       4825.04       144.44 o                         
   4  11   0        347.56        368.60        20.45 o                         
   5  11   0        996.44        934.23        39.23 o                         
   6  11   0       2741.09       2647.96        47.58 o                         
   7  11   0       1230.27       1198.79        34.31 o                         
   8  11   0          3.40          2.50         4.25 o                         
   9  11   0       1445.12       1436.08        83.99 o                         
  10  11   0       1404.70       1449.28        55.53 o                         
  11  11   0         81.45         84.56        10.15 o                         
  12  11   0        258.53        252.05        15.71 o                         
  13  11   0        333.38        392.58        17.64 o                         
  14  11   0        188.60        206.47         9.36 o                         
   0  12   0        556.56        608.85        28.08 o                         
   1  12   0        322.45        283.19        22.92 o                         
   2  12   0       2990.83       2939.11        56.89 o                         
   3  12   0        327.22        375.46        22.71 o                         
   4  12   0        283.26        280.24        21.23 o                         
   5  12   0         20.46         15.56         4.72 o                         
   6  12   0        129.58        109.93        11.12 o                         
   7  12   0        403.49        423.77        25.60 o                         
   8  12   0         65.17         36.34        10.11 o                         
   9  12   0         17.49         42.25        10.51 o                         
  10  12   0        100.61         90.93        13.44 o                         
  11  12   0          1.55          0.75         3.48 o                         
  12  12   0        119.94        131.07        10.04 o                         
  13  12   0        228.86        229.38         9.39 o                         
   1  13   0          1.36         -1.94         4.36 o                         
   2  13   0        888.78        832.63        28.14 o                         
   3  13   0       1621.35       1583.30        44.66 o                         
   4  13   0       2096.30       2131.29        51.43 o                         
   5  13   0       1821.77       1754.93        94.53 o                         
   6  13   0       1533.74       1551.87        48.31 o                         
   7  13   0        332.39        351.98        27.47 o                         
   8  13   0        939.61       1002.88        44.34 o                         
   9  13   0       2164.22       2088.95        60.89 o                         
  10  13   0       1067.81       1112.52        36.33 o                         
  11  13   0        656.33        741.02        38.04 o                         
  12  13   0        522.70        548.45        14.61 o                         
  13  13   0        516.16        536.39        24.94 o                         
   0  14   0      11773.26      12107.81       278.38 o                         
   1  14   0       1274.87       1212.17        38.76 o                         
   2  14   0        481.48        523.95        25.46 o                         
   3  14   0          4.80          8.14         4.71 o                         
   4  14   0         23.11         45.02        12.34 o                         
   5  14   0         20.75         27.11         7.96 o                         
   6  14   0          1.07          6.85         4.55 o                         
   7  14   0        308.37        319.79        26.29 o                         
   8  14   0         81.96        104.33        14.91 o                         
   9  14   0         26.72         38.41         7.70 o                         
  10  14   0         68.74         80.44         7.87 o                         
  11  14   0        215.81        267.54        13.78 o                         
  12  14   0         63.38         88.18        10.49 o                         
   1  15   0        254.61        290.79        18.29 o                         
   2  15   0        345.75        331.85        19.22 o                         
   3  15   0          2.03         -3.46         6.83 o                         
   4  15   0         76.95         92.39        12.73 o                         
   5  15   0        144.24        152.02        13.02 o                         
   6  15   0        798.00        700.21        26.70 o                         
   7  15   0       1061.27       1053.57        43.71 o                         
   8  15   0        927.89        994.80        39.48 o                         
   9  15   0       1089.95       1197.27        24.46 o                         
  10  15   0          2.63          5.33         2.78 o                         
  11  15   0          3.67          6.62         3.46 o                         
   0  16   0       1780.07       1885.53        60.54 o                         
   1  16   0       1484.54       1547.28        46.47 o                         
   2  16   0        270.85        274.82        19.62 o                         
   3  16   0        930.06        840.89        33.63 o                         
   4  16   0        519.89        572.59        23.20 o                         
   5  16   0        550.70        610.36        23.21 o                         
   6  16   0        569.99        550.83        26.98 o                         
   7  16   0        134.96        150.12        18.42 o                         
   8  16   0        240.42        233.06        13.54 o                         
   9  16   0        920.68       1022.20        30.23 o                         
   1  17   0          1.02         12.58         7.42 o                         
   2  17   0        605.85        606.41        25.53 o                         
   3  17   0        167.87        166.90        11.36 o                         
   4  17   0         38.95         43.99         5.91 o                         
   5  17   0          1.47          7.11         3.38 o                         
   6  17   0         94.12         87.89        10.77 o                         
   7  17   0        168.45        145.50        13.19 o                         
   8  17   0        255.75        289.68        14.41 o                         
   0  18   0        652.52        576.55        40.79 o                         
   1  18   0        358.29        404.80        18.43 o                         
   2  18   0        348.49        344.15        16.78 o                         
   3  18   0        524.74        491.90        19.27 o                         
   4  18   0        222.40        211.28        14.55 o                         
   5  18   0          2.07          8.80         4.20 o                         
   6  18   0          3.42          3.25         2.95 o                         
   1  19   0        159.42        164.34         8.91 o                         
   2  19   0         18.15          8.18         5.40 o                         
   3  19   0         20.20         24.71         6.46 o                         
   4  19   0          0.58          2.72         3.36 o                         
 -17   1   1        329.98        349.34        12.38 o                         
 -16   1   1        749.53        752.89        19.33 o                         
 -15   1   1         95.48         83.28         7.15 o                         
 -14   1   1        103.16        100.54         8.23 o                         
 -13   1   1        152.83        176.10        11.15 o                         
 -12   1   1        250.93        223.52        11.03 o                         
 -11   1   1        125.01         90.53         6.84 o                         
 -10   1   1       5205.13       4975.41       170.25 o                         
  -9   1   1       3182.53       3334.00       128.29 o                         
  -8   1   1       2115.39       1959.71        89.35 o                         
  -7   1   1      11908.70      10752.96       298.42 o                         
  -6   1   1      14733.57      15071.06       200.89 o                         
  -5   1   1      10083.94      10811.91       229.54 o                         
  -4   1   1      20900.69      21211.33      1107.16 o                         
  -3   1   1         32.84         36.58         4.60 o                         
  -2   1   1       1527.22       1497.81        29.79 o                         
  -1   1   1       2769.98       2932.49       116.62 o                         
   0   1   1        553.74        699.42        11.88 o                         
   1   1   1       3508.97       3434.18        38.48 o                         
   2   1   1        552.26        538.32        26.61 o                         
   3   1   1        477.73        475.42        19.19 o                         
   4   1   1          9.77          7.25         2.61 o                         
   5   1   1       3447.50       3459.93        69.80 o                         
   6   1   1        437.35        374.72        17.48 o                         
   7   1   1       3862.82       4240.52       142.63 o                         
   8   1   1       9482.98       9865.32       209.13 o                         
   9   1   1       3028.74       2920.52       116.37 o                         
  10   1   1        731.66        670.93        17.98 o                         
  11   1   1        583.49        537.85        17.27 o                         
  12   1   1       1691.06       1668.49        29.90 o                         
  13   1   1       1693.26       1723.73        34.97 o                         
  14   1   1         45.89         62.74         7.41 o                         
  15   1   1         16.55         26.94         4.54 o                         
  16   1   1        131.08        143.23         7.79 o                         
  17   1   1          4.60         10.59         2.13 o                         
 -17   2   1       1499.53       1586.05        25.63 o                         
 -16   2   1        620.11        610.94        17.04 o                         
 -15   2   1        765.00        753.73        20.92 o                         
 -14   2   1        305.82        344.97        15.22 o                         
 -13   2   1       1622.80       1599.13        30.19 o                         
 -12   2   1        595.55        617.59        18.22 o                         
 -11   2   1       2197.97       2151.45        40.69 o                         
 -10   2   1        955.00        926.69        73.65 o                         
  -9   2   1        167.88        161.32        28.65 o                         
  -8   2   1        116.93        119.18        22.06 o                         
  -7   2   1       1645.58       1550.25        40.23 o                         
  -6   2   1       7242.00       7069.97        87.11 o                         
  -5   2   1        120.51         82.24         9.02 o                         
  -4   2   1        611.29        593.30        34.34 o                         
  -3   2   1         13.40         13.18         3.50 o                         
  -2   2   1         11.10         11.55         3.93 o                         
  -1   2   1      10035.28       9972.42       455.73 o                         
   0   2   1       1600.75       1652.10        30.18 o                         
   1   2   1        408.15        426.49        16.59 o                         
   2   2   1      14547.23      14702.03       382.80 o                         
   3   2   1      60524.82      66044.29      1178.43 o                         
   4   2   1       1161.03       1071.54        22.02 o                         
   5   2   1       1866.55       1780.18        52.19 o                         
   6   2   1       1709.11       1484.65        48.31 o                         
   7   2   1        395.34        357.14        28.44 o                         
   8   2   1         59.75         81.30        15.43 o                         
   9   2   1        812.43       1018.24       104.98 o                         
  10   2   1        587.44        621.16        17.46 o                         
  11   2   1       2275.26       2216.54        34.52 o                         
  12   2   1        821.42        869.63        24.08 o                         
  13   2   1        138.93        141.05         8.87 o                         
  14   2   1          1.32          5.13         3.67 o                         
  15   2   1         51.40         61.94         6.24 o                         
  16   2   1        330.14        342.52        13.18 o                         
  17   2   1         17.29         13.44         2.72 o                         
 -17   3   1        155.60        155.15         8.66 o                         
 -16   3   1        470.66        443.41        17.41 o                         
 -15   3   1        228.72        201.94        10.70 o                         
 -14   3   1         58.73         67.03         6.84 o                         
 -13   3   1          1.58         11.59         3.05 o                         
 -12   3   1       1665.22       1642.56        30.19 o                         
 -11   3   1       5163.54       5114.23        61.42 o                         
 -10   3   1         33.18         43.47         5.60 o                         
  -9   3   1        267.66        250.92        36.16 o                         
  -8   3   1        173.02         94.14        13.98 o                         
  -7   3   1        633.45        496.14        24.26 o                         
  -6   3   1        103.57        146.73        11.78 o                         
  -5   3   1        169.44        157.21        11.49 o                         
  -4   3   1      12034.93      11490.62       108.37 o                         
  -3   3   1        606.01        792.30        62.62 o                         
  -2   3   1       4265.82       4447.23        63.02 o                         
  -1   3   1        999.74        822.13        60.54 o                         
   0   3   1       4659.75       4746.44        72.66 o                         
   1   3   1       1408.34       1383.51        31.64 o                         
   2   3   1      30442.00      32624.24      1103.98 o                         
   3   3   1        820.92        769.50        19.25 o                         
   4   3   1         45.81         33.04         5.13 o                         
   5   3   1       1322.86       1370.58        35.96 o                         
   6   3   1       1492.45       1502.70        51.36 o                         
   7   3   1        966.10        763.03        73.19 o                         
   8   3   1        428.90        449.15        66.26 o                         
   9   3   1       2755.02       2926.11       161.97 o                         
  10   3   1       1491.46       1438.93        28.39 o                         
  11   3   1       1095.18       1130.23        25.11 o                         
  12   3   1       1587.19       1553.11        30.45 o                         
  13   3   1        530.77        490.27        16.26 o                         
  14   3   1        703.14        778.23        26.46 o                         
  15   3   1         52.94        121.89         9.25 o                         
  16   3   1         19.38         23.41         3.58 o                         
  17   3   1         24.00         20.04         5.35 o                         
 -17   4   1        411.32        401.49        11.26 o                         
 -16   4   1       1508.22       1572.51        31.08 o                         
 -15   4   1        141.52        142.31         8.48 o                         
 -14   4   1       1245.92       1259.10        25.74 o                         
 -13   4   1       2840.54       2862.84        40.28 o                         
 -12   4   1        607.27        601.77        18.54 o                         
 -11   4   1        133.40        143.16         8.55 o                         
 -10   4   1        962.98        874.54        31.07 o                         
  -9   4   1       3192.44       3175.42       366.04 o                         
  -8   4   1          7.78         11.65         6.52 o                         
  -7   4   1         17.15         16.35         6.17 o                         
  -6   4   1       1663.51       1591.85        50.22 o                         
  -5   4   1         14.78         11.11         4.57 o                         
  -4   4   1       7200.31       6639.23       104.90 o                         
  -3   4   1        297.31        269.22        17.65 o                         
  -2   4   1      16758.74      16066.07       164.51 o                         
  -1   4   1      27051.14      26188.71       539.31 o                         
   0   4   1      30370.04      30471.26       926.43 o                         
   1   4   1      31188.39      31403.36       156.36 o                         
   2   4   1      28653.82      29295.90       376.19 o                         
   3   4   1       3026.16       2378.14        83.38 o                         
   4   4   1       3176.70       2922.64        65.53 o                         
   5   4   1       8651.42       9007.95       146.97 o                         
   6   4   1      10532.50      10308.26       212.23 o                         
   7   4   1        614.95        459.06        39.18 o                         
   8   4   1        180.10        205.79        41.10 o                         
   9   4   1         32.33         21.94         5.16 o                         
  10   4   1         18.84         23.16         4.53 o                         
  11   4   1        163.64        169.10        10.00 o                         
  12   4   1        231.99        224.19        11.53 o                         
  13   4   1          4.55          4.27         3.59 o                         
  14   4   1       1618.72       1655.22        29.88 o                         
  15   4   1       1838.86       1818.10        28.97 o                         
  16   4   1        309.83        295.09         9.53 o                         
 -17   5   1          0.23          5.38         3.51 o                         
 -16   5   1          8.89         21.27         3.25 o                         
 -15   5   1          5.29          0.57         2.82 o                         
 -14   5   1        216.60        234.70        12.07 o                         
 -13   5   1         53.34         77.67         6.63 o                         
 -12   5   1          3.24          5.10         3.05 o                         
 -11   5   1        902.04        934.31        24.01 o                         
 -10   5   1        384.63        409.08        15.31 o                         
  -9   5   1        563.04        449.61        42.36 o                         
  -8   5   1        128.29        103.43        15.09 o                         
  -7   5   1        882.82        835.35        40.12 o                         
  -6   5   1         39.87         51.08         8.01 o                         
  -5   5   1        266.21        264.86        22.49 o                         
  -4   5   1       1744.59       1861.07        60.98 o                         
  -3   5   1       2103.05       1974.80        46.25 o                         
  -2   5   1         22.13         40.03         5.28 o                         
  -1   5   1       1062.51        824.74        27.79 o                         
   0   5   1       2931.64       2826.66        73.21 o                         
   1   5   1       2662.18       2851.05        63.18 o                         
   2   5   1      13249.48      14056.78       247.17 o                         
   3   5   1        105.15        113.76        13.78 o                         
   4   5   1         34.94         58.67         8.78 o                         
   5   5   1       6095.61       6109.87       129.75 o                         
   6   5   1       1345.97       1398.08        49.99 o                         
   7   5   1        423.86        326.71        34.92 o                         
   8   5   1        189.65        189.15        24.36 o                         
   9   5   1       3269.65       3275.70        66.06 o                         
  10   5   1         21.69         22.43         3.39 o                         
  11   5   1          0.09         13.64         3.27 o                         
  12   5   1        799.06        831.07        21.75 o                         
  13   5   1        322.51        294.12        14.36 o                         
  14   5   1        146.09        150.66         8.74 o                         
  15   5   1        136.07        128.43         7.32 o                         
  16   5   1        106.21        116.22         6.70 o                         
 -17   6   1         75.14         69.04         8.09 o                         
 -16   6   1        508.00        470.80        13.90 o                         
 -15   6   1        460.79        488.04        15.98 o                         
 -14   6   1       1196.91       1115.86        24.92 o                         
 -13   6   1       1846.85       1906.08        34.88 o                         
 -12   6   1       1085.24       1118.77        27.52 o                         
 -11   6   1       5016.77       5149.32       106.67 o                         
 -10   6   1       2722.06       2602.80        51.66 o                         
  -9   6   1         12.14          8.61         3.80 o                         
  -8   6   1        566.46        611.52        49.68 o                         
  -7   6   1       1133.64       1135.44        73.47 o                         
  -6   6   1       6092.23       6477.40       118.99 o                         
  -5   6   1         16.71         20.19         6.12 o                         
  -4   6   1        131.35        152.43        12.44 o                         
  -3   6   1       1259.64       1061.42        28.89 o                         
  -2   6   1       1136.51       1120.21        30.51 o                         
  -1   6   1      12418.35      12155.55       163.82 o                         
   0   6   1       6315.75       6059.31       171.15 o                         
   1   6   1       6121.10       6095.34       125.31 o                         
   2   6   1      12840.83      12851.19       527.22 o                         
   3   6   1      17188.04      16050.94       216.11 o                         
   4   6   1        588.71        468.49        79.61 o                         
   5   6   1          5.18          5.77        11.54 o                         
   6   6   1        252.62        198.65        27.47 o                         
   7   6   1        442.22        342.72        37.62 o                         
   8   6   1          1.41          7.61         8.03 o                         
   9   6   1         57.88         52.56         6.63 o                         
  10   6   1        191.36        164.64        10.06 o                         
  11   6   1         76.34         75.57         8.45 o                         
  12   6   1          5.10         44.04         5.74 o                         
  13   6   1         17.85         28.26         4.76 o                         
  14   6   1          8.10          3.01         3.24 o                         
  15   6   1         96.97         95.00         5.84 o                         
  16   6   1        774.16        848.84        26.32 o                         
 -16   7   1        180.13        153.35         8.77 o                         
 -15   7   1        456.38        443.75        16.07 o                         
 -14   7   1         82.82         82.99         7.56 o                         
 -13   7   1          2.28          7.28         3.37 o                         
 -12   7   1          0.25          6.82         4.74 o                         
 -11   7   1       3348.80       3231.26        57.36 o                         
 -10   7   1       4133.29       4084.78        83.26 o                         
  -9   7   1       2030.27       1908.36        45.30 o                         
  -8   7   1       3015.55       2881.30        74.86 o                         
  -7   7   1       7274.94       7602.33       354.02 o                         
  -6   7   1       5886.81       5810.80        94.91 o                         
  -5   7   1       1692.94       1758.36        51.30 o                         
  -4   7   1      11964.04      12266.22       285.61 o                         
  -3   7   1      16538.64      17175.64       271.93 o                         
  -2   7   1          0.64          4.76         3.40 o                         
  -1   7   1       1627.31       1447.31        38.43 o                         
   0   7   1       5577.72       5877.59       115.57 o                         
   1   7   1       1268.22       1407.79        59.64 o                         
   2   7   1        386.96        352.76        23.18 o                         
   3   7   1       1562.36       1495.85        64.62 o                         
   4   7   1        608.94        640.99        50.20 o                         
   5   7   1        189.47        114.35        21.06 o                         
   6   7   1       1209.91       1113.58        67.06 o                         
   7   7   1        146.89        113.39        27.82 o                         
   8   7   1       1439.39       1375.71        54.08 o                         
   9   7   1       5319.14       5328.25       129.33 o                         
  10   7   1       1643.49       1607.22        56.44 o                         
  11   7   1        114.36        123.08        11.61 o                         
  12   7   1       1287.80       1379.67        36.97 o                         
  13   7   1         18.93         15.26         4.06 o                         
  14   7   1        336.20        353.11        11.85 o                         
  15   7   1        937.34        889.89        31.15 o                         
 -16   8   1        158.36        139.19        14.66 o                         
 -15   8   1         55.33         45.04         4.86 o                         
 -14   8   1          0.35          2.55         4.39 o                         
 -13   8   1        808.36        787.67        26.88 o                         
 -12   8   1          1.22         11.11         4.82 o                         
 -11   8   1          4.27         29.01         8.99 o                         
 -10   8   1          5.88         11.43         7.10 o                         
  -9   8   1        814.88        777.81        29.65 o                         
  -8   8   1        630.19        558.48        23.50 o                         
  -7   8   1        178.45        191.09        20.68 o                         
  -6   8   1        682.65        749.47        50.68 o                         
  -5   8   1          4.84          6.60         4.83 o                         
  -4   8   1          3.14          6.09         4.39 o                         
  -3   8   1        639.53        718.85        32.01 o                         
  -2   8   1        496.67        448.96        25.84 o                         
  -1   8   1        593.67        701.53        38.61 o                         
   0   8   1       2098.82       2527.38        80.92 o                         
   1   8   1       1576.34       1607.61        55.59 o                         
   2   8   1        290.38        160.32        37.41 o                         
   3   8   1        233.29        229.48        23.68 o                         
   4   8   1        849.10        619.98        69.45 o                         
   5   8   1        231.56        167.74        26.91 o                         
   6   8   1         80.37         68.57        26.42 o                         
   7   8   1        145.54        119.15        13.79 o                         
   8   8   1         12.98          8.31         4.93 o                         
   9   8   1         86.13        112.52        14.34 o                         
  10   8   1        602.95        532.01        27.18 o                         
  11   8   1        214.69        208.64        12.09 o                         
  12   8   1         20.91         34.01         5.14 o                         
  13   8   1       1032.15       1001.28        23.14 o                         
  14   8   1        496.56        528.42        18.11 o                         
  15   8   1          0.51          2.21         2.08 o                         
 -15   9   1        591.01        587.55        20.88 o                         
 -14   9   1          2.32          1.66         2.81 o                         
 -13   9   1         54.62         60.96         6.99 o                         
 -12   9   1         35.78         34.90         6.04 o                         
 -11   9   1        943.63        923.10        36.30 o                         
 -10   9   1        614.26        588.39        29.41 o                         
  -9   9   1       1065.60       1036.34        34.66 o                         
  -8   9   1       1973.87       1949.07        48.48 o                         
  -7   9   1       2894.12       2617.32        51.16 o                         
  -6   9   1       2258.70       2307.64       111.76 o                         
  -5   9   1        839.16        871.51        72.32 o                         
  -4   9   1       2811.76       3267.05       190.13 o                         
  -3   9   1       2365.94       2297.99        93.76 o                         
  -2   9   1       2947.79       3023.68       107.91 o                         
  -1   9   1       1315.21       1411.03        56.66 o                         
   0   9   1       1084.88       1051.92        53.37 o                         
   1   9   1         85.12         74.18        12.46 o                         
   2   9   1        456.42        319.71        63.74 o                         
   3   9   1          5.11         12.41        10.41 o                         
   4   9   1        592.42        418.49        30.21 o                         
   5   9   1       3973.74       3928.74       112.82 o                         
   6   9   1       1361.05       1315.42        36.24 o                         
   7   9   1       1870.92       1833.08        50.81 o                         
   8   9   1       1151.46       1067.47        38.00 o                         
   9   9   1       3648.48       3462.98        81.27 o                         
  10   9   1       2140.20       2120.60        55.31 o                         
  11   9   1       1068.33       1082.85        40.97 o                         
  12   9   1       1583.90       1646.32        44.78 o                         
  13   9   1        328.25        402.44        16.85 o                         
  14   9   1        233.61        256.18        11.48 o                         
  15   9   1          1.12          2.01         1.72 o                         
 -15  10   1         88.24        103.55         7.77 o                         
 -14  10   1        448.72        468.36        18.22 o                         
 -13  10   1        215.54        197.38        11.78 o                         
 -12  10   1        107.87        106.64         9.66 o                         
 -11  10   1         59.23         69.38         9.59 o                         
 -10  10   1       1650.06       1664.05        49.81 o                         
  -9  10   1        555.75        544.62        28.19 o                         
  -8  10   1        114.25         83.69        11.05 o                         
  -7  10   1        308.47        305.96        16.73 o                         
  -6  10   1        524.02        481.28        24.39 o                         
  -5  10   1        104.08        104.94        12.98 o                         
  -4  10   1       2615.78       2848.70       120.01 o                         
  -3  10   1         18.38         18.13         5.94 o                         
  -2  10   1        630.46        733.71        55.81 o                         
  -1  10   1       8838.85       9189.20       172.64 o                         
   0  10   1       3335.10       3440.50       122.61 o                         
   1  10   1         63.24         96.80        20.45 o                         
   2  10   1        296.41        293.00        36.87 o                         
   3  10   1       1024.55        859.64        63.62 o                         
   4  10   1         20.86         21.18         8.30 o                         
   5  10   1          2.57         26.44         6.29 o                         
   6  10   1       1139.22       1018.50        33.07 o                         
   7  10   1       1097.95       1054.13        37.39 o                         
   8  10   1          3.01         12.60         6.79 o                         
   9  10   1          0.44          4.22        11.98 o                         
  10  10   1        292.88        290.41        19.97 o                         
  11  10   1          1.18          0.64         4.29 o                         
  12  10   1          1.64         10.43         3.82 o                         
  13  10   1          0.60          8.92         3.93 o                         
  14  10   1        517.75        571.64        16.89 o                         
 -14  11   1        163.42        165.71         9.17 o                         
 -13  11   1        125.98        130.44        10.29 o                         
 -12  11   1        186.32        171.54        10.98 o                         
 -11  11   1        243.77        178.91        15.79 o                         
 -10  11   1        164.21        174.67        15.37 o                         
  -9  11   1        645.36        700.89        31.20 o                         
  -8  11   1       2347.43       2316.14        57.34 o                         
  -7  11   1       2738.09       2756.21        56.81 o                         
  -6  11   1        890.43        811.93        33.71 o                         
  -5  11   1        104.55         97.78        14.55 o                         
  -4  11   1          4.46         15.40         4.65 o                         
  -3  11   1        290.73        260.75        18.08 o                         
  -2  11   1        567.51        515.79        55.90 o                         
  -1  11   1         69.11         64.74        13.01 o                         
   0  11   1         21.01         10.38         5.86 o                         
   1  11   1          9.55         37.77         8.15 o                         
   2  11   1        122.70        111.62        12.80 o                         
   3  11   1          0.44          2.05        11.41 o                         
   4  11   1        120.46        135.10        12.85 o                         
   5  11   1        932.23        899.25        38.92 o                         
   6  11   1        767.41        715.63        31.06 o                         
   7  11   1        793.74        801.36        37.21 o                         
   8  11   1       1259.62       1282.08        54.90 o                         
   9  11   1        300.45        309.70        26.52 o                         
  10  11   1        374.85        423.04        23.13 o                         
  11  11   1        825.96        887.10        30.96 o                         
  12  11   1        134.35        142.45        11.30 o                         
  13  11   1        149.29        149.37         8.25 o                         
  14  11   1         34.90         42.73         6.66 o                         
 -14  12   1          2.18         10.81         3.47 o                         
 -13  12   1       2316.44       2508.74        46.27 o                         
 -12  12   1        549.88        602.46        26.59 o                         
 -11  12   1        343.84        290.31        21.00 o                         
 -10  12   1        612.10        618.43        32.04 o                         
  -9  12   1        657.83        650.99        34.61 o                         
  -8  12   1          1.20         -7.00         7.00 o                         
  -7  12   1          1.42          8.86         6.11 o                         
  -6  12   1        245.38        201.07        22.72 o                         
  -5  12   1        464.44        429.12        26.49 o                         
  -4  12   1       1077.84       1179.92        34.76 o                         
  -3  12   1          0.61          6.34         4.02 o                         
  -2  12   1        415.51        389.11        18.50 o                         
  -1  12   1       1125.86        955.37        26.42 o                         
   0  12   1       2668.48       2537.60        50.93 o                         
   1  12   1       1016.59        938.21        63.74 o                         
   2  12   1       7372.83       6869.86       109.46 o                         
   3  12   1       9710.12       9786.56       190.31 o                         
   4  12   1       1282.96       1319.03        44.64 o                         
   5  12   1       1683.69       1690.39        50.68 o                         
   6  12   1        633.42        660.27        32.28 o                         
   7  12   1         55.11         40.24        10.89 o                         
   8  12   1         76.55         73.40        13.15 o                         
   9  12   1         22.82         13.12         7.28 o                         
  10  12   1         13.39         17.90         5.51 o                         
  11  12   1       1036.79       1042.61        30.12 o                         
  12  12   1        147.82        162.98         8.05 o                         
  13  12   1         28.58         28.78         4.54 o                         
 -13  13   1         69.42         83.50         7.06 o                         
 -12  13   1         75.38         82.59         8.59 o                         
 -11  13   1         10.10         19.00         5.03 o                         
 -10  13   1         23.81         37.36        11.74 o                         
  -9  13   1        475.26        414.25        25.70 o                         
  -8  13   1        155.90        127.14        16.17 o                         
  -7  13   1        262.96        284.17        19.95 o                         
  -6  13   1          7.69          9.62         4.26 o                         
  -5  13   1         48.76         41.99        18.33 o                         
  -4  13   1         61.88         52.60         9.01 o                         
  -3  13   1         84.02         68.51         8.80 o                         
  -2  13   1       1165.42       1155.61        29.83 o                         
  -1  13   1         97.07        107.91         8.64 o                         
   0  13   1        992.58       1022.97        28.11 o                         
   1  13   1         49.31         53.92        10.13 o                         
   2  13   1        540.32        581.16        21.27 o                         
   3  13   1        177.14        145.07        13.53 o                         
   4  13   1        115.61         92.45        13.27 o                         
   5  13   1        784.96        736.98        29.48 o                         
   6  13   1        455.32        413.26        25.12 o                         
   7  13   1         63.00         58.34        11.88 o                         
   8  13   1        886.87        830.33        78.51 o                         
   9  13   1        482.72        501.61        22.40 o                         
  10  13   1         32.41         28.83         4.83 o                         
  11  13   1        164.04        180.90         8.37 o                         
  12  13   1         11.19          5.71         2.11 o                         
 -12  14   1        686.11        703.97        26.19 o                         
 -11  14   1        120.72        105.48         8.47 o                         
 -10  14   1        524.51        521.81        20.91 o                         
  -9  14   1        597.64        574.61        31.96 o                         
  -8  14   1        256.99        218.85        16.08 o                         
  -7  14   1         15.89          6.47         5.46 o                         
  -6  14   1         72.88         60.06        10.02 o                         
  -5  14   1        231.84        226.95        18.96 o                         
  -4  14   1         77.56         91.31        10.84 o                         
  -3  14   1         30.47         28.07         6.56 o                         
  -2  14   1        479.79        464.28        24.08 o                         
  -1  14   1       2639.21       2666.01        59.92 o                         
   0  14   1       1635.67       1719.07        44.32 o                         
   1  14   1       2060.69       2007.57        50.04 o                         
   2  14   1       3261.16       3395.04        65.38 o                         
   3  14   1       2737.88       2772.82        59.00 o                         
   4  14   1       1720.35       1649.47        51.72 o                         
   5  14   1       1677.18       1764.04        44.30 o                         
   6  14   1        377.11        372.06        20.07 o                         
   7  14   1         11.61         13.42         5.51 o                         
   8  14   1         62.52         64.57        11.09 o                         
   9  14   1        246.95        242.31        15.00 o                         
  10  14   1         24.05         19.22         3.68 o                         
  11  14   1        266.03        293.16        11.51 o                         
 -11  15   1        405.88        459.02        22.83 o                         
 -10  15   1       1213.05       1242.34        28.80 o                         
  -9  15   1        229.23        231.04        17.28 o                         
  -8  15   1        198.21        187.01        15.54 o                         
  -7  15   1       2024.23       1968.29        63.26 o                         
  -6  15   1        948.95        952.01        29.64 o                         
  -5  15   1         59.97         49.57         6.71 o                         
  -4  15   1       2503.37       2685.24        53.88 o                         
  -3  15   1       2025.73       2147.98        48.80 o                         
  -2  15   1        519.60        458.18        22.67 o                         
  -1  15   1        730.97        720.51        28.18 o                         
   0  15   1       2469.09       2615.53        65.33 o                         
   1  15   1        562.63        588.16        31.24 o                         
   2  15   1        286.02        268.42        21.30 o                         
   3  15   1         41.74         20.65         6.57 o                         
   4  15   1          0.43          1.12         3.65 o                         
   5  15   1       1536.36       1571.89        35.56 o                         
   6  15   1        499.09        463.55        20.74 o                         
   7  15   1         60.62         47.46         8.03 o                         
   8  15   1        328.55        346.16        18.96 o                         
   9  15   1        366.28        359.67        17.38 o                         
  10  15   1          6.36          6.71         2.47 o                         
 -10  16   1        101.96        109.44         8.86 o                         
  -9  16   1          3.33          9.07         4.16 o                         
  -8  16   1        209.16        196.56        16.43 o                         
  -7  16   1         79.70         68.62        13.81 o                         
  -6  16   1        299.80        260.22        16.56 o                         
  -5  16   1        356.87        345.78        17.59 o                         
  -4  16   1         88.54         48.29         6.90 o                         
  -3  16   1        258.03        243.11        17.83 o                         
  -2  16   1        282.31        309.92        20.56 o                         
  -1  16   1        266.26        276.91        19.83 o                         
   0  16   1        546.35        427.26        35.61 o                         
   1  16   1        597.59        617.88        30.70 o                         
   2  16   1         97.45        103.29        12.56 o                         
   3  16   1         92.29         77.16         8.89 o                         
   4  16   1        598.01        617.69        24.21 o                         
   5  16   1        204.77        176.23        12.32 o                         
   6  16   1        274.30        265.34        16.59 o                         
   7  16   1          3.30          8.78         3.61 o                         
   8  16   1        131.78        138.83        11.92 o                         
   9  16   1         18.85         31.88         4.29 o                         
  -8  17   1        105.84        124.55        10.19 o                         
  -7  17   1        353.46        383.93        20.07 o                         
  -6  17   1        982.16       1062.24        41.00 o                         
  -5  17   1       1029.46        962.93        36.18 o                         
  -4  17   1       1462.87       1440.46        38.38 o                         
  -3  17   1       1349.17       1451.32        50.61 o                         
  -2  17   1        624.60        730.55        27.70 o                         
  -1  17   1        481.18        511.02        23.74 o                         
   0  17   1        114.60        111.51        11.60 o                         
   1  17   1         23.79         25.86         6.28 o                         
   2  17   1        466.71        508.96        19.83 o                         
   3  17   1        241.87        219.44        12.83 o                         
   4  17   1        721.22        696.71        21.82 o                         
   5  17   1        742.71        796.78        25.35 o                         
   6  17   1        135.18        141.36        10.00 o                         
   7  17   1        232.73        263.46        11.97 o                         
  -7  18   1        275.74        202.90        16.73 o                         
  -6  18   1        166.71        179.39        11.88 o                         
  -5  18   1         30.60         23.24         5.03 o                         
  -4  18   1        677.46        733.07        27.61 o                         
  -3  18   1          9.32         12.24         3.77 o                         
  -2  18   1          8.64         15.28         4.12 o                         
  -1  18   1         91.11         68.33        11.08 o                         
   0  18   1        289.31        246.94        13.97 o                         
   1  18   1        260.26        238.61        11.26 o                         
   2  18   1        886.73        940.75        25.01 o                         
   3  18   1        596.90        637.21        22.17 o                         
   4  18   1         11.91         14.31         3.03 o                         
   5  18   1         37.56         21.30         4.13 o                         
   6  18   1        526.64        434.64        24.30 o                         
  -4  19   1         17.12          0.50         3.06 o                         
  -3  19   1          8.58          3.71         3.16 o                         
  -2  19   1        110.15         78.00         6.30 o                         
  -1  19   1         92.20         69.72         6.63 o                         
   0  19   1         14.58          5.44         5.47 o                         
   1  19   1          2.31          6.89         2.07 o                         
   2  19   1        160.73        138.71        14.94 o                         
   3  19   1          5.74          6.91         3.77 o                         
 -18   0   2        146.14        152.01        10.68 o                         
 -17   0   2        150.20        159.51        11.21 o                         
 -16   0   2        226.44        254.69        16.30 o                         
 -15   0   2       4426.45       4450.10        72.05 o                         
 -14   0   2       4302.62       4272.62        74.50 o                         
 -13   0   2       2993.85       3140.96        64.45 o                         
 -12   0   2         43.59         45.70         7.95 o                         
 -11   0   2       6112.04       5912.94        69.09 o                         
 -10   0   2       8007.57       7775.45       308.83 o                         
  -9   0   2         31.43         13.03        15.38 o                         
  -8   0   2       6625.91       6700.82       240.18 o                         
  -7   0   2       3092.08       2711.85       139.23 o                         
  -6   0   2         73.93         41.39        16.80 o                         
  -5   0   2       1428.50       1535.39        87.28 o                         
  -4   0   2      15632.62      16433.90       257.70 o                         
  -3   0   2      32383.08      34675.86       929.66 o                         
  -2   0   2      17468.17      19169.65       281.00 o                         
  -1   0   2       6259.11       6304.84        92.83 o                         
   0   0   2        509.36        457.44        31.97 o                         
   1   0   2      19636.74      20048.38      1336.86 o                         
   2   0   2      36793.91      35599.05      2131.32 o                         
   3   0   2      54063.04      51714.37      3329.02 o                         
   4   0   2       3807.45       4095.99       221.75 o                         
   5   0   2      20292.09      21131.57      1889.22 o                         
   6   0   2      14882.57      15379.05       788.08 o                         
   7   0   2        480.09        504.22        62.02 o                         
   8   0   2        308.37        333.26        38.05 o                         
   9   0   2       1187.46       1058.74       100.13 o                         
  10   0   2        104.71        105.54        11.91 o                         
  11   0   2        196.67        200.05        16.47 o                         
  12   0   2       1131.28       1044.57        37.93 o                         
  13   0   2          1.82         23.28         6.40 o                         
  14   0   2        967.34       1006.76        36.02 o                         
  15   0   2         80.60         80.55         9.18 o                         
  16   0   2        527.87        531.09        24.98 o                         
 -18   1   2         21.07         29.85         3.51 o                         
 -17   1   2         48.22         41.89         4.81 o                         
 -16   1   2        704.37        661.78        17.87 o                         
 -15   1   2         58.33         70.94         6.82 o                         
 -14   1   2        417.83        401.08        16.24 o                         
 -13   1   2         37.75         32.42         5.03 o                         
 -12   1   2        400.59        405.79        14.65 o                         
 -11   1   2         49.63         46.19         4.67 o                         
 -10   1   2         49.14         90.73        43.93 o                         
  -9   1   2        178.20        185.47        41.38 o                         
  -8   1   2        808.30        842.37        60.34 o                         
  -7   1   2      11146.13      11700.56       333.26 o                         
  -6   1   2        990.27        915.45        48.78 o                         
  -5   1   2       3665.44       3549.84       258.37 o                         
  -4   1   2       8154.64       9590.58       657.05 o                         
  -3   1   2       6586.42       6956.08       280.87 o                         
  -2   1   2        308.98        421.91        20.29 o                         
  -1   1   2       3365.92       3317.26       204.92 o                         
   0   1   2       8835.55       8142.05       513.16 o                         
   1   1   2      11176.22      11737.58       361.94 o                         
   2   1   2      35968.12      36865.26       917.85 o                         
   3   1   2         58.70         71.99         5.54 o                         
   4   1   2       2015.82       1895.42        48.28 o                         
   5   1   2         68.44        105.34        13.60 o                         
   6   1   2       1352.07       1461.40        38.49 o                         
   7   1   2         24.81         19.20         7.70 o                         
   8   1   2       2770.31       3023.01        91.72 o                         
   9   1   2        501.18        416.48        63.85 o                         
  10   1   2        422.23        390.55        14.22 o                         
  11   1   2       1039.48       1033.15        23.49 o                         
  12   1   2        593.64        581.02        18.08 o                         
  13   1   2        106.11        111.88        10.18 o                         
  14   1   2         83.54         85.81         7.75 o                         
  15   1   2         18.44         25.83         4.01 o                         
  16   1   2          6.55          4.16         2.34 o                         
 -17   2   2         11.18         13.83         3.08 o                         
 -16   2   2         33.82         37.62         4.51 o                         
 -15   2   2          6.45         22.12         4.37 o                         
 -14   2   2       1182.27       1229.45        27.97 o                         
 -13   2   2       1095.04       1112.45        24.95 o                         
 -12   2   2       1539.71       1494.23        28.10 o                         
 -11   2   2       2251.91       2109.13        31.99 o                         
 -10   2   2       3999.49       3936.75       156.37 o                         
  -9   2   2       1810.93       1974.66       174.23 o                         
  -8   2   2        309.15        238.89        26.65 o                         
  -7   2   2       2155.87       2008.88        66.75 o                         
  -6   2   2       2139.48       2566.52        90.27 o                         
  -5   2   2        590.25        564.07        31.78 o                         
  -4   2   2       9003.50       8680.52       334.53 o                         
  -3   2   2       1461.63       1613.79        92.21 o                         
  -2   2   2       2639.23       2586.98        92.40 o                         
  -1   2   2        553.84        584.23        27.40 o                         
   0   2   2      19380.47      19864.16       766.53 o                         
   1   2   2      18041.84      17788.92       229.65 o                         
   2   2   2      47587.59      45042.25       266.39 o                         
   3   2   2      15914.65      15078.33       281.54 o                         
   4   2   2       3305.21       3321.75        66.59 o                         
   5   2   2        792.82        464.96        17.88 o                         
   6   2   2        850.27        595.96        22.06 o                         
   7   2   2       2785.18       2741.14        94.75 o                         
   8   2   2       3670.24       3670.24       245.89 o                         
   9   2   2       3266.03       3264.71        47.74 o                         
  10   2   2        580.66        588.68        17.41 o                         
  11   2   2       1534.70       1571.23        30.61 o                         
  12   2   2        152.38        159.34         9.64 o                         
  13   2   2          0.35          8.43         3.39 o                         
  14   2   2         20.05         25.11         3.60 o                         
  15   2   2        164.10        174.80        10.52 o                         
  16   2   2        296.02        277.72         9.39 o                         
 -17   3   2       1304.14       1333.50        23.60 o                         
 -16   3   2        648.50        710.18        20.43 o                         
 -15   3   2        535.89        520.32        17.14 o                         
 -14   3   2          1.62         18.18         4.01 o                         
 -13   3   2       1573.24       1505.93        28.82 o                         
 -12   3   2         33.88         25.19         3.47 o                         
 -11   3   2       1633.58       1627.54        30.71 o                         
 -10   3   2        666.73        732.05        46.75 o                         
  -9   3   2        939.72        885.34        69.98 o                         
  -8   3   2      11546.93      11145.65       219.95 o                         
  -7   3   2        425.90        306.10        19.35 o                         
  -6   3   2          1.59         12.97         5.39 o                         
  -5   3   2        962.08        784.68        36.86 o                         
  -4   3   2      20816.99      19572.73       156.59 o                         
  -3   3   2       2735.39       2375.80        46.20 o                         
  -2   3   2       3230.99       3006.89       104.84 o                         
  -1   3   2      39007.04      39059.23      2219.05 o                         
   0   3   2      12225.69      12526.32       290.92 o                         
   1   3   2      22732.10      24432.47       258.81 o                         
   2   3   2       2687.63       2534.17        43.28 o                         
   3   3   2       9094.71       9111.53       355.19 o                         
   4   3   2       9877.15      10097.91       235.90 o                         
   5   3   2      15213.97      16386.94       364.65 o                         
   6   3   2       1255.08       1221.53        41.47 o                         
   7   3   2       1373.84       1284.09        98.37 o                         
   8   3   2       4618.25       5093.48       319.18 o                         
   9   3   2        943.38        919.93        24.22 o                         
  10   3   2        143.83        145.81         9.00 o                         
  11   3   2       1020.43       1036.95        24.83 o                         
  12   3   2        418.61        444.62        14.80 o                         
  13   3   2        281.37        313.83        12.85 o                         
  14   3   2       1453.08       1475.90        26.09 o                         
  15   3   2       2252.94       2395.02        37.07 o                         
  16   3   2        393.02        406.86        10.61 o                         
 -17   4   2          3.14         10.71         2.34 o                         
 -16   4   2        240.49        233.58        11.26 o                         
 -15   4   2         17.72         10.78         3.80 o                         
 -14   4   2          7.98         11.98         3.13 o                         
 -13   4   2        217.99        218.91        11.18 o                         
 -12   4   2       3043.95       2792.50        38.95 o                         
 -11   4   2       2192.36       2104.91        42.89 o                         
 -10   4   2         34.75         36.12         5.61 o                         
  -9   4   2        440.94        310.80       106.56 o                         
  -8   4   2        624.80        660.35        59.70 o                         
  -7   4   2        211.88        231.01        18.09 o                         
  -6   4   2       3040.89       3543.53        96.25 o                         
  -5   4   2       3266.89       3059.09       161.71 o                         
  -4   4   2         12.22         45.73         7.10 o                         
  -3   4   2         83.86        126.77        10.31 o                         
  -2   4   2       5471.25       5116.59       112.51 o                         
  -1   4   2         36.79         30.93         4.53 o                         
   0   4   2       8846.04       9278.56       233.25 o                         
   1   4   2       3742.43       3880.59        60.16 o                         
   2   4   2       2881.67       2986.79        48.60 o                         
   3   4   2        597.34        507.39        27.49 o                         
   4   4   2        140.11        112.50        14.29 o                         
   5   4   2       1191.61       1145.05        61.86 o                         
   6   4   2        421.99        397.85        28.54 o                         
   7   4   2        133.79        130.91        22.25 o                         
   8   4   2        155.77        176.94        29.27 o                         
   9   4   2        203.71        194.26        10.45 o                         
  10   4   2        525.52        500.32        17.81 o                         
  11   4   2        290.96        346.40        15.54 o                         
  12   4   2          3.37         44.14         5.65 o                         
  13   4   2        105.68         95.60         7.57 o                         
  14   4   2          0.38          5.95         2.75 o                         
  15   4   2        139.09        171.69         8.05 o                         
  16   4   2        327.93        308.79        10.87 o                         
 -17   5   2        257.28        256.75        10.15 o                         
 -16   5   2        863.52        899.38        17.57 o                         
 -15   5   2        470.16        481.27        17.45 o                         
 -14   5   2       1194.05       1259.74        28.03 o                         
 -13   5   2       1593.68       1500.23        32.00 o                         
 -12   5   2       2781.02       2915.43        49.91 o                         
 -11   5   2         42.01         62.45         9.52 o                         
 -10   5   2        535.67        537.11        18.16 o                         
  -9   5   2       2366.39       2199.99       114.48 o                         
  -8   5   2      10290.21      10303.13       220.75 o                         
  -7   5   2       9174.75       9377.69       167.91 o                         
  -6   5   2       4520.91       4344.74       100.83 o                         
  -5   5   2       6336.13       5352.30        80.59 o                         
  -4   5   2      14671.81      13357.78       148.71 o                         
  -3   5   2       6736.30       6975.40        96.55 o                         
  -2   5   2       1177.51       1352.15        33.84 o                         
  -1   5   2       4085.16       3787.90        49.23 o                         
   0   5   2         45.30         23.79         4.43 o                         
   1   5   2       2111.41       2394.04        55.15 o                         
   2   5   2        960.56       1068.42        39.16 o                         
   3   5   2       4983.62       4702.40       332.37 o                         
   4   5   2         98.31        168.82        21.38 o                         
   5   5   2        657.02        488.06        40.60 o                         
   6   5   2        303.51        231.22        23.57 o                         
   7   5   2        453.45        454.06        42.33 o                         
   8   5   2       2046.01       1880.60        67.83 o                         
   9   5   2       2216.26       2195.34        38.49 o                         
  10   5   2       3756.55       3712.06        57.43 o                         
  11   5   2       3773.53       3809.75        67.08 o                         
  12   5   2       4862.51       5137.10        58.03 o                         
  13   5   2        275.62        279.44        12.84 o                         
  14   5   2        342.91        353.98        13.11 o                         
  15   5   2        313.70        321.38        10.39 o                         
  16   5   2         30.86         31.91         5.28 o                         
 -17   6   2         73.03         95.62         8.58 o                         
 -16   6   2         95.74        100.25         5.49 o                         
 -15   6   2          4.39          7.74         2.90 o                         
 -14   6   2         29.03         22.22         4.61 o                         
 -13   6   2        435.49        487.91        17.75 o                         
 -12   6   2         32.82         57.67         7.29 o                         
 -11   6   2       1113.30       1107.05        29.26 o                         
 -10   6   2       5659.25       5408.75        64.04 o                         
  -9   6   2        491.05        395.34        20.48 o                         
  -8   6   2          7.24          5.81         5.25 o                         
  -7   6   2        328.87        271.98        21.81 o                         
  -6   6   2        166.78        155.50        15.57 o                         
  -5   6   2        212.49        160.71        14.91 o                         
  -4   6   2       3968.64       4185.49        83.38 o                         
  -3   6   2        732.15        834.14        36.93 o                         
  -2   6   2       1024.25        872.78        25.56 o                         
  -1   6   2       4073.98       3692.31        64.50 o                         
   0   6   2       3499.80       3716.27        51.07 o                         
   1   6   2        792.39        739.46        30.86 o                         
   2   6   2       3356.57       3195.65        96.23 o                         
   3   6   2       2464.89       2533.41        70.32 o                         
   4   6   2       3537.76       3264.62        98.08 o                         
   5   6   2       8690.92       8475.77       404.98 o                         
   6   6   2        706.45        558.19        37.68 o                         
   7   6   2       1267.43       1491.06        80.35 o                         
   8   6   2         18.16         35.27         4.91 o                         
   9   6   2         73.00         66.24         7.46 o                         
  10   6   2        115.29         97.09        10.13 o                         
  11   6   2         12.91         33.40         6.91 o                         
  12   6   2          0.31          2.63         5.04 o                         
  13   6   2         54.05         63.88         6.79 o                         
  14   6   2        147.17        170.08         8.69 o                         
  15   6   2        304.96        325.39        11.53 o                         
 -16   7   2        529.48        442.83        13.43 o                         
 -15   7   2        374.88        339.43        12.97 o                         
 -14   7   2          1.21          6.93         2.19 o                         
 -13   7   2        196.84        203.09        11.09 o                         
 -12   7   2        463.74        429.62        18.34 o                         
 -11   7   2        707.70        687.57        36.88 o                         
 -10   7   2        280.05        315.13        20.98 o                         
  -9   7   2          8.26         15.94         6.48 o                         
  -8   7   2        363.79        263.74        27.16 o                         
  -7   7   2       2647.88       2765.27        83.11 o                         
  -6   7   2       1917.88       1914.15        57.56 o                         
  -5   7   2       1070.18       1210.01        44.32 o                         
  -4   7   2       3778.82       3988.35        61.63 o                         
  -3   7   2       2172.79       1796.86        41.12 o                         
  -2   7   2       3285.69       3247.76        54.08 o                         
  -1   7   2       3163.94       3301.43        89.75 o                         
   0   7   2        161.76        133.60        12.14 o                         
   1   7   2        267.72        258.09        19.91 o                         
   2   7   2        734.50        828.56        47.18 o                         
   3   7   2        167.24        177.22        27.03 o                         
   4   7   2        330.84        390.98        36.42 o                         
   5   7   2        349.22        417.24        39.83 o                         
   6   7   2        595.74        546.23        39.55 o                         
   7   7   2        992.14       1023.02        40.09 o                         
   8   7   2       1038.86        942.68        31.67 o                         
   9   7   2          2.64         24.66         4.77 o                         
  10   7   2          2.20         16.51         5.20 o                         
  11   7   2        934.63        927.31        31.03 o                         
  12   7   2        183.36        175.39        11.19 o                         
  13   7   2        187.43        210.27        10.08 o                         
  14   7   2        775.40        759.46        17.75 o                         
  15   7   2        297.84        315.06        12.66 o                         
 -16   8   2         34.94         25.16         3.86 o                         
 -15   8   2         21.45         26.62         4.19 o                         
 -14   8   2       1002.37       1052.51        28.71 o                         
 -13   8   2       1369.45       1430.61        40.96 o                         
 -12   8   2        551.81        485.15        26.39 o                         
 -11   8   2       3970.17       3888.10        76.03 o                         
 -10   8   2       4318.46       4621.91        88.87 o                         
  -9   8   2        482.66        505.34        25.43 o                         
  -8   8   2       1257.59       1179.85        39.99 o                         
  -7   8   2       5507.45       5534.50       229.01 o                         
  -6   8   2        998.98        977.49        43.80 o                         
  -5   8   2          0.87          5.72         5.07 o                         
  -4   8   2       1160.65       1246.95        40.72 o                         
  -3   8   2       1587.81       1727.23        53.28 o                         
  -2   8   2       1246.90       1087.74        34.76 o                         
  -1   8   2       2852.57       3107.95        56.01 o                         
   0   8   2       1341.74       1221.69        41.25 o                         
   1   8   2       4000.00       4178.59        99.77 o                         
   2   8   2      11907.20      11836.12       258.78 o                         
   3   8   2       3248.54       2670.35       440.01 o                         
   4   8   2       4615.52       4340.55       290.40 o                         
   5   8   2      11514.32      11482.54       397.36 o                         
   6   8   2       4251.88       4230.45       159.87 o                         
   7   8   2         16.44         17.62         6.12 o                         
   8   8   2       1555.20       1471.10        56.39 o                         
   9   8   2        196.43        215.18        11.88 o                         
  10   8   2         28.43         27.90         4.56 o                         
  11   8   2         79.24         73.42         7.51 o                         
  12   8   2         36.69         20.43         4.22 o                         
  13   8   2         20.17         20.34         3.56 o                         
  14   8   2       1012.24       1018.49        38.91 o                         
  15   8   2         24.50         27.24         7.97 o                         
 -16   9   2        113.19         88.77         9.59 o                         
 -15   9   2        138.57        150.57         9.50 o                         
 -14   9   2        284.99        282.60        15.82 o                         
 -13   9   2         75.26         90.17         8.98 o                         
 -12   9   2        810.10        707.19        30.76 o                         
 -11   9   2        136.72        198.26        17.08 o                         
 -10   9   2        408.31        385.45        23.87 o                         
  -9   9   2         33.65         32.42         9.91 o                         
  -8   9   2       1018.20        897.30        36.41 o                         
  -7   9   2         42.26         46.96         8.52 o                         
  -6   9   2         53.09         37.78         8.95 o                         
  -5   9   2        647.98        670.48        37.40 o                         
  -4   9   2        125.46         67.92        10.49 o                         
  -3   9   2          1.45          6.12         6.88 o                         
  -2   9   2        599.02        763.53        38.86 o                         
  -1   9   2       1509.91       1497.00        60.25 o                         
   0   9   2        281.56        226.89        19.61 o                         
   1   9   2        152.01        178.26        33.20 o                         
   2   9   2         35.40         16.59         7.08 o                         
   3   9   2        215.52        196.34        24.03 o                         
   4   9   2        369.53        309.35        31.20 o                         
   5   9   2        941.32        923.61        35.12 o                         
   6   9   2        270.34        292.21        17.06 o                         
   7   9   2        166.56        163.27        15.24 o                         
   8   9   2          2.17         -2.00         5.55 o                         
   9   9   2          0.71          6.06         3.43 o                         
  10   9   2         27.31         24.79         5.10 o                         
  11   9   2         23.00          9.02         3.79 o                         
  12   9   2        214.62        231.33        11.36 o                         
  13   9   2          6.00         11.35         3.50 o                         
  14   9   2         12.12         23.09         5.44 o                         
 -15  10   2        452.65        523.50        22.68 o                         
 -14  10   2        385.18        365.90        16.01 o                         
 -13  10   2        958.55        960.91        26.23 o                         
 -12  10   2       1728.82       1702.10        44.98 o                         
 -11  10   2        566.75        547.70        27.17 o                         
 -10  10   2       1689.14       1633.22        70.30 o                         
  -9  10   2         89.50         97.70        14.76 o                         
  -8  10   2          6.71         23.42         6.90 o                         
  -7  10   2        774.12        774.82        33.37 o                         
  -6  10   2        790.81        722.29        33.85 o                         
  -5  10   2        447.22        419.91        20.89 o                         
  -4  10   2       1150.72       1248.08        60.78 o                         
  -3  10   2        574.58        765.84        45.54 o                         
  -2  10   2       3292.11       3773.10       232.58 o                         
  -1  10   2       2146.48       2142.04       130.32 o                         
   0  10   2       1408.35       1453.83        80.59 o                         
   1  10   2       3833.70       3733.26       130.70 o                         
   2  10   2       3254.82       3233.92        96.08 o                         
   3  10   2       6157.58       6102.87       529.18 o                         
   4  10   2       3553.75       3409.15        61.47 o                         
   5  10   2      10503.71       9888.27       114.54 o                         
   6  10   2       2398.73       2206.43        49.05 o                         
   7  10   2         63.49         71.69        10.11 o                         
   8  10   2         51.43         60.39        13.47 o                         
   9  10   2        187.59        161.48        15.38 o                         
  10  10   2          1.17          3.29         3.58 o                         
  11  10   2         90.13        102.82        11.26 o                         
  12  10   2        165.56        155.22        10.52 o                         
  13  10   2         50.46         57.36         5.52 o                         
  14  10   2         66.58         53.24         6.13 o                         
 -15  11   2          6.72          8.10         2.90 o                         
 -14  11   2         19.40         22.01         4.38 o                         
 -13  11   2       1060.89       1126.26        29.37 o                         
 -12  11   2         51.07         53.54         9.41 o                         
 -11  11   2        669.88        668.98        42.79 o                         
 -10  11   2        776.92        782.86        38.92 o                         
  -9  11   2        387.81        384.34        28.11 o                         
  -8  11   2       4334.06       4420.00        96.44 o                         
  -7  11   2       2343.80       2347.62        57.73 o                         
  -6  11   2        406.41        333.81        22.53 o                         
  -5  11   2       1148.96       1164.75        37.03 o                         
  -4  11   2       3674.13       3675.83        65.46 o                         
  -3  11   2       1923.56       2062.65        91.51 o                         
  -2  11   2       2334.06       2512.95       102.82 o                         
  -1  11   2       4964.75       4738.66        74.21 o                         
   0  11   2        417.73        422.47        22.83 o                         
   1  11   2       1504.92       1596.26        37.93 o                         
   2  11   2       1820.30       1710.29        39.76 o                         
   3  11   2       1441.84       1532.08        42.72 o                         
   4  11   2        867.88        859.17        32.56 o                         
   5  11   2        577.85        523.30        24.34 o                         
   6  11   2        126.17         93.13        10.68 o                         
   7  11   2       1271.61       1154.43        52.31 o                         
   8  11   2       1301.68       1403.62        57.56 o                         
   9  11   2          2.12         12.73         4.48 o                         
  10  11   2        324.70        322.95        27.68 o                         
  11  11   2       1432.58       1552.51        39.40 o                         
  12  11   2        968.50       1105.79        29.36 o                         
  13  11   2         34.38         49.08         5.49 o                         
 -14  12   2         51.65         61.58         4.90 o                         
 -13  12   2        494.72        457.49        20.82 o                         
 -12  12   2         53.89         86.54         8.33 o                         
 -11  12   2         67.62         67.81        10.17 o                         
 -10  12   2          7.48         -1.75         5.85 o                         
  -9  12   2        411.19        421.97        28.70 o                         
  -8  12   2         13.70         26.29        12.01 o                         
  -7  12   2          5.64          3.20         4.21 o                         
  -6  12   2       1067.49       1061.07        45.31 o                         
  -5  12   2        427.43        412.03        23.14 o                         
  -4  12   2         15.85         22.51         5.19 o                         
  -3  12   2         29.41         38.02         5.32 o                         
  -2  12   2        246.35        260.73        14.59 o                         
  -1  12   2        202.12        200.72        13.29 o                         
   0  12   2       1307.77       1316.37        31.57 o                         
   1  12   2         14.08         28.36         6.04 o                         
   2  12   2        981.95        979.11        31.27 o                         
   3  12   2        236.57        195.02        14.20 o                         
   4  12   2        438.53        402.14        20.01 o                         
   5  12   2        303.67        271.50        17.46 o                         
   6  12   2        365.32        331.41        22.56 o                         
   7  12   2        218.90        213.49        21.82 o                         
   8  12   2         60.33         67.07         9.73 o                         
   9  12   2        405.14        407.02        30.05 o                         
  10  12   2          0.86          5.14         4.24 o                         
  11  12   2        177.54        203.57         9.52 o                         
  12  12   2         77.45         99.06         7.81 o                         
  13  12   2        187.23        172.79        11.98 o                         
 -13  13   2          4.51          4.29         2.09 o                         
 -12  13   2          6.91          2.82         2.81 o                         
 -11  13   2        264.96        293.12        18.93 o                         
 -10  13   2         40.98         49.24         9.23 o                         
  -9  13   2         28.60         35.29         8.82 o                         
  -8  13   2        303.73        353.03        26.33 o                         
  -7  13   2       1370.74       1426.33        45.56 o                         
  -6  13   2       1029.90       1097.49        50.59 o                         
  -5  13   2       2902.32       2881.31        83.68 o                         
  -4  13   2       4207.27       4216.76        68.88 o                         
  -3  13   2        446.60        430.41        17.85 o                         
  -2  13   2       1536.30       1626.23        38.33 o                         
  -1  13   2       2006.97       2091.90        41.50 o                         
   0  13   2       2445.86       2459.14        45.33 o                         
   1  13   2          7.34         12.62         4.25 o                         
   2  13   2        410.30        408.39        18.73 o                         
   3  13   2        345.97        323.56        18.09 o                         
   4  13   2        198.45        204.94        16.01 o                         
   5  13   2        707.34        724.84        29.18 o                         
   6  13   2          2.62          5.92         4.69 o                         
   7  13   2        493.04        478.61        26.49 o                         
   8  13   2       1774.90       1721.39        47.81 o                         
   9  13   2       1054.83       1159.38        44.88 o                         
  10  13   2       1024.68       1152.17        30.52 o                         
  11  13   2        798.69        900.22        25.64 o                         
  12  13   2        413.91        436.06        22.60 o                         
 -12  14   2         37.05         34.93         4.52 o                         
 -11  14   2        171.40        196.96        11.99 o                         
 -10  14   2        441.91        471.42        20.41 o                         
  -9  14   2         22.75         14.31         5.68 o                         
  -8  14   2         29.85         30.27         8.14 o                         
  -7  14   2          3.97          5.16         5.87 o                         
  -6  14   2         37.23         44.36         8.95 o                         
  -5  14   2        192.53        157.87        13.80 o                         
  -4  14   2          7.91          8.73         4.69 o                         
  -3  14   2          7.76          8.52         4.42 o                         
  -2  14   2        398.97        408.43        19.88 o                         
  -1  14   2         10.29          9.81         5.33 o                         
   0  14   2         43.87         39.32         6.62 o                         
   1  14   2        782.64        788.23        27.96 o                         
   2  14   2        681.87        656.67        25.91 o                         
   3  14   2       1100.27       1208.83        40.76 o                         
   4  14   2        600.77        506.92        23.86 o                         
   5  14   2        726.69        734.01        28.03 o                         
   6  14   2        426.74        504.50        26.19 o                         
   7  14   2         56.11         46.56         6.05 o                         
   8  14   2        632.90        640.24        20.69 o                         
   9  14   2        276.61        327.46        13.84 o                         
  10  14   2          1.19          6.31         3.70 o                         
  11  14   2         46.47         83.07         8.16 o                         
 -11  15   2          0.50          2.53         2.75 o                         
 -10  15   2         44.39         55.05         5.33 o                         
  -9  15   2         36.56         29.26         5.02 o                         
  -8  15   2         65.19         65.05        10.32 o                         
  -7  15   2        173.45        148.57        12.42 o                         
  -6  15   2        624.59        665.60        22.44 o                         
  -5  15   2        182.90        203.90        17.32 o                         
  -4  15   2         70.35         63.86        10.45 o                         
  -3  15   2        782.35        767.83        29.18 o                         
  -2  15   2        878.04        843.93        27.11 o                         
  -1  15   2       1312.71       1247.98        33.22 o                         
   0  15   2         75.48         95.91        13.02 o                         
   1  15   2        229.70        254.54        17.59 o                         
   2  15   2        181.54        200.51        15.81 o                         
   3  15   2         87.72         75.21         8.34 o                         
   4  15   2          4.69          5.70         3.58 o                         
   5  15   2         56.95         62.95         7.31 o                         
   6  15   2        193.51        172.41        12.67 o                         
   7  15   2       1193.76       1193.43        30.62 o                         
   8  15   2         34.57         23.69         4.25 o                         
   9  15   2         48.01         68.52         7.12 o                         
  10  15   2        402.31        428.33        17.28 o                         
 -10  16   2       1359.18       1351.10        31.97 o                         
  -9  16   2        568.49        495.81        22.69 o                         
  -8  16   2        462.61        513.73        25.71 o                         
  -7  16   2        898.26        950.58        28.17 o                         
  -6  16   2         34.92         18.98         4.76 o                         
  -5  16   2        114.34        140.68        11.24 o                         
  -4  16   2         30.60         27.46         7.03 o                         
  -3  16   2         19.63         11.61         4.62 o                         
  -2  16   2        243.32        255.95        16.00 o                         
  -1  16   2         78.07         73.97         9.22 o                         
   0  16   2         13.06         20.17         6.96 o                         
   1  16   2        645.12        611.93        24.53 o                         
   2  16   2       1276.35       1221.94        29.81 o                         
   3  16   2        419.06        437.78        17.54 o                         
   4  16   2        195.68        211.58        11.85 o                         
   5  16   2        800.82        804.87        24.45 o                         
   6  16   2        520.27        523.60        18.46 o                         
   7  16   2        181.87        224.09        13.14 o                         
   8  16   2        552.17        566.89        25.79 o                         
  -9  17   2          8.70          8.24         2.79 o                         
  -8  17   2         41.16         65.85         7.97 o                         
  -7  17   2        177.32        176.31        13.86 o                         
  -6  17   2        205.87        270.66        18.36 o                         
  -5  17   2        371.23        324.95        15.87 o                         
  -4  17   2          9.21          4.89         3.11 o                         
  -3  17   2        143.96        140.35        12.19 o                         
  -2  17   2         34.32         34.14         7.01 o                         
  -1  17   2        719.02        701.88        27.94 o                         
   0  17   2        232.87        239.18        15.49 o                         
   1  17   2        211.78        196.52        12.26 o                         
   2  17   2         51.71         61.93         6.94 o                         
   3  17   2         26.40         34.13         5.38 o                         
   4  17   2        166.07        166.94        11.74 o                         
   5  17   2        377.65        380.65        16.53 o                         
   6  17   2         52.21         49.15         5.65 o                         
   7  17   2         19.50          1.16         3.70 o                         
  -7  18   2        630.86        559.47        18.24 o                         
  -6  18   2        370.18        340.14        16.41 o                         
  -5  18   2         52.10         58.54         7.78 o                         
  -4  18   2          2.27         -0.80         3.31 o                         
  -3  18   2         42.40         55.70         7.11 o                         
  -2  18   2        177.55        186.10        11.85 o                         
  -1  18   2        332.95        306.46        15.32 o                         
   0  18   2        486.38        520.08        20.05 o                         
   1  18   2       1216.53       1152.98        39.04 o                         
   2  18   2       1717.89       1738.88        35.06 o                         
   3  18   2        588.36        604.33        24.32 o                         
   4  18   2        237.29        235.76        14.15 o                         
   5  18   2        227.64        187.90        16.34 o                         
  -3  19   2        359.11        350.27        14.83 o                         
  -2  19   2         73.36         67.29         6.85 o                         
  -1  19   2        449.61        471.05        15.12 o                         
   0  19   2         49.09         55.42         5.35 o                         
   1  19   2         15.13         21.51         6.44 o                         
   2  19   2        212.42        162.78        14.83 o                         
 -18   1   3        393.08        450.64        13.53 o                         
 -17   1   3       1006.14       1049.75        22.55 o                         
 -16   1   3        327.70        350.54        13.05 o                         
 -15   1   3       2389.66       2383.27        37.05 o                         
 -14   1   3       4615.86       4586.26        54.03 o                         
 -13   1   3       3771.25       3758.03        49.48 o                         
 -12   1   3        588.18        586.56        22.42 o                         
 -11   1   3        515.48        478.38        14.06 o                         
 -10   1   3        357.62        414.53        53.66 o                         
  -9   1   3        310.60        234.06        36.83 o                         
  -8   1   3       2235.84       2465.44       108.88 o                         
  -7   1   3        670.27        728.34        54.79 o                         
  -6   1   3       4263.04       4148.02       119.16 o                         
  -5   1   3       5474.57       5737.99       112.79 o                         
  -4   1   3       5489.28       6165.94        71.64 o                         
  -3   1   3      23477.92      25707.76       229.93 o                         
  -2   1   3       9651.52      10284.65       104.25 o                         
  -1   1   3       1824.60       1797.93        45.14 o                         
   0   1   3       4878.83       4820.78       140.08 o                         
   1   1   3        575.26        621.52        20.49 o                         
   2   1   3       7519.92       7566.29       144.07 o                         
   3   1   3       2323.84       2492.49        51.74 o                         
   4   1   3       1288.23       1332.53        39.00 o                         
   5   1   3       6117.03       5950.16       267.30 o                         
   6   1   3         90.36         67.83        14.82 o                         
   7   1   3        149.88        123.74        23.80 o                         
   8   1   3        116.30        147.84        22.39 o                         
   9   1   3        442.60        473.15        14.51 o                         
  10   1   3       3998.27       3921.76        48.19 o                         
  11   1   3       5324.01       5414.57        59.43 o                         
  12   1   3       1859.38       1889.18        33.25 o                         
  13   1   3        497.81        508.53        18.88 o                         
  14   1   3        724.40        783.33        21.39 o                         
  15   1   3        436.24        462.79        15.77 o                         
  16   1   3         11.01          7.65         2.16 o                         
 -18   2   3         22.98         19.52         3.46 o                         
 -17   2   3        218.78        222.81        10.34 o                         
 -16   2   3        313.59        281.30        11.54 o                         
 -15   2   3        302.27        291.35        12.36 o                         
 -14   2   3       1021.26       1061.58        25.88 o                         
 -13   2   3         55.97         64.64         5.96 o                         
 -12   2   3       1597.66       1535.68        28.10 o                         
 -11   2   3       1912.43       1872.83        33.34 o                         
 -10   2   3       1085.93       1081.24        85.19 o                         
  -9   2   3         36.55         18.62        13.45 o                         
  -8   2   3      11285.81      11979.64       242.39 o                         
  -7   2   3       3328.31       3356.71       172.91 o                         
  -6   2   3       1445.75       1822.07        94.46 o                         
  -5   2   3       3749.21       3663.86       166.49 o                         
  -4   2   3       4099.89       4387.22        95.36 o                         
  -3   2   3       5604.40       5411.46       300.57 o                         
  -2   2   3         35.12         36.48         4.83 o                         
  -1   2   3       2151.60       2111.17        71.69 o                         
   0   2   3        665.03        795.78        33.43 o                         
   1   2   3      12432.85      12492.04       344.30 o                         
   2   2   3        249.03        321.26        13.85 o                         
   3   2   3       1740.69       1786.53        38.40 o                         
   4   2   3         26.28         77.40        10.84 o                         
   5   2   3       1052.98        663.98        22.73 o                         
   6   2   3       2952.87       2768.46        56.34 o                         
   7   2   3       1523.86       1437.73        75.68 o                         
   8   2   3       2340.44       2352.32       219.14 o                         
   9   2   3        411.13        417.64        15.38 o                         
  10   2   3          0.87         36.18         4.82 o                         
  11   2   3         92.44        104.57         8.40 o                         
  12   2   3        209.39        232.62        12.29 o                         
  13   2   3        214.75        229.57        11.13 o                         
  14   2   3        173.17        190.00        10.68 o                         
  15   2   3         31.81         56.21         5.61 o                         
  16   2   3         88.85        107.54         6.60 o                         
 -18   3   3          9.89          8.12         5.28 o                         
 -17   3   3         56.67         72.23         6.11 o                         
 -16   3   3         63.99         64.33         7.38 o                         
 -15   3   3        227.11        180.03        11.57 o                         
 -14   3   3       1272.34       1242.36        29.73 o                         
 -13   3   3        558.77        536.23        19.09 o                         
 -12   3   3          0.12         28.46         6.84 o                         
 -11   3   3         32.46         56.18         6.78 o                         
 -10   3   3        556.20        447.47        32.44 o                         
  -9   3   3       1390.70       1254.20        59.73 o                         
  -8   3   3       3854.17       3932.39       142.24 o                         
  -7   3   3         36.87         41.31        10.34 o                         
  -6   3   3       9537.54       9914.40       471.91 o                         
  -5   3   3       6849.08       6521.92       298.30 o                         
  -4   3   3         15.27         39.08         8.71 o                         
  -3   3   3       5192.78       4933.82       212.80 o                         
  -2   3   3      12964.43      11912.90       292.48 o                         
  -1   3   3       7063.92       7223.67       112.68 o                         
   0   3   3      13810.97      15255.96       821.64 o                         
   1   3   3       1665.81       1962.15        39.82 o                         
   2   3   3       8948.91       8716.69       113.80 o                         
   3   3   3       2060.30       1822.70        42.99 o                         
   4   3   3       1206.19       1262.47        26.79 o                         
   5   3   3       1681.42       1775.69        47.50 o                         
   6   3   3         17.10         24.65         7.54 o                         
   7   3   3        499.13        519.14        71.18 o                         
   8   3   3          6.53         36.15        25.25 o                         
   9   3   3        459.14        526.59        17.47 o                         
  10   3   3         69.24         59.64         6.51 o                         
  11   3   3        570.72        689.12        19.98 o                         
  12   3   3        121.49        124.98         9.23 o                         
  13   3   3        538.05        566.24        17.11 o                         
  14   3   3        482.77        485.17        15.30 o                         
  15   3   3        320.14        346.32        11.23 o                         
  16   3   3         53.09         63.92         6.59 o                         
 -17   4   3         28.41         19.00         2.95 o                         
 -16   4   3         43.34         42.20         4.99 o                         
 -15   4   3        925.85        954.09        26.01 o                         
 -14   4   3        340.89        325.54        14.67 o                         
 -13   4   3       1102.93       1109.02        27.67 o                         
 -12   4   3       1741.01       1660.44        36.95 o                         
 -11   4   3       1731.09       1680.12        35.99 o                         
 -10   4   3       1639.23       1678.95        37.94 o                         
  -9   4   3       6220.05       6068.67       136.10 o                         
  -8   4   3       7537.24       7042.63       152.09 o                         
  -7   4   3       3094.84       2912.91        84.13 o                         
  -6   4   3        176.55         80.80         9.93 o                         
  -5   4   3       6746.21       6651.66       132.16 o                         
  -4   4   3       3249.58       3338.33        84.03 o                         
  -3   4   3         28.29         53.68         7.97 o                         
  -2   4   3        242.01        223.97        12.73 o                         
  -1   4   3         83.55         42.59         6.05 o                         
   0   4   3      16400.82      17967.68       575.47 o                         
   1   4   3      18787.25      18874.98       200.46 o                         
   2   4   3       2659.03       2570.47        61.36 o                         
   3   4   3       3175.93       3082.94        52.05 o                         
   4   4   3      40384.63      42071.83       374.35 o                         
   5   4   3      19362.71      19231.79       254.80 o                         
   6   4   3       4309.81       4319.91        91.64 o                         
   7   4   3       5404.56       5199.67       143.69 o                         
   8   4   3       6581.81       6278.02        79.56 o                         
   9   4   3       1767.79       1751.84        35.23 o                         
  10   4   3        450.61        487.99        17.49 o                         
  11   4   3       2470.82       2527.08        37.92 o                         
  12   4   3        411.66        395.26        14.62 o                         
  13   4   3         16.93         20.09         4.46 o                         
  14   4   3         87.22         87.27         6.48 o                         
  15   4   3         29.67         28.17         3.62 o                         
 -17   5   3        177.26        155.39        10.15 o                         
 -16   5   3        114.80        109.01         7.47 o                         
 -15   5   3         30.54         23.17         4.31 o                         
 -14   5   3        973.62       1012.94        25.15 o                         
 -13   5   3        130.19        132.26         9.62 o                         
 -12   5   3       1043.23       1134.38        30.84 o                         
 -11   5   3        320.74        336.14        14.88 o                         
 -10   5   3        590.24        547.62        19.44 o                         
  -9   5   3       2164.94       2139.04        97.64 o                         
  -8   5   3       3128.58       2770.43        76.14 o                         
  -7   5   3        480.55        522.59        32.02 o                         
  -6   5   3       2947.45       3166.00        61.59 o                         
  -5   5   3       2075.97       1767.76        86.84 o                         
  -4   5   3        952.42        837.47        38.08 o                         
  -3   5   3       2102.72       2256.02        73.56 o                         
  -2   5   3       3419.74       3181.33        53.75 o                         
  -1   5   3       5525.03       5415.55       132.28 o                         
   0   5   3       3949.26       4179.78        54.13 o                         
   1   5   3        299.18        315.43        17.11 o                         
   2   5   3        263.50        158.25        12.55 o                         
   3   5   3        160.10        154.13        17.59 o                         
   4   5   3       5761.33       6911.16       107.23 o                         
   5   5   3       1306.74       1186.91        52.38 o                         
   6   5   3        428.35        470.90        30.23 o                         
   7   5   3        831.35        702.30        57.96 o                         
   8   5   3        604.27        626.97        20.68 o                         
   9   5   3         42.64         34.43         5.04 o                         
  10   5   3       1425.12       1423.13        30.95 o                         
  11   5   3        428.56        467.13        17.71 o                         
  12   5   3        191.61        183.79        10.87 o                         
  13   5   3        151.94        153.41        10.47 o                         
  14   5   3         53.51         45.79         4.65 o                         
  15   5   3         87.68         65.74         5.05 o                         
 -17   6   3         80.97         78.33        10.03 o                         
 -16   6   3         90.25        100.36         6.46 o                         
 -15   6   3        646.00        610.20        16.96 o                         
 -14   6   3        561.59        579.38        18.57 o                         
 -13   6   3       1235.45       1239.08        28.25 o                         
 -12   6   3       2516.90       2399.53        44.04 o                         
 -11   6   3       5326.34       5037.42        73.20 o                         
 -10   6   3       1573.04       1388.00        36.34 o                         
  -9   6   3         19.53         47.48         8.33 o                         
  -8   6   3       2244.05       2056.65        70.13 o                         
  -7   6   3       2118.12       2063.17        68.13 o                         
  -6   6   3          4.83          5.65         4.58 o                         
  -5   6   3       5552.29       5040.70        89.60 o                         
  -4   6   3       4972.70       4751.46        86.57 o                         
  -3   6   3       5559.94       5709.67       154.66 o                         
  -2   6   3       2366.20       2429.39        45.65 o                         
  -1   6   3       5792.31       6507.01       184.25 o                         
   0   6   3       2010.80       2016.42        59.34 o                         
   1   6   3          8.82         41.59         7.69 o                         
   2   6   3       6835.07       7320.55       122.94 o                         
   3   6   3      13549.60      14830.36       478.89 o                         
   4   6   3       7946.75       7452.60       287.85 o                         
   5   6   3       4328.93       4574.12       113.60 o                         
   6   6   3       1529.09       1438.47        66.23 o                         
   7   6   3        593.93        555.72        28.33 o                         
   8   6   3        522.49        484.05        19.99 o                         
   9   6   3         22.85         36.53         8.55 o                         
  10   6   3        219.60        206.42        15.03 o                         
  11   6   3         10.50         28.75         6.59 o                         
  12   6   3        192.67        200.06        12.42 o                         
  13   6   3         23.19         29.74         4.66 o                         
  14   6   3         21.30         14.36         2.65 o                         
  15   6   3         92.53        112.28         7.30 o                         
 -16   7   3        545.49        603.38        24.15 o                         
 -15   7   3        663.16        690.39        18.73 o                         
 -14   7   3        883.57        912.03        21.59 o                         
 -13   7   3         29.85         30.08         4.93 o                         
 -12   7   3        320.99        321.08        18.25 o                         
 -11   7   3       2611.36       2507.85        51.25 o                         
 -10   7   3         11.03         19.94         5.51 o                         
  -9   7   3         49.30         58.45         8.99 o                         
  -8   7   3        113.33         80.37        16.08 o                         
  -7   7   3          6.59          8.91         7.18 o                         
  -6   7   3       3737.41       3495.84        91.08 o                         
  -5   7   3      11218.25      11011.45       145.21 o                         
  -4   7   3         77.33        181.94        13.79 o                         
  -3   7   3       2582.28       2915.87        75.72 o                         
  -2   7   3      14193.54      13746.88       249.49 o                         
  -1   7   3      24019.30      23983.05       559.86 o                         
   0   7   3       1097.18       1228.53        47.06 o                         
   1   7   3       6669.48       7105.03       153.41 o                         
   2   7   3       4263.68       4487.11       186.44 o                         
   3   7   3         23.96         55.96        14.88 o                         
   4   7   3        720.05        809.93        66.71 o                         
   5   7   3          9.78         10.38         7.99 o                         
   6   7   3        348.32        246.29        26.62 o                         
   7   7   3       1503.17       1417.41        38.30 o                         
   8   7   3        536.47        501.26        20.60 o                         
   9   7   3        618.73        529.87        23.35 o                         
  10   7   3        129.05        139.68        12.48 o                         
  11   7   3        731.89        758.42        21.24 o                         
  12   7   3        203.71        204.98        10.53 o                         
  13   7   3        782.43        824.06        25.81 o                         
  14   7   3        311.93        338.80        12.25 o                         
  15   7   3        785.95        847.22        41.16 o                         
 -16   8   3          0.51          1.57         1.67 o                         
 -15   8   3        127.16        127.22        10.14 o                         
 -14   8   3        304.48        281.92        14.87 o                         
 -13   8   3        202.82        178.60        22.12 o                         
 -12   8   3        140.64        104.48        12.21 o                         
 -11   8   3        938.76        896.97        39.46 o                         
 -10   8   3         29.07         46.55        11.68 o                         
  -9   8   3       1683.47       1670.40       103.04 o                         
  -8   8   3        495.29        466.39        23.21 o                         
  -7   8   3          5.90         15.11         8.88 o                         
  -6   8   3        555.85        535.82        38.31 o                         
  -5   8   3        378.39        472.04        29.24 o                         
  -4   8   3         29.81          8.24         4.17 o                         
  -3   8   3        626.16        708.96        28.40 o                         
  -2   8   3        814.78        748.62        28.67 o                         
  -1   8   3       2839.34       3256.62        67.96 o                         
   0   8   3          4.14          1.45         4.07 o                         
   1   8   3         15.12         11.87         6.08 o                         
   2   8   3        154.26        149.84        16.49 o                         
   3   8   3        108.98        114.94        17.34 o                         
   4   8   3         51.47         27.37        13.57 o                         
   5   8   3        164.89        129.95        20.69 o                         
   6   8   3        834.40        819.23        26.13 o                         
   7   8   3        416.23        457.85        18.61 o                         
   8   8   3          2.24         10.03         3.06 o                         
   9   8   3        791.37        757.55        23.58 o                         
  10   8   3         48.65         48.19         5.85 o                         
  11   8   3        247.29        250.77        11.82 o                         
  12   8   3         17.11         24.11         4.23 o                         
  13   8   3          5.32         10.66         3.21 o                         
  14   8   3         92.43        103.83         8.31 o                         
 -16   9   3        825.31        796.20       117.74 o                         
 -15   9   3        320.12        328.85        14.46 o                         
 -14   9   3       1495.47       1496.90        36.34 o                         
 -13   9   3        838.19        820.60        30.05 o                         
 -12   9   3        572.95        497.29        31.10 o                         
 -11   9   3        101.00         77.82        12.67 o                         
 -10   9   3       1987.21       1974.52        64.33 o                         
  -9   9   3         21.58         24.94         6.83 o                         
  -8   9   3       1385.14       1320.63        40.84 o                         
  -7   9   3       1277.32       1267.72        40.83 o                         
  -6   9   3       2556.08       2477.89        49.45 o                         
  -5   9   3       3595.36       3521.94        84.58 o                         
  -4   9   3       5091.51       5303.15       102.39 o                         
  -3   9   3        308.14        223.11        27.00 o                         
  -2   9   3       2842.32       2660.64        88.20 o                         
  -1   9   3       4559.45       4548.23        78.71 o                         
   0   9   3       3205.83       3236.40        81.21 o                         
   1   9   3       3347.88       3191.75       210.11 o                         
   2   9   3       2122.57       2049.27        74.79 o                         
   3   9   3        178.22        175.01        21.59 o                         
   4   9   3       1520.03       1444.92        48.19 o                         
   5   9   3        279.73        218.26        15.03 o                         
   6   9   3         27.89         26.90         5.41 o                         
   7   9   3       1074.43       1115.83        33.54 o                         
   8   9   3        947.74        967.83        43.99 o                         
   9   9   3        998.44        912.20        28.58 o                         
  10   9   3       2593.50       2555.94        46.53 o                         
  11   9   3        627.27        614.48        19.07 o                         
  12   9   3        564.64        631.35        17.46 o                         
  13   9   3        379.24        412.50        16.41 o                         
  14   9   3        101.37        100.36         8.56 o                         
 -15  10   3        299.18        286.46        16.68 o                         
 -14  10   3          1.59          3.23         4.11 o                         
 -13  10   3         55.06         31.84         5.87 o                         
 -12  10   3        537.13        608.15        32.73 o                         
 -11  10   3        780.62        837.65        40.62 o                         
 -10  10   3        318.62        347.50        27.03 o                         
  -9  10   3       1507.19       1303.24        89.74 o                         
  -8  10   3       2571.96       2350.18        60.17 o                         
  -7  10   3        561.01        577.26        28.67 o                         
  -6  10   3         74.77         75.25         7.84 o                         
  -5  10   3        741.57        731.12        22.61 o                         
  -4  10   3       2454.62       2481.46        65.36 o                         
  -3  10   3        259.39        276.67        24.00 o                         
  -2  10   3       1764.58       1769.66        60.89 o                         
  -1  10   3         34.46         14.23         5.49 o                         
   0  10   3         42.70         37.45        11.86 o                         
   1  10   3       1860.32       1862.93        65.23 o                         
   2  10   3         58.46         56.93        10.21 o                         
   3  10   3        505.56        547.08        26.10 o                         
   4  10   3        905.33        827.54        27.79 o                         
   5  10   3       4956.82       4641.94        62.69 o                         
   6  10   3        921.18        846.31        33.08 o                         
   7  10   3         61.56         65.46        10.63 o                         
   8  10   3        688.27        658.18        23.79 o                         
   9  10   3        988.63        920.46        30.52 o                         
  10  10   3         18.52         17.42         3.75 o                         
  11  10   3        342.48        378.91        14.89 o                         
  12  10   3          3.44          8.28         2.67 o                         
  13  10   3        338.62        357.93        18.32 o                         
 -15  11   3         51.45         49.54         8.99 o                         
 -14  11   3        144.65        143.93         9.24 o                         
 -13  11   3        738.40        775.21        25.12 o                         
 -12  11   3         63.20         52.78        14.15 o                         
 -11  11   3       1141.48       1120.10        45.18 o                         
 -10  11   3          3.24          3.32         4.94 o                         
  -9  11   3         31.17         28.92         8.87 o                         
  -8  11   3         10.93         21.74         7.50 o                         
  -7  11   3        594.19        577.13        33.59 o                         
  -6  11   3       2109.28       2121.17        57.08 o                         
  -5  11   3       2681.17       2731.55        64.33 o                         
  -4  11   3       2148.62       2065.22        47.24 o                         
  -3  11   3       1201.80       1186.54        30.82 o                         
  -2  11   3        439.49        415.50        16.31 o                         
  -1  11   3        524.51        475.82        22.35 o                         
   0  11   3        297.84        289.31        14.28 o                         
   1  11   3        348.37        354.19        17.81 o                         
   2  11   3         11.15         22.06         5.72 o                         
   3  11   3          4.22          6.00         6.47 o                         
   4  11   3        699.63        696.54        25.02 o                         
   5  11   3       1066.89       1050.88        40.46 o                         
   6  11   3        106.46         84.80        15.00 o                         
   7  11   3        318.09        356.99        28.80 o                         
   8  11   3        161.99        171.53        20.21 o                         
   9  11   3        194.21        197.49        21.19 o                         
  10  11   3        167.63        197.72        11.95 o                         
  11  11   3        353.40        371.70        18.26 o                         
  12  11   3        286.89        337.01        15.18 o                         
  13  11   3        995.80        998.94        30.97 o                         
 -14  12   3        571.62        666.67        20.13 o                         
 -13  12   3        558.94        641.73        20.06 o                         
 -12  12   3       1718.20       1739.04        74.49 o                         
 -11  12   3       1643.58       1660.57        51.31 o                         
 -10  12   3        769.15        719.68        36.29 o                         
  -9  12   3        405.20        427.71        29.43 o                         
  -8  12   3       2886.87       2933.63       107.62 o                         
  -7  12   3       1477.91       1483.13        60.43 o                         
  -6  12   3        180.46        147.60        16.04 o                         
  -5  12   3        172.21        140.86        11.63 o                         
  -4  12   3        119.84         90.12         9.99 o                         
  -3  12   3          3.94         11.89         3.48 o                         
  -2  12   3         67.79         73.80         7.48 o                         
  -1  12   3        457.07        457.02        17.92 o                         
   0  12   3        114.19        112.59         8.96 o                         
   1  12   3       5461.04       5502.22        67.99 o                         
   2  12   3        383.10        359.03        18.87 o                         
   3  12   3        852.40        879.54        25.99 o                         
   4  12   3       2103.35       2099.54        41.36 o                         
   5  12   3       2908.18       2915.71        58.39 o                         
   6  12   3       3779.61       3894.74        78.43 o                         
   7  12   3       3373.70       3411.10        86.74 o                         
   8  12   3       3109.43       3281.03        67.93 o                         
   9  12   3        168.50        211.70        14.14 o                         
  10  12   3         50.95         64.95         7.57 o                         
  11  12   3        172.92        197.97        11.90 o                         
  12  12   3          3.80          3.61         2.55 o                         
 -13  13   3          0.35          9.51         3.16 o                         
 -12  13   3        772.16        762.35        22.10 o                         
 -11  13   3          0.35          4.44         4.13 o                         
 -10  13   3         76.04         52.40         9.49 o                         
  -9  13   3          9.39         11.85         5.94 o                         
  -8  13   3          1.24         15.14         7.18 o                         
  -7  13   3        278.86        250.49        19.67 o                         
  -6  13   3          3.08         11.54        11.57 o                         
  -5  13   3        535.27        519.59        24.11 o                         
  -4  13   3        202.74        200.34        13.94 o                         
  -3  13   3         66.19         43.97         6.38 o                         
  -2  13   3       1356.05       1352.52        32.01 o                         
  -1  13   3        812.75        821.63        26.43 o                         
   0  13   3        143.77        140.93        10.97 o                         
   1  13   3        522.81        559.53        21.66 o                         
   2  13   3        103.16         83.67        10.85 o                         
   3  13   3         49.70         21.61         6.61 o                         
   4  13   3         60.66         63.35         9.08 o                         
   5  13   3        201.16        205.95        15.25 o                         
   6  13   3          1.36          1.67         2.90 o                         
   7  13   3        156.54        187.04        12.63 o                         
   8  13   3        160.67        144.72        10.91 o                         
   9  13   3         51.86         75.95         7.80 o                         
  10  13   3         11.69         10.10         3.41 o                         
  11  13   3        159.34        157.29         8.66 o                         
 -12  14   3         12.76         27.66         4.32 o                         
 -11  14   3       1470.57       1583.02        33.73 o                         
 -10  14   3       2042.76       2263.01        45.70 o                         
  -9  14   3       1015.63        999.84        38.56 o                         
  -8  14   3       1154.98       1164.97        59.95 o                         
  -7  14   3       2297.42       2333.17        56.38 o                         
  -6  14   3       2015.70       2006.29        56.11 o                         
  -5  14   3        996.78       1066.69        41.93 o                         
  -4  14   3        991.92       1037.44        30.79 o                         
  -3  14   3        268.30        263.00        16.37 o                         
  -2  14   3         18.40         20.23         5.37 o                         
  -1  14   3         14.85         24.22         6.10 o                         
   0  14   3        198.39        182.68        14.28 o                         
   1  14   3        274.22        297.94        18.10 o                         
   2  14   3        126.38        127.94        10.63 o                         
   3  14   3       1823.44       1915.69        41.91 o                         
   4  14   3       1880.33       1946.56        41.49 o                         
   5  14   3        376.24        421.37        20.48 o                         
   6  14   3        471.09        519.57        25.57 o                         
   7  14   3        659.36        729.83        28.53 o                         
   8  14   3        258.08        299.10        13.15 o                         
   9  14   3          5.97         10.48         4.55 o                         
  10  14   3         17.99         32.37         4.74 o                         
 -11  15   3        189.42        169.08         9.15 o                         
 -10  15   3          5.71          8.46         3.51 o                         
  -9  15   3       1382.92       1362.31        33.86 o                         
  -8  15   3        641.87        660.06        25.87 o                         
  -7  15   3          7.18          0.67         3.71 o                         
  -6  15   3        521.83        507.96        22.08 o                         
  -5  15   3        882.92        951.49        37.09 o                         
  -4  15   3        138.33        141.40        15.73 o                         
  -3  15   3        514.66        470.58        20.30 o                         
  -2  15   3       1365.23       1304.38        34.04 o                         
  -1  15   3        648.23        676.94        25.24 o                         
   0  15   3        456.35        454.67        20.78 o                         
   1  15   3        933.75        968.88        29.76 o                         
   2  15   3       3750.48       4027.58        57.91 o                         
   3  15   3       1177.77       1284.47        32.06 o                         
   4  15   3         91.31         60.39         7.18 o                         
   5  15   3        335.45        355.60        17.97 o                         
   6  15   3          3.07          2.27         2.80 o                         
   7  15   3        284.57        261.04        13.50 o                         
   8  15   3         72.86         77.70         6.60 o                         
   9  15   3          2.97         10.19         3.77 o                         
 -10  16   3         18.09         21.02         4.34 o                         
  -9  16   3         66.09         35.50         6.51 o                         
  -8  16   3        219.66        202.39        12.18 o                         
  -7  16   3          1.57          4.97         3.53 o                         
  -6  16   3        252.97        281.57        16.91 o                         
  -5  16   3          4.86          3.81         4.18 o                         
  -4  16   3         98.03        111.63        12.02 o                         
  -3  16   3         73.91         56.33         8.57 o                         
  -2  16   3        432.62        434.16        18.27 o                         
  -1  16   3        326.19        344.75        16.72 o                         
   0  16   3         67.59         65.20         6.97 o                         
   1  16   3         52.58         59.12         6.60 o                         
   2  16   3       1303.71       1436.69        31.40 o                         
   3  16   3       1136.88       1183.86        27.63 o                         
   4  16   3        291.54        279.39        14.49 o                         
   5  16   3        472.96        500.84        18.38 o                         
   6  16   3        688.84        622.97        18.74 o                         
   7  16   3         52.08         54.56         4.78 o                         
   8  16   3         14.71         -3.29         4.26 o                         
  -8  17   3        790.99        912.18        27.57 o                         
  -7  17   3        232.65        254.01        16.31 o                         
  -6  17   3        276.99        265.33        13.78 o                         
  -5  17   3       1340.35       1307.31        32.43 o                         
  -4  17   3       1438.20       1498.16        37.68 o                         
  -3  17   3        543.12        610.19        25.04 o                         
  -2  17   3        577.24        657.76        26.36 o                         
  -1  17   3        999.65       1021.74        27.65 o                         
   0  17   3       2008.53       1953.13        38.07 o                         
   1  17   3       1521.77       1486.89        32.79 o                         
   2  17   3       1182.58       1312.77        29.89 o                         
   3  17   3        125.36        140.05        11.15 o                         
   4  17   3        244.95        241.49        10.77 o                         
   5  17   3         18.21         19.96         5.70 o                         
   6  17   3        125.67        140.72        16.80 o                         
  -7  18   3         82.34         73.97         8.91 o                         
  -6  18   3        246.07        195.38        12.01 o                         
  -5  18   3         12.56         30.32         5.88 o                         
  -4  18   3          8.24         17.41         3.53 o                         
  -3  18   3        163.68        193.99         9.90 o                         
  -2  18   3         54.40         33.70         4.98 o                         
  -1  18   3         94.85        100.62         8.71 o                         
   0  18   3          2.88         -3.12         3.12 o                         
   1  18   3        524.10        560.62        19.62 o                         
   2  18   3        191.93        216.45        14.65 o                         
   3  18   3          0.20         -0.14         2.77 o                         
   4  18   3        815.83        683.02        31.32 o                         
  -3  19   3        551.09        496.75        23.10 o                         
  -2  19   3        195.80        143.83        13.05 o                         
  -1  19   3        140.10        114.96        11.72 o                         
   0  19   3        104.73        103.84        11.92 o                         
 -18   0   4        352.06        338.07        21.45 o                         
 -17   0   4          5.47         -2.66         4.24 o                         
 -16   0   4          2.11         11.13         4.20 o                         
 -15   0   4        347.14        295.98        19.82 o                         
 -14   0   4       1412.99       1383.75        41.56 o                         
 -13   0   4        842.86        784.13        31.64 o                         
 -12   0   4       5826.04       5404.72        74.34 o                         
 -11   0   4       1051.54       1073.13        36.20 o                         
 -10   0   4        237.83        208.85        55.06 o                         
  -9   0   4       5214.53       5260.45       253.51 o                         
  -8   0   4       4085.40       4071.67       208.50 o                         
  -7   0   4         57.91         74.71        28.66 o                         
  -6   0   4       1342.55       1824.19        50.17 o                         
  -5   0   4      32448.12      36665.29      1505.65 o                         
  -4   0   4        462.73        625.65        37.25 o                         
  -3   0   4       3101.52       3234.52        85.66 o                         
  -2   0   4      13226.78      16218.92       663.66 o                         
  -1   0   4       8338.57       8644.29       193.56 o                         
   0   0   4       3455.54       3290.42       148.36 o                         
   1   0   4       6154.68       5977.70       282.53 o                         
   2   0   4        397.27        472.69        31.05 o                         
   3   0   4      21413.83      21754.67      1114.39 o                         
   4   0   4      35963.45      38055.32      1229.28 o                         
   5   0   4      28407.73      29210.98      1424.73 o                         
   6   0   4       8669.25       8826.86       627.21 o                         
   7   0   4       3455.75       3381.14       200.12 o                         
   8   0   4       2042.83       1717.41        57.21 o                         
   9   0   4       1318.16       1281.63        45.48 o                         
  10   0   4       2851.28       2670.03       118.65 o                         
  11   0   4       1110.22       1182.76        34.52 o                         
  12   0   4          7.50          3.64         4.83 o                         
  13   0   4        268.24        231.77        17.63 o                         
  14   0   4        122.35        135.30        11.99 o                         
  15   0   4         85.85         96.82         7.88 o                         
 -18   1   4        123.06        122.67         7.24 o                         
 -17   1   4         73.33         87.34         6.73 o                         
 -16   1   4         15.17         19.46         3.69 o                         
 -15   1   4         86.88         73.46         6.78 o                         
 -14   1   4        105.85        119.58         8.76 o                         
 -13   1   4       1075.33       1097.52        26.44 o                         
 -12   1   4        758.12        716.79        19.66 o                         
 -11   1   4       2108.03       1983.98        33.72 o                         
 -10   1   4        890.17        901.98        81.06 o                         
  -9   1   4        329.28        332.40        53.93 o                         
  -8   1   4         21.70          1.42         8.03 o                         
  -7   1   4      12683.08      14772.05       261.95 o                         
  -6   1   4       3743.06       3672.18       139.32 o                         
  -5   1   4        304.81        313.76        18.37 o                         
  -4   1   4        705.61       1060.65        38.25 o                         
  -3   1   4       4448.48       4844.60        83.83 o                         
  -2   1   4        201.79        314.01        19.96 o                         
  -1   1   4         20.81         34.59         9.26 o                         
   0   1   4       1276.81       1350.60        44.03 o                         
   1   1   4       1027.45        864.09        27.65 o                         
   2   1   4       1871.34       2221.26        47.12 o                         
   3   1   4       1698.83       1650.34        44.16 o                         
   4   1   4       1809.52       1799.90        50.39 o                         
   5   1   4       3221.32       3243.17        72.20 o                         
   6   1   4        768.54        858.58        51.07 o                         
   7   1   4        114.18        168.53        27.33 o                         
   8   1   4        273.71        264.43        10.65 o                         
   9   1   4        314.48        283.61        11.65 o                         
  10   1   4         49.32         65.86         6.68 o                         
  11   1   4         90.63        110.12         8.32 o                         
  12   1   4         74.44         66.35         6.61 o                         
  13   1   4        789.66        773.17        19.24 o                         
  14   1   4       1001.47       1096.55        25.99 o                         
  15   1   4        178.87        178.37         9.06 o                         
 -18   2   4         77.39         79.36         6.37 o                         
 -17   2   4          1.27          1.06         2.13 o                         
 -16   2   4         16.10         18.25         4.14 o                         
 -15   2   4        201.72        209.37        12.52 o                         
 -14   2   4        304.12        297.49        15.64 o                         
 -13   2   4        104.35         86.09         7.80 o                         
 -12   2   4       4176.53       3895.83        56.68 o                         
 -11   2   4        687.42        726.80        23.20 o                         
 -10   2   4        886.60        867.96        80.77 o                         
  -9   2   4       1399.19       1295.47        90.77 o                         
  -8   2   4       6697.77       6866.28       195.35 o                         
  -7   2   4      13268.69      15254.52       834.70 o                         
  -6   2   4      19891.79      22610.43       462.71 o                         
  -5   2   4       6780.09       8154.66       108.54 o                         
  -4   2   4       3714.79       4221.06        72.68 o                         
  -3   2   4        186.67        200.45        12.31 o                         
  -2   2   4       9140.87       9815.97       123.69 o                         
  -1   2   4       6379.92       7280.83       171.21 o                         
   0   2   4        399.14        416.15        20.40 o                         
   1   2   4       2813.67       2803.69        76.12 o                         
   2   2   4         66.52         57.06         7.46 o                         
   3   2   4        345.02        369.23        18.41 o                         
   4   2   4       5881.29       5473.05       125.26 o                         
   5   2   4         16.30         51.45        13.47 o                         
   6   2   4        895.35        753.81        37.51 o                         
   7   2   4       5424.17       5200.02       149.91 o                         
   8   2   4       3308.98       3299.75        41.37 o                         
   9   2   4        501.48        489.82        16.00 o                         
  10   2   4       1304.92       1237.43        30.18 o                         
  11   2   4       1396.61       1474.77        29.87 o                         
  12   2   4         34.40         32.13         4.52 o                         
  13   2   4         53.97         62.56         5.55 o                         
  14   2   4          3.84          3.26         3.41 o                         
  15   2   4         44.72         42.79         6.37 o                         
 -18   3   4        629.50        639.10        21.39 o                         
 -17   3   4        145.83        180.64        12.41 o                         
 -16   3   4        145.11        135.85         9.15 o                         
 -15   3   4       1377.82       1334.89        31.31 o                         
 -14   3   4       2177.34       2254.84        42.58 o                         
 -13   3   4        656.93        681.51        21.37 o                         
 -12   3   4       5092.20       4924.37        61.98 o                         
 -11   3   4       3211.00       3122.70        43.29 o                         
 -10   3   4        701.59        660.93        26.93 o                         
  -9   3   4          1.47         19.90        13.80 o                         
  -8   3   4       1028.86       1101.36       156.20 o                         
  -7   3   4        842.63       1051.64       111.08 o                         
  -6   3   4      14938.49      15132.05       597.57 o                         
  -5   3   4      12548.91      12510.83       848.13 o                         
  -4   3   4        653.37        532.66        38.59 o                         
  -3   3   4      13914.31      13190.78       481.62 o                         
  -2   3   4      19149.69      19668.32       220.42 o                         
  -1   3   4       7628.17       7385.95       176.04 o                         
   0   3   4       3074.12       3331.23        46.75 o                         
   1   3   4      19599.50      19026.85       471.06 o                         
   2   3   4       5604.51       5298.13       128.28 o                         
   3   3   4        318.94        288.36        16.02 o                         
   4   3   4       2459.00       2210.24        48.59 o                         
   5   3   4       4743.45       4423.51        74.46 o                         
   6   3   4        150.05        159.75        24.43 o                         
   7   3   4        110.11        108.01        34.71 o                         
   8   3   4         35.85         27.82         4.36 o                         
   9   3   4         72.36         53.16         5.30 o                         
  10   3   4        146.32        185.76        10.52 o                         
  11   3   4        101.79         90.94         7.63 o                         
  12   3   4         79.14         56.65         6.04 o                         
  13   3   4        888.41        886.37        21.94 o                         
  14   3   4        326.91        354.74        10.88 o                         
  15   3   4        380.61        406.53        20.07 o                         
 -17   4   4        200.29        203.08         8.72 o                         
 -16   4   4        112.12         89.15         7.10 o                         
 -15   4   4        359.22        369.27        16.71 o                         
 -14   4   4        262.11        253.13        12.88 o                         
 -13   4   4         10.61         14.61         3.51 o                         
 -12   4   4        299.50        260.09        14.48 o                         
 -11   4   4         72.45         75.85         7.52 o                         
 -10   4   4        297.76        300.58        13.05 o                         
  -9   4   4       1413.09       1494.35        71.22 o                         
  -8   4   4        262.76        257.20        98.37 o                         
  -7   4   4       1971.81       2562.97       427.94 o                         
  -6   4   4       2395.86       2525.07       120.62 o                         
  -5   4   4        220.72        246.76        21.77 o                         
  -4   4   4       2404.02       2505.32        72.58 o                         
  -3   4   4         16.55         10.95         4.24 o                         
  -2   4   4       2341.01       2397.80       121.57 o                         
  -1   4   4        336.43        411.37        19.79 o                         
   0   4   4         50.90         62.96         6.52 o                         
   1   4   4       2798.87       3321.51        46.09 o                         
   2   4   4        670.19        610.66        21.46 o                         
   3   4   4       2385.41       2545.28        48.00 o                         
   5   4   4       4955.13       5521.95       125.81 o                         
   6   4   4         21.67         18.86         8.73 o                         
   7   4   4          9.81          3.54        10.72 o                         
   8   4   4        145.10        145.66         9.38 o                         
   9   4   4         31.28         22.92         3.90 o                         
  10   4   4        329.79        382.91        14.88 o                         
  11   4   4          5.12          5.55         2.84 o                         
  12   4   4        520.11        469.39        19.14 o                         
  13   4   4        179.53        166.30         8.49 o                         
  14   4   4          2.29         20.47         3.26 o                         
  15   4   4         19.80         16.71         4.08 o                         
 -17   5   4       1047.37       1000.11        20.57 o                         
 -16   5   4        346.59        368.96        13.44 o                         
 -15   5   4        528.21        538.30        18.65 o                         
 -14   5   4       3004.89       3070.31        43.28 o                         
 -13   5   4        486.37        491.22        18.00 o                         
 -12   5   4       1190.97       1127.80        30.39 o                         
 -11   5   4       6276.60       6237.09        72.54 o                         
 -10   5   4        473.57        585.39        18.05 o                         
  -9   5   4       1459.66       1362.92        81.68 o                         
  -8   5   4       1078.72       1053.66        80.24 o                         
  -7   5   4        226.64        284.72        34.92 o                         
  -6   5   4       5957.62       5722.27       303.13 o                         
  -5   5   4      12168.75      11523.83       178.57 o                         
  -4   5   4        720.61        578.49        30.66 o                         
  -3   5   4       9149.90       8398.71       243.74 o                         
  -2   5   4       7167.02       6491.36       140.03 o                         
  -1   5   4         99.73        207.30        13.37 o                         
   0   5   4        174.31         89.99        10.94 o                         
   1   5   4       2957.61       2736.78        67.71 o                         
   2   5   4       7419.21       7835.45       109.94 o                         
   3   5   4        806.04        805.45        31.81 o                         
   4   5   4       8103.02       9227.83       337.85 o                         
   5   5   4       4852.32       4741.73       123.52 o                         
   6   5   4        822.01        692.46        45.19 o                         
   7   5   4          7.53         32.84         5.37 o                         
   8   5   4         22.93         35.07         5.04 o                         
   9   5   4        694.96        645.52        25.47 o                         
  10   5   4       3954.01       3967.85        57.16 o                         
  11   5   4       1448.72       1512.75        34.69 o                         
  12   5   4        342.34        324.63        14.74 o                         
  13   5   4       1130.35       1205.93        25.57 o                         
  14   5   4         65.42         97.78         6.95 o                         
  15   5   4        134.14        115.20         8.60 o                         
 -17   6   4         24.29         19.58         8.68 o                         
 -16   6   4        436.55        420.19        13.00 o                         
 -15   6   4        692.94        744.54        20.54 o                         
 -14   6   4        133.29        113.30         7.94 o                         
 -13   6   4          9.34         13.34         3.81 o                         
 -12   6   4         59.07         68.24         7.61 o                         
 -11   6   4        531.97        496.49        25.04 o                         
 -10   6   4       1385.10       1304.07        46.39 o                         
  -9   6   4       2715.86       2451.22        49.56 o                         
  -8   6   4       3008.96       3025.64       121.66 o                         
  -7   6   4       1078.74       1157.85        59.00 o                         
  -6   6   4       1135.22        881.58        43.80 o                         
  -5   6   4       5259.39       4310.51       347.25 o                         
  -4   6   4       1343.39       1127.62        52.16 o                         
  -3   6   4         71.01         48.54         7.39 o                         
  -2   6   4        101.62         42.57         8.38 o                         
  -1   6   4        982.30       1038.73        32.84 o                         
   0   6   4         12.66          5.20         5.07 o                         
   1   6   4        301.66        357.36        19.58 o                         
   2   6   4       2362.17       2509.05        52.66 o                         
   3   6   4       1090.39       1071.54        47.54 o                         
   4   6   4       1713.63       1634.71        50.49 o                         
   5   6   4        592.99        505.08        35.40 o                         
   6   6   4       3113.54       2814.06        75.14 o                         
   7   6   4       6269.79       6476.00       138.19 o                         
   8   6   4       1457.61       1485.67        37.56 o                         
   9   6   4         28.83         54.84         8.70 o                         
  10   6   4        112.45        153.94        12.09 o                         
  11   6   4        118.15        111.52         8.49 o                         
  12   6   4          0.87          6.47         3.52 o                         
  13   6   4         44.01         66.32         6.62 o                         
  14   6   4        257.07        265.23        10.48 o                         
 -16   7   4          5.50          9.34         2.51 o                         
 -15   7   4        300.68        257.83        12.65 o                         
 -14   7   4       1195.16       1071.48        29.00 o                         
 -13   7   4        633.41        604.39        27.18 o                         
 -12   7   4         87.86         91.65        11.42 o                         
 -11   7   4          2.29         27.69         7.29 o                         
 -10   7   4        280.56        282.21        15.08 o                         
  -9   7   4        528.29        563.44        20.54 o                         
  -8   7   4        195.35        171.97        19.56 o                         
  -7   7   4          1.90         -3.52         5.16 o                         
  -6   7   4          0.79         -4.85         6.64 o                         
  -5   7   4        306.01        283.57        26.33 o                         
  -4   7   4        602.90        362.29        29.34 o                         
  -3   7   4        459.27        299.42        18.22 o                         
  -2   7   4       1142.50       1138.61        34.50 o                         
  -1   7   4       2118.87       1842.42        50.13 o                         
   0   7   4       4981.41       4752.17       123.24 o                         
   1   7   4       1878.56       1973.31       118.61 o                         
   2   7   4         21.23         41.56         8.63 o                         
   3   7   4        319.37        375.83        29.96 o                         
   4   7   4       2069.93       1972.94        63.71 o                         
   5   7   4          4.26          1.97         5.50 o                         
   6   7   4        423.85        402.96        17.23 o                         
   7   7   4          9.90         65.79         6.64 o                         
   8   7   4         90.98        106.40         9.17 o                         
   9   7   4        334.41        375.71        16.87 o                         
  10   7   4        324.76        369.33        15.15 o                         
  11   7   4          3.32         12.86         3.04 o                         
  12   7   4        217.92        216.38        12.35 o                         
  13   7   4        868.42        823.26        20.76 o                         
  14   7   4        220.13        218.29         9.71 o                         
 -16   8   4         34.00         35.95         5.79 o                         
 -15   8   4        140.40        140.56        10.46 o                         
 -14   8   4        127.32        110.90         8.86 o                         
 -13   8   4         25.35         32.11         5.82 o                         
 -12   8   4        764.55        820.91        31.84 o                         
 -11   8   4        172.75        193.26        15.98 o                         
 -10   8   4         62.84         48.55         7.03 o                         
  -9   8   4       6011.28       5750.23        75.51 o                         
  -8   8   4       6890.56       6433.26        83.50 o                         
  -7   8   4       1574.24       1564.60        39.02 o                         
  -6   8   4        923.71        877.01        55.87 o                         
  -5   8   4       4090.77       3834.52        79.50 o                         
  -4   8   4          4.57         14.30         8.57 o                         
  -3   8   4          0.49          3.46         4.50 o                         
  -2   8   4       1714.76       1564.60        48.09 o                         
  -1   8   4        401.51        375.04        22.87 o                         
   0   8   4       1024.04        881.84        34.17 o                         
   1   8   4       2475.50       2401.47        57.73 o                         
   2   8   4        102.23        103.31        14.19 o                         
   3   8   4        905.64        857.25        49.30 o                         
   4   8   4       1282.27       1171.53        57.57 o                         
   5   8   4       1081.34       1101.35        26.64 o                         
   6   8   4       8256.84       8312.86        79.03 o                         
   7   8   4      13537.18      13134.75       102.34 o                         
   8   8   4       4042.39       3986.88        54.12 o                         
   9   8   4        604.21        713.81        23.61 o                         
  10   8   4        122.65        182.66        11.60 o                         
  11   8   4        922.16       1033.04        31.50 o                         
  12   8   4        103.11        126.95         8.83 o                         
  13   8   4        395.24        366.39        12.40 o                         
  14   8   4        124.92        123.44         9.09 o                         
 -16   9   4         12.75         22.96         5.33 o                         
 -15   9   4         93.76         82.08         7.44 o                         
 -14   9   4          0.65          4.46         3.01 o                         
 -13   9   4        220.21        218.41        19.19 o                         
 -12   9   4         21.47         25.57         8.69 o                         
 -11   9   4         14.34         14.13         7.82 o                         
 -10   9   4        405.09        426.71        29.86 o                         
  -9   9   4       1130.54       1053.36        32.91 o                         
  -8   9   4        672.75        661.18        25.94 o                         
  -7   9   4         15.97         14.45         4.50 o                         
  -6   9   4        551.83        581.91        20.94 o                         
  -5   9   4         91.64         84.22        18.02 o                         
  -4   9   4          7.90          5.23         6.48 o                         
  -3   9   4          5.67          7.35         4.36 o                         
  -2   9   4        207.14        225.82        17.66 o                         
  -1   9   4       1708.79       1720.31        49.33 o                         
   0   9   4         47.54         35.92         8.13 o                         
   1   9   4        582.10        576.93        32.19 o                         
   2   9   4          0.44          8.45         5.89 o                         
   3   9   4        402.32        452.76        23.31 o                         
   4   9   4       1803.85       1708.11        34.01 o                         
   5   9   4        121.64        149.21        10.94 o                         
   6   9   4          0.35         20.67         6.18 o                         
   7   9   4       1123.55       1099.22        35.08 o                         
   8   9   4       1714.88       1533.39        44.18 o                         
   9   9   4       1231.71       1249.38        32.90 o                         
  10   9   4        769.09        890.67        23.47 o                         
  11   9   4         78.13         77.57         6.54 o                         
  12   9   4         35.02         44.96         4.75 o                         
  13   9   4        219.13        261.52        15.78 o                         
 -15  10   4         80.43         97.43         9.03 o                         
 -14  10   4        451.90        494.26        22.75 o                         
 -13  10   4          4.12          3.34         4.68 o                         
 -12  10   4       1479.94       1557.46       109.50 o                         
 -11  10   4       1983.61       1967.28       117.47 o                         
 -10  10   4       5703.63       5472.43       269.87 o                         
  -9  10   4       2739.89       2655.96       115.79 o                         
  -8  10   4       2471.04       2292.72        52.26 o                         
  -7  10   4        552.52        497.67        25.04 o                         
  -6  10   4       3473.80       3335.48        53.52 o                         
  -5  10   4       7272.27       7085.84        77.63 o                         
  -4  10   4       4780.61       4843.26        75.24 o                         
  -3  10   4       4197.35       4245.01        62.37 o                         
  -2  10   4       5195.29       5524.79       207.62 o                         
  -1  10   4       1278.00       1389.23        70.12 o                         
   0  10   4        144.84        155.00        14.13 o                         
   1  10   4         22.00         25.81         6.06 o                         
   2  10   4        201.03        204.06        14.19 o                         
   3  10   4       2276.36       2307.49        76.34 o                         
   4  10   4       3267.10       3309.09        56.98 o                         
   5  10   4         16.70         19.68         6.85 o                         
   6  10   4        722.45        775.83        28.00 o                         
   7  10   4        774.83        763.82        30.57 o                         
   8  10   4        707.69        854.64        40.45 o                         
   9  10   4        538.68        654.93        27.44 o                         
  10  10   4        743.94        754.21        35.75 o                         
  11  10   4        422.22        441.30        21.54 o                         
  12  10   4        160.47        209.18        15.46 o                         
  13  10   4         94.90         96.12        15.85 o                         
 -15  11   4       1047.90       1152.92        35.18 o                         
 -14  11   4        725.64        754.81        21.04 o                         
 -13  11   4         55.21         53.75         8.39 o                         
 -12  11   4        688.08        725.41        44.54 o                         
 -11  11   4       1570.56       1594.14        53.61 o                         
 -10  11   4         54.86         38.93         9.32 o                         
  -9  11   4       1392.20       1472.03        87.36 o                         
  -8  11   4          2.68         11.70         5.00 o                         
  -7  11   4         14.65         17.35         5.13 o                         
  -6  11   4       1431.55       1288.10        35.77 o                         
  -5  11   4        473.20        447.40        20.21 o                         
  -4  11   4       1025.57       1118.56        31.88 o                         
  -3  11   4       3985.33       4124.21        75.11 o                         
  -2  11   4       1953.30       1868.18        44.74 o                         
  -1  11   4       2375.99       2459.02        68.17 o                         
   0  11   4       4083.64       4188.93        57.70 o                         
   1  11   4       7474.68       7525.50       101.60 o                         
   2  11   4       4580.62       4639.15        67.74 o                         
   3  11   4       1617.62       1494.68        32.92 o                         
   4  11   4       3222.18       3221.36        58.37 o                         
   5  11   4       2044.14       1948.22        46.43 o                         
   6  11   4         28.86         18.49         5.07 o                         
   7  11   4        999.90        936.86        29.02 o                         
   8  11   4        333.34        342.22        16.23 o                         
   9  11   4         78.14         80.43         7.67 o                         
  10  11   4        333.30        371.43        18.91 o                         
  11  11   4         26.82         24.52         4.91 o                         
  12  11   4         16.17         26.49         4.94 o                         
 -14  12   4         13.94         18.65         5.30 o                         
 -13  12   4         87.19         60.83         6.48 o                         
 -12  12   4        535.38        531.65        26.76 o                         
 -11  12   4        382.39        387.19        27.14 o                         
 -10  12   4        128.57        152.94        17.17 o                         
  -9  12   4        192.04        233.81        21.93 o                         
  -8  12   4         52.58         41.05        10.37 o                         
  -7  12   4         70.03         51.92         8.97 o                         
  -6  12   4       1453.00       1376.23        39.67 o                         
  -5  12   4        157.61        157.33        12.47 o                         
  -4  12   4        633.46        611.75        24.24 o                         
  -3  12   4        803.70        724.21        24.40 o                         
  -2  12   4          6.01          9.98         4.62 o                         
  -1  12   4         33.01         46.03         5.85 o                         
   0  12   4        540.55        601.17        21.14 o                         
   1  12   4        594.24        669.50        23.43 o                         
   2  12   4        299.42        329.11        15.96 o                         
   3  12   4        165.86        175.88        11.88 o                         
   4  12   4         83.07         71.78         9.35 o                         
   5  12   4        595.14        683.13        26.51 o                         
   6  12   4        361.88        443.72        20.51 o                         
   7  12   4        486.39        509.30        30.13 o                         
   8  12   4         26.70         23.51         5.36 o                         
   9  12   4        137.09        182.37        15.04 o                         
  10  12   4          6.25          4.80         3.45 o                         
  11  12   4         99.86        120.16        10.45 o                         
 -13  13   4        922.25        829.66        17.32 o                         
 -12  13   4        940.63        965.38        31.08 o                         
 -11  13   4       2283.81       2423.17        63.67 o                         
 -10  13   4       1077.70       1007.46        39.89 o                         
  -9  13   4         85.20         61.99        11.40 o                         
  -8  13   4         46.90         35.08         9.32 o                         
  -7  13   4        309.75        316.17        17.85 o                         
  -6  13   4       1725.00       1641.33        48.15 o                         
  -5  13   4        589.04        539.62        22.51 o                         
  -4  13   4        181.99        213.53        14.45 o                         
  -3  13   4       2718.57       2624.54        50.58 o                         
  -2  13   4       1877.14       1974.81        42.40 o                         
  -1  13   4       1589.28       1715.30        37.88 o                         
   0  13   4       1784.21       1609.10        38.44 o                         
   1  13   4       2988.47       3015.32        56.61 o                         
   2  13   4        452.52        445.96        19.09 o                         
   3  13   4         73.79         44.48         9.08 o                         
   4  13   4        366.11        371.50        19.79 o                         
   5  13   4        450.72        472.90        25.74 o                         
   6  13   4         24.13         19.43         4.48 o                         
   7  13   4         15.49         14.72         3.64 o                         
   8  13   4         18.50         12.75         4.05 o                         
   9  13   4         56.15         34.91         5.16 o                         
  10  13   4         37.49         44.95         4.96 o                         
  11  13   4        237.47        224.50        19.70 o                         
 -12  14   4        789.77        916.10        22.85 o                         
 -11  14   4        852.52        922.85        25.98 o                         
 -10  14   4        142.82        127.13        11.06 o                         
  -9  14   4        825.40        795.49        29.56 o                         
  -8  14   4        912.18        915.61        33.61 o                         
  -7  14   4        235.63        210.99        17.20 o                         
  -6  14   4         21.53         38.72         7.22 o                         
  -5  14   4        546.95        572.77        22.48 o                         
  -4  14   4        139.31        142.14        11.75 o                         
  -3  14   4        128.52        136.75        12.11 o                         
  -2  14   4        155.13        175.57        13.44 o                         
  -1  14   4         44.87         37.84         7.83 o                         
   0  14   4        166.52        162.03        13.65 o                         
   1  14   4        282.58        297.74        18.09 o                         
   2  14   4         34.03         48.72         6.47 o                         
   3  14   4        606.50        604.55        22.67 o                         
   4  14   4       1281.40       1328.98        32.65 o                         
   5  14   4        194.31        161.91        15.77 o                         
   6  14   4         68.10         57.25         7.60 o                         
   7  14   4        363.07        379.49        17.01 o                         
   8  14   4          6.55         11.62         3.29 o                         
   9  14   4          8.86         11.60         3.34 o                         
  10  14   4        629.13        549.25        31.93 o                         
 -11  15   4        344.27        272.24        11.44 o                         
 -10  15   4        553.97        469.76        17.83 o                         
  -9  15   4        146.94        159.13        11.85 o                         
  -8  15   4          2.80          6.58         3.97 o                         
  -7  15   4        276.65        265.82        17.61 o                         
  -6  15   4         21.74          9.94         4.14 o                         
  -5  15   4         16.67         23.55         5.82 o                         
  -4  15   4        558.90        517.80        23.58 o                         
  -3  15   4        728.13        687.73        24.47 o                         
  -2  15   4       1015.94        952.53        29.10 o                         
  -1  15   4        800.42        811.53        27.32 o                         
   0  15   4         50.00         65.99         8.46 o                         
   1  15   4          1.77          0.47         4.16 o                         
   2  15   4        282.84        333.82        22.56 o                         
   3  15   4         73.80         84.76         8.02 o                         
   4  15   4        104.18         83.68         8.60 o                         
   5  15   4          1.23          0.82         3.26 o                         
   6  15   4         86.59         82.81         7.55 o                         
   7  15   4        238.66        288.97        14.84 o                         
   8  15   4         54.91         72.45         9.51 o                         
   9  15   4         49.44         37.17         7.92 o                         
 -10  16   4          2.51          4.42         8.19 o                         
  -9  16   4        204.01        285.53        12.79 o                         
  -8  16   4        887.15        905.40        25.66 o                         
  -7  16   4        819.13        791.58        26.13 o                         
  -6  16   4       1238.44       1264.95        35.01 o                         
  -5  16   4       1044.85       1077.47        35.01 o                         
  -4  16   4        213.75        213.93        14.61 o                         
  -3  16   4          1.65          9.50         3.70 o                         
  -2  16   4        227.68        230.92        13.69 o                         
  -1  16   4          2.61          3.13         3.89 o                         
   0  16   4        512.50        516.28        21.99 o                         
   1  16   4          1.12          4.84         3.54 o                         
   2  16   4         87.73         98.52         9.41 o                         
   3  16   4        427.80        452.86        22.68 o                         
   4  16   4        814.52        818.67        28.66 o                         
   5  16   4         59.45         59.44         7.30 o                         
   6  16   4        547.49        555.63        36.27 o                         
   7  16   4        631.43        529.42        54.28 o                         
  -8  17   4        100.61        103.77         9.00 o                         
  -7  17   4         10.83         11.59         2.83 o                         
  -6  17   4        321.89        317.63        14.77 o                         
  -5  17   4         36.74         35.26         5.64 o                         
  -4  17   4        378.63        401.18        19.03 o                         
  -3  17   4          0.87          1.43         3.89 o                         
  -2  17   4         51.97         47.09         7.40 o                         
  -1  17   4          2.66          7.72         3.19 o                         
   0  17   4         28.07         25.72         4.93 o                         
   1  17   4         14.27          9.69         4.39 o                         
   2  17   4         71.80         60.66         7.91 o                         
   3  17   4        299.92        322.31        15.66 o                         
   4  17   4         17.58         31.93         4.63 o                         
   5  17   4         12.91         20.10         6.97 o                         
   6  17   4        120.55        122.88        13.87 o                         
  -6  18   4        627.25        621.74        27.33 o                         
  -5  18   4       1455.80       1363.54        60.08 o                         
  -4  18   4        635.24        586.35        30.67 o                         
  -3  18   4        458.97        379.92        14.78 o                         
  -2  18   4        360.38        315.16        14.04 o                         
  -1  18   4        135.13        122.52         8.88 o                         
   0  18   4        262.08        259.40        13.60 o                         
   1  18   4        276.76        289.64        16.22 o                         
   2  18   4         81.04         74.76        12.85 o                         
   3  18   4        335.62        259.84        19.97 o                         
 -18   1   5        546.21        534.06        16.94 o                         
 -17   1   5         55.17         56.51         6.10 o                         
 -16   1   5        675.40        691.90        18.95 o                         
 -15   1   5         61.01         61.82         7.04 o                         
 -14   1   5          6.11          6.15         4.79 o                         
 -13   1   5        513.22        469.62        16.71 o                         
 -12   1   5       6937.48       6699.31        71.34 o                         
 -11   1   5       5193.39       5158.62        56.03 o                         
 -10   1   5       1985.79       1933.32       123.30 o                         
  -9   1   5       3932.74       4139.76       170.52 o                         
  -8   1   5       4748.99       5280.85       180.67 o                         
  -7   1   5        352.87        439.86        55.13 o                         
  -6   1   5       1706.44       2039.85        52.25 o                         
  -5   1   5        491.51        643.60        30.90 o                         
  -4   1   5       9423.56      11004.75       130.37 o                         
  -3   1   5      11785.49      13208.95       160.81 o                         
  -2   1   5       5638.02       6082.82       132.31 o                         
  -1   1   5      11216.48      12699.97       195.69 o                         
   0   1   5      14566.82      14453.12       362.96 o                         
   1   1   5       5682.02       5323.79       172.43 o                         
   2   1   5        910.59        951.56        34.49 o                         
   3   1   5       7295.17       7562.87       253.69 o                         
   4   1   5       2554.10       2306.53        62.41 o                         
   5   1   5        287.21        282.83        23.21 o                         
   6   1   5        921.22        878.79        43.30 o                         
   7   1   5       2548.45       2286.68        78.80 o                         
   8   1   5        266.82        280.86        11.11 o                         
   9   1   5         26.53         34.94         3.74 o                         
  10   1   5         32.19         29.02         4.10 o                         
  11   1   5          1.01          7.66         2.99 o                         
  12   1   5        200.13        217.63        10.73 o                         
  13   1   5        765.89        735.43        24.43 o                         
  14   1   5        190.87        151.70        14.20 o                         
  15   1   5        371.62        343.67        18.41 o                         
 -18   2   5        864.55        932.07        21.48 o                         
 -17   2   5         20.07         14.10         4.33 o                         
 -16   2   5        258.71        259.32        12.50 o                         
 -15   2   5        292.56        317.65        15.24 o                         
 -14   2   5          5.05         12.55         4.18 o                         
 -13   2   5        102.10         82.65         8.23 o                         
 -12   2   5          0.59         32.85         4.91 o                         
 -11   2   5        201.10        214.13        13.05 o                         
 -10   2   5       2302.59       2029.20        40.42 o                         
  -9   2   5       3842.40       4109.45       172.10 o                         
  -8   2   5        685.04        705.54        67.42 o                         
  -7   2   5       1176.49       1100.07        78.40 o                         
  -6   2   5       5368.89       6386.14        98.21 o                         
  -5   2   5       8774.90      10126.36       318.11 o                         
  -4   2   5        142.32        158.42        12.55 o                         
  -3   2   5       2035.56       2052.14        58.83 o                         
  -2   2   5       3738.89       3918.19        90.25 o                         
  -1   2   5        435.90        407.70        19.18 o                         
   0   2   5        293.99        284.19        14.76 o                         
   1   2   5       4158.15       3868.71       118.11 o                         
   2   2   5        410.64        356.01        21.14 o                         
   3   2   5         11.25         25.31         7.07 o                         
   4   2   5       2827.27       2770.75        86.59 o                         
   5   2   5          6.63         11.76         7.35 o                         
   6   2   5       3134.70       2816.05        78.13 o                         
   7   2   5       1538.56       1546.76        56.94 o                         
   8   2   5       1133.16       1138.01        26.10 o                         
   9   2   5       1766.63       1780.57        46.86 o                         
  10   2   5       1960.92       1931.79        34.20 o                         
  11   2   5        931.43        923.25        23.11 o                         
  12   2   5        223.94        238.35        11.03 o                         
  13   2   5        391.95        364.87        11.98 o                         
  14   2   5         71.64         59.53         6.23 o                         
  15   2   5        101.64        133.72        11.39 o                         
 -18   3   5        242.29        248.94        13.55 o                         
 -17   3   5        334.48        326.16        11.31 o                         
 -16   3   5        658.88        651.78        19.44 o                         
 -15   3   5        136.26        114.80         9.15 o                         
 -14   3   5        808.75        763.58        24.51 o                         
 -13   3   5       4534.87       4233.46        63.16 o                         
 -12   3   5       3469.36       3061.19        54.21 o                         
 -11   3   5       2654.63       2689.21        44.92 o                         
 -10   3   5          4.79         23.32        10.10 o                         
  -9   3   5       1561.32       1524.85       108.33 o                         
  -8   3   5        322.07        380.29       106.72 o                         
  -7   3   5       2708.00       3651.60       860.91 o                         
  -6   3   5        368.35        363.52        31.86 o                         
  -5   3   5       2021.58       2247.26        84.01 o                         
  -4   3   5        174.72        232.95        16.70 o                         
  -3   3   5          6.47          5.41         3.37 o                         
  -2   3   5          4.97         10.02         4.30 o                         
  -1   3   5        255.57        231.14        14.76 o                         
   0   3   5       2893.53       2792.88        67.12 o                         
   1   3   5         15.18         63.68         7.64 o                         
   2   3   5         41.34         82.95         9.13 o                         
   3   3   5         51.94         38.96         6.81 o                         
   4   3   5       6130.81       6114.55       110.67 o                         
   5   3   5       1868.00       2037.16        79.83 o                         
   6   3   5       2099.38       2163.29       103.04 o                         
   7   3   5         12.15         13.51         4.73 o                         
   8   3   5        620.99        583.77        17.51 o                         
   9   3   5        360.21        354.19        14.21 o                         
  10   3   5          0.50         35.26         5.44 o                         
  11   3   5         45.74         43.76         5.88 o                         
  12   3   5         11.45          4.11         3.06 o                         
  13   3   5        211.47        232.87         9.98 o                         
  14   3   5        127.33        130.04         6.89 o                         
 -17   4   5        205.84        239.36        10.11 o                         
 -16   4   5        313.25        292.35        12.50 o                         
 -15   4   5        511.13        433.88        15.05 o                         
 -14   4   5        654.12        664.17        22.71 o                         
 -13   4   5        338.03        328.14        15.20 o                         
 -12   4   5         54.87         67.36         8.76 o                         
 -11   4   5        795.18        787.52        24.52 o                         
 -10   4   5       2520.78       2590.34        38.60 o                         
  -9   4   5       6697.05       7290.56       730.47 o                         
  -8   4   5        137.09        118.14        32.58 o                         
  -7   4   5       8121.59       9538.83      1894.72 o                         
  -6   4   5       6751.84       6848.00       593.87 o                         
  -5   4   5       1686.29       1644.92        81.00 o                         
  -4   4   5      10646.25      11710.76       280.33 o                         
  -3   4   5      10994.68      10772.55       360.04 o                         
  -2   4   5       9799.31       9948.43       209.18 o                         
  -1   4   5        763.09        732.53        37.15 o                         
   0   4   5       8124.14       8510.08       200.73 o                         
   1   4   5       2697.95       2435.43        58.80 o                         
   2   4   5         96.18        125.24        14.80 o                         
   3   4   5       2417.42       2181.79        75.80 o                         
   4   4   5        192.90        148.70        17.54 o                         
   5   4   5       1497.78       1633.19        77.91 o                         
   6   4   5       3140.57       2882.91       102.50 o                         
   7   4   5       1950.75       2033.31        35.47 o                         
   8   4   5        441.22        470.20        15.76 o                         
   9   4   5       4072.15       4352.62        55.31 o                         
  10   4   5       1721.01       2011.03        40.10 o                         
  11   4   5        710.91        817.24        24.66 o                         
  12   4   5        691.88        668.89        18.51 o                         
  13   4   5        415.30        433.84        16.06 o                         
  14   4   5        391.01        362.21        19.76 o                         
 -17   5   5         11.22         15.26         3.11 o                         
 -16   5   5        258.79        247.51        11.90 o                         
 -15   5   5       1026.34       1022.09        31.29 o                         
 -14   5   5        356.76        321.43        13.68 o                         
 -13   5   5        830.79        804.29        32.43 o                         
 -12   5   5        607.88        550.25        27.18 o                         
 -11   5   5          2.84          9.17         4.16 o                         
 -10   5   5        388.68        378.72        19.75 o                         
  -9   5   5       1125.47       1050.49        38.64 o                         
  -8   5   5        247.72        240.90        97.74 o                         
  -7   5   5         20.58         -4.88        18.51 o                         
  -6   5   5         45.14         24.85         9.19 o                         
  -5   5   5        609.10        509.11        38.71 o                         
  -4   5   5        910.98        874.69        30.82 o                         
  -3   5   5         47.75         19.59         6.17 o                         
  -2   5   5       5046.66       5349.56       114.00 o                         
  -1   5   5        261.00        338.90        19.01 o                         
   0   5   5       1576.31       1564.81        52.35 o                         
   1   5   5        734.81        672.60        36.13 o                         
   2   5   5       3657.53       3582.62        69.59 o                         
   3   5   5        373.14        503.59        31.91 o                         
   4   5   5        457.90        383.51        28.79 o                         
   5   5   5        394.53        435.90        32.37 o                         
   6   5   5        216.02        201.98        13.99 o                         
   7   5   5        142.05        156.71        10.76 o                         
   8   5   5         29.43         32.01         5.10 o                         
   9   5   5        733.86        695.05        23.84 o                         
  10   5   5        166.90        136.25         9.62 o                         
  11   5   5         18.46         29.42         4.78 o                         
  12   5   5         25.69         30.89         4.77 o                         
  13   5   5         23.79         33.72         4.59 o                         
  14   5   5         17.35         19.30         3.23 o                         
 -17   6   5          8.50         10.34         2.90 o                         
 -16   6   5        188.43        162.37        10.94 o                         
 -15   6   5        209.40        215.75        12.04 o                         
 -14   6   5        235.36        188.63        10.91 o                         
 -13   6   5        282.49        237.24        12.75 o                         
 -12   6   5       1842.89       1799.76        40.77 o                         
 -11   6   5        120.94        121.41        12.98 o                         
 -10   6   5       4648.77       4590.13       104.80 o                         
  -9   6   5        855.14        978.99        31.20 o                         
  -8   6   5        388.83        240.51        58.32 o                         
  -7   6   5       1007.87        833.03       107.27 o                         
  -6   6   5       5772.28       5386.44       361.85 o                         
  -5   6   5       1395.75        996.43        58.90 o                         
  -4   6   5        734.58        677.55        33.64 o                         
  -3   6   5       6537.81       6778.62       230.99 o                         
  -2   6   5       4108.14       4110.95       120.07 o                         
  -1   6   5       4305.47       4373.15       152.81 o                         
   0   6   5       1697.71       1486.77        67.95 o                         
   1   6   5       2436.32       2501.32        82.27 o                         
   2   6   5         27.49         18.75         6.48 o                         
   3   6   5        441.61        437.98        30.79 o                         
   4   6   5        409.38        372.31        30.04 o                         
   5   6   5        677.86        672.56        38.15 o                         
   6   6   5       4142.90       3952.13        72.27 o                         
   7   6   5       3330.73       3313.54        48.90 o                         
   8   6   5       3932.90       4140.78        86.35 o                         
   9   6   5       2523.42       2626.50        41.02 o                         
  10   6   5        835.30        877.64        23.28 o                         
  11   6   5        576.79        601.25        19.88 o                         
  12   6   5         16.84         24.81         4.74 o                         
  13   6   5         40.90         32.35         4.28 o                         
  14   6   5         11.80         14.94         2.61 o                         
 -17   7   5          0.34          2.39         2.57 o                         
 -16   7   5        695.85        658.77        26.15 o                         
 -15   7   5        506.56        550.95        21.59 o                         
 -14   7   5        552.09        608.54        21.56 o                         
 -13   7   5       1533.04       1557.32        37.57 o                         
 -12   7   5       2666.00       2744.22        49.58 o                         
 -11   7   5       1478.06       1452.46        48.41 o                         
 -10   7   5         18.36         23.87         4.74 o                         
  -9   7   5       3187.65       2919.28        43.69 o                         
  -8   7   5        346.22        299.69        23.78 o                         
  -7   7   5        726.98        533.72        53.32 o                         
  -6   7   5          3.81         10.40         9.67 o                         
  -5   7   5          7.29          4.05         5.25 o                         
  -4   7   5       5554.61       5535.58       109.55 o                         
  -3   7   5      14210.69      14171.06       220.11 o                         
  -2   7   5       5464.40       5103.72       131.50 o                         
  -1   7   5        761.24        598.19        29.91 o                         
   0   7   5      11175.55      10255.21       180.38 o                         
   1   7   5       4920.46       4602.73        78.27 o                         
   2   7   5       3596.74       3761.48        80.01 o                         
   3   7   5       4061.53       3750.06       138.66 o                         
   4   7   5       2145.41       2043.02        82.05 o                         
   5   7   5        747.54        774.70        26.56 o                         
   6   7   5       1014.30        951.60        24.67 o                         
   7   7   5       6645.95       6722.88        70.02 o                         
   8   7   5       1333.41       1300.93        28.64 o                         
   9   7   5        563.54        502.13        17.62 o                         
  10   7   5        167.04        142.03        10.08 o                         
  11   7   5        414.94        399.58        17.09 o                         
  12   7   5        151.33        129.75         8.72 o                         
  13   7   5        361.89        395.51        15.27 o                         
 -16   8   5         44.52         54.73         6.98 o                         
 -15   8   5         33.36         40.57         7.73 o                         
 -14   8   5        148.84        129.92         9.26 o                         
 -13   8   5        307.04        287.11        17.66 o                         
 -12   8   5        873.09        825.63        26.56 o                         
 -11   8   5        209.17        206.91        13.79 o                         
 -10   8   5       1830.91       1868.67        40.44 o                         
  -9   8   5         65.30         59.11         7.00 o                         
  -8   8   5        521.30        454.59        21.40 o                         
  -7   8   5         61.08         27.96         4.92 o                         
  -6   8   5        201.45        174.35        18.05 o                         
  -5   8   5        800.37        748.05        36.85 o                         
  -4   8   5        659.79        536.58        30.92 o                         
  -3   8   5         89.88         91.31        11.95 o                         
  -2   8   5        432.97        396.41        25.20 o                         
  -1   8   5        154.03        142.07        15.45 o                         
   0   8   5         41.57         32.51         8.00 o                         
   1   8   5        247.38        295.29        22.46 o                         
   2   8   5        121.08        165.47        20.79 o                         
   3   8   5        219.70        211.72        20.96 o                         
   4   8   5        209.24        237.63        13.20 o                         
   5   8   5       1361.48       1347.25        34.85 o                         
   6   8   5          0.16         11.27         3.39 o                         
   7   8   5        210.94        205.80        13.57 o                         
   8   8   5          6.56          2.42         3.61 o                         
   9   8   5          1.70          9.16         4.61 o                         
  10   8   5        186.37        148.27         9.82 o                         
  11   8   5         53.43         56.44         6.28 o                         
  12   8   5        174.13        178.38        11.54 o                         
  13   8   5         98.27         86.99        13.29 o                         
 -16   9   5        618.48        634.24        19.78 o                         
 -15   9   5       2169.94       2338.01        82.61 o                         
 -14   9   5       1151.08       1182.09        34.77 o                         
 -13   9   5       1706.37       1735.03        52.64 o                         
 -12   9   5       3202.01       3413.95        79.06 o                         
 -11   9   5       1996.64       1969.89        63.37 o                         
 -10   9   5       2504.21       2324.54        53.75 o                         
  -9   9   5       2414.28       2224.10        49.93 o                         
  -8   9   5        719.44        623.35        25.72 o                         
  -7   9   5          6.96         17.23         4.51 o                         
  -6   9   5        239.32        216.54        13.36 o                         
  -5   9   5        177.28        167.69        11.86 o                         
  -4   9   5        480.91        388.12        30.60 o                         
  -3   9   5       1821.70       1671.71        65.58 o                         
  -2   9   5         56.86         56.75        10.52 o                         
  -1   9   5        395.97        315.63        24.35 o                         
   0   9   5       1984.67       1690.02        51.83 o                         
   1   9   5       1824.16       1714.49        73.81 o                         
   2   9   5       3343.89       3292.76        94.72 o                         
   3   9   5       3414.69       3522.10        58.29 o                         
   4   9   5       2986.21       3050.43        64.58 o                         
   5   9   5        939.77        937.96        28.80 o                         
   6   9   5        360.23        382.69        19.31 o                         
   7   9   5       1413.28       1440.18        36.58 o                         
   8   9   5        221.96        229.84        15.36 o                         
   9   9   5        435.86        392.08        18.31 o                         
  10   9   5        326.40        315.36        15.39 o                         
  11   9   5        160.43        177.11        11.88 o                         
  12   9   5        515.68        500.75        25.17 o                         
  13   9   5        214.33        200.49        11.32 o                         
 -15  10   5        130.56        158.98        11.47 o                         
 -14  10   5        310.53        300.29        14.78 o                         
 -13  10   5         27.05         52.32        14.94 o                         
 -12  10   5         13.71          3.93         4.19 o                         
 -11  10   5         10.81         10.31         6.95 o                         
 -10  10   5        506.17        524.10        25.26 o                         
  -9  10   5       2465.48       2423.75        59.81 o                         
  -8  10   5        211.49        165.97        14.10 o                         
  -7  10   5         34.92         52.68         7.52 o                         
  -6  10   5       3704.91       3665.14        57.12 o                         
  -5  10   5       3425.14       3526.25        55.92 o                         
  -4  10   5        278.68        256.71        15.07 o                         
  -3  10   5        473.47        368.15        17.07 o                         
  -2  10   5       2551.46       2399.71        50.24 o                         
  -1  10   5        614.99        625.08        18.77 o                         
   0  10   5          2.67         19.11         3.69 o                         
   1  10   5        935.35        927.75        25.77 o                         
   2  10   5          0.96          7.73         5.27 o                         
   3  10   5       3422.74       3408.90        56.56 o                         
   4  10   5       1077.44       1023.03        40.27 o                         
   5  10   5         14.82          5.26         3.30 o                         
   6  10   5          4.35          3.83         3.11 o                         
   7  10   5        244.39        279.26        15.57 o                         
   8  10   5         85.29         62.29        12.79 o                         
   9  10   5        985.02        959.05        28.29 o                         
  10  10   5        469.93        454.30        18.32 o                         
  11  10   5        142.68        137.03         9.95 o                         
  12  10   5         32.61         27.58         4.92 o                         
 -15  11   5        135.03        131.59        11.80 o                         
 -14  11   5         26.27         33.94         4.61 o                         
 -13  11   5         22.46         13.80         7.14 o                         
 -12  11   5          7.92          8.42         4.53 o                         
 -11  11   5         33.88         43.10        10.15 o                         
 -10  11   5       1901.52       1733.54        50.97 o                         
  -9  11   5       4492.15       4381.74        75.86 o                         
  -8  11   5       6204.66       5936.58       108.66 o                         
  -7  11   5       2336.65       2328.67        58.30 o                         
  -6  11   5          8.89         21.95         5.45 o                         
  -5  11   5        563.93        553.52        22.77 o                         
  -4  11   5       1082.79       1101.76        32.19 o                         
  -3  11   5       1740.49       1745.62        37.16 o                         
  -2  11   5       1017.12        980.84        26.71 o                         
  -1  11   5       1814.32       1777.17        36.40 o                         
   0  11   5       1357.33       1399.34        31.48 o                         
   1  11   5         81.20        114.49         9.76 o                         
   2  11   5        415.82        431.08        18.71 o                         
   3  11   5        291.23        261.65        17.74 o                         
   4  11   5        275.29        297.79        17.88 o                         
   5  11   5         14.71         16.02         5.18 o                         
   6  11   5        199.59        293.76        15.60 o                         
   7  11   5         37.53         33.28         5.32 o                         
   8  11   5         49.92         64.98         6.87 o                         
   9  11   5         97.41        116.12         8.59 o                         
  10  11   5        161.93        149.71        16.03 o                         
  11  11   5        204.90        216.60        14.35 o                         
 -14  12   5         16.87         30.72         4.85 o                         
 -13  12   5         75.45         64.90         6.51 o                         
 -12  12   5         49.42         46.89         8.13 o                         
 -11  12   5        449.28        414.02        25.27 o                         
 -10  12   5        336.98        353.37        25.05 o                         
  -9  12   5       1144.14       1232.04        37.64 o                         
  -8  12   5       2033.88       1997.71        50.12 o                         
  -7  12   5       3018.57       2834.00       145.16 o                         
  -6  12   5       2784.53       2794.06        72.79 o                         
  -5  12   5       2030.41       1945.05        45.35 o                         
  -4  12   5        127.82        112.31         9.64 o                         
  -3  12   5       2164.55       2085.95        43.21 o                         
  -2  12   5       2966.22       3021.02        52.19 o                         
  -1  12   5         38.13         55.55         7.04 o                         
   0  12   5        311.71        274.29        15.07 o                         
   1  12   5        330.17        308.40        18.87 o                         
   2  12   5          2.83          3.59         8.11 o                         
   3  12   5        150.71        191.58        20.52 o                         
   4  12   5         77.47         84.16        21.81 o                         
   5  12   5         69.38         52.13         8.30 o                         
   6  12   5       2100.67       2361.36        84.30 o                         
   7  12   5       2202.13       2326.96        65.00 o                         
   8  12   5        855.48        949.68        42.58 o                         
   9  12   5        921.90       1148.23        29.49 o                         
  10  12   5        415.89        483.75        21.39 o                         
  11  12   5         18.23         22.38         7.29 o                         
 -13  13   5          0.17          4.98         2.27 o                         
 -12  13   5        213.18        225.11        14.74 o                         
 -11  13   5         46.50         62.38        13.75 o                         
 -10  13   5         20.58         15.19         4.54 o                         
  -9  13   5        412.02        379.01        25.77 o                         
  -8  13   5        673.11        582.18        37.47 o                         
  -7  13   5          1.52         17.46         7.67 o                         
  -6  13   5         10.34          1.99         4.31 o                         
  -5  13   5        217.25        200.33        14.06 o                         
  -4  13   5          2.82          7.14         4.03 o                         
  -3  13   5        308.27        311.51        17.71 o                         
  -2  13   5          0.39         13.56         4.92 o                         
  -1  13   5         55.77         53.73         8.46 o                         
   0  13   5        266.29        240.26        16.19 o                         
   1  13   5         89.80         85.39        12.52 o                         
   2  13   5       1488.57       1494.01        44.70 o                         
   3  13   5        316.83        386.81        24.04 o                         
   4  13   5         54.13         70.64        11.10 o                         
   5  13   5          0.31        -10.39        13.98 o                         
   6  13   5        130.63        117.58        14.08 o                         
   7  13   5          3.27         -1.77         4.63 o                         
   8  13   5         23.11         12.23         3.64 o                         
   9  13   5        150.11        173.49        16.06 o                         
  10  13   5          0.84          8.34         3.92 o                         
 -12  14   5         99.74        153.58         8.86 o                         
 -11  14   5        146.50        179.48        11.41 o                         
 -10  14   5        386.93        387.00        18.59 o                         
  -9  14   5        730.66        730.63        27.74 o                         
  -8  14   5       1108.11       1078.12        42.00 o                         
  -7  14   5       1276.25       1231.52        32.90 o                         
  -6  14   5       1473.30       1531.18        39.27 o                         
  -5  14   5       2755.12       2904.50        62.14 o                         
  -4  14   5       3355.51       3409.82        59.58 o                         
  -3  14   5       1692.85       1726.70        45.50 o                         
  -2  14   5        153.29        131.51        11.75 o                         
  -1  14   5         10.73          6.61         4.54 o                         
   0  14   5        645.99        671.77        25.77 o                         
   1  14   5        535.01        577.70        23.77 o                         
   2  14   5        149.62        123.33        13.87 o                         
   3  14   5          8.69         14.87         5.67 o                         
   4  14   5        240.23        244.34        18.79 o                         
   5  14   5        361.36        322.40        40.53 o                         
   6  14   5        598.77        627.93        36.27 o                         
   7  14   5        263.91        289.69        22.68 o                         
   8  14   5        177.90        224.41        18.02 o                         
   9  14   5       1491.21       1514.91        38.02 o                         
 -11  15   5        380.54        332.86        24.51 o                         
 -10  15   5          0.34          7.30         3.15 o                         
  -9  15   5         95.28         98.05         9.18 o                         
  -8  15   5         34.85         27.48         5.47 o                         
  -7  15   5        145.43        155.85        11.02 o                         
  -6  15   5         26.71         27.30         6.46 o                         
  -5  15   5          9.16         13.67         5.22 o                         
  -4  15   5        686.87        622.52        22.34 o                         
  -3  15   5       2887.01       2882.28        48.26 o                         
  -2  15   5        274.37        307.07        16.87 o                         
  -1  15   5        385.46        385.09        18.52 o                         
   0  15   5       1677.28       1761.70        43.53 o                         
   1  15   5       1577.87       1714.45        37.06 o                         
   2  15   5       1195.10       1229.25        41.32 o                         
   3  15   5       2356.18       2370.47        55.09 o                         
   4  15   5       1587.56       1681.45        43.85 o                         
   5  15   5        484.96        563.15        48.10 o                         
   6  15   5        315.47        366.27        24.02 o                         
   7  15   5        655.91        620.40        27.70 o                         
   8  15   5          6.31         21.34         5.09 o                         
  -9  16   5          4.72          7.62         2.37 o                         
  -8  16   5        202.86        202.45        11.82 o                         
  -7  16   5          3.65          8.60         3.36 o                         
  -6  16   5        239.84        281.74        16.14 o                         
  -5  16   5        128.94        121.30        12.07 o                         
  -4  16   5          4.24          9.87         4.87 o                         
  -3  16   5         36.33         42.04         6.37 o                         
  -2  16   5        414.99        459.29        20.76 o                         
  -1  16   5        582.13        599.22        28.87 o                         
   0  16   5        344.87        327.93        15.30 o                         
   1  16   5         24.95         26.96         5.62 o                         
   2  16   5        179.19        141.13        14.00 o                         
   3  16   5        105.33         85.88         9.41 o                         
   4  16   5         77.49        131.14        22.67 o                         
   5  16   5        308.56        315.54        19.80 o                         
   6  16   5         69.95         78.25         9.15 o                         
   7  16   5        194.21        251.85        19.20 o                         
  -8  17   5        430.91        349.23        19.46 o                         
  -7  17   5        101.03        105.08         7.39 o                         
  -6  17   5         67.74         74.99         6.89 o                         
  -5  17   5          4.71          0.69         2.77 o                         
  -4  17   5          8.61          2.72         5.19 o                         
  -3  17   5        126.25        169.30        11.84 o                         
  -2  17   5        816.53        792.76        22.04 o                         
  -1  17   5       1373.18       1360.05        42.07 o                         
   0  17   5       1931.06       1886.15        39.71 o                         
   1  17   5        290.17        302.55        15.42 o                         
   2  17   5        143.54        111.78         8.90 o                         
   3  17   5        242.82        273.43        16.91 o                         
   4  17   5       1105.48       1213.35        66.76 o                         
   5  17   5        424.77        443.46        26.22 o                         
  -5  18   5         39.60         24.97         5.65 o                         
  -4  18   5         31.09         26.47         4.67 o                         
  -3  18   5         11.91         17.74         4.13 o                         
  -2  18   5        164.69        179.98        17.46 o                         
  -1  18   5         20.72         20.79         6.60 o                         
   0  18   5          6.70         19.73         6.31 o                         
   1  18   5         42.64         39.68         8.55 o                         
   2  18   5         33.60         38.70         7.66 o                         
 -18   0   6        907.93        960.46        37.20 o                         
 -17   0   6       1394.67       1339.74        42.13 o                         
 -16   0   6       1479.69       1408.48        48.47 o                         
 -15   0   6        503.52        478.34        31.17 o                         
 -14   0   6         88.60        103.98        15.67 o                         
 -13   0   6          3.31         12.79         5.02 o                         
 -12   0   6         34.32         41.48         9.45 o                         
 -11   0   6       1732.67       1632.70        44.95 o                         
 -10   0   6       1458.09       1335.54        30.08 o                         
  -9   0   6        294.84        373.10        78.04 o                         
  -8   0   6        153.55        181.36        51.35 o                         
  -7   0   6      10209.90      10386.46       366.11 o                         
  -6   0   6       4262.83       3859.11       118.65 o                         
  -5   0   6       9090.77      11328.82       362.79 o                         
  -4   0   6      16136.73      20144.04       949.83 o                         
  -3   0   6      30318.14      37408.93      2376.97 o                         
  -2   0   6       7801.00       8357.45       245.72 o                         
  -1   0   6       2735.58       2805.03        95.35 o                         
   0   0   6      18979.16      19186.35      1197.26 o                         
   1   0   6      10175.66       9061.04       630.10 o                         
   2   0   6         40.99         69.02        15.43 o                         
   3   0   6        867.77        861.57        77.56 o                         
   4   0   6         24.86         13.52         9.34 o                         
   5   0   6       1328.01       1301.54        76.29 o                         
   6   0   6       3658.88       3912.68       279.18 o                         
   7   0   6       1873.20       2013.27        54.59 o                         
   8   0   6        768.35        866.72        32.92 o                         
   9   0   6       3124.07       3267.41        64.63 o                         
  10   0   6        280.71        371.99        23.71 o                         
  11   0   6        485.44        471.56        27.72 o                         
  12   0   6        615.26        608.37        25.85 o                         
  13   0   6        602.71        625.75        34.82 o                         
  14   0   6        566.59        637.20        27.01 o                         
 -18   1   6         17.94         20.98         4.30 o                         
 -17   1   6        320.57        294.25        12.55 o                         
 -16   1   6        627.94        598.16        20.29 o                         
 -15   1   6        410.09        453.80        21.21 o                         
 -14   1   6        517.19        466.94        22.61 o                         
 -13   1   6       1062.71        875.17        25.39 o                         
 -12   1   6         17.23         22.02         3.92 o                         
 -11   1   6          6.77         38.25         5.33 o                         
 -10   1   6        232.47        222.66        11.03 o                         
  -9   1   6        631.69        699.95        92.21 o                         
  -8   1   6         54.26         69.92        24.29 o                         
  -7   1   6        853.72        862.05        93.22 o                         
  -6   1   6        409.82        529.08        31.16 o                         
  -5   1   6       2604.33       2820.14        74.40 o                         
  -4   1   6        153.79        180.57        19.53 o                         
  -3   1   6        115.76        149.24        18.68 o                         
  -2   1   6       2553.06       2727.72        85.90 o                         
  -1   1   6       1410.22       1143.03        39.39 o                         
   0   1   6       4079.23       4563.70       188.41 o                         
   1   1   6       1056.65       1144.78        51.78 o                         
   2   1   6        671.08        610.56        43.22 o                         
   3   1   6       3422.85       3768.57        81.55 o                         
   4   1   6       1196.23       1180.15        48.71 o                         
   5   1   6       2196.18       2146.33        95.78 o                         
   6   1   6        495.47        485.84        21.65 o                         
   7   1   6         96.77         98.64         6.95 o                         
   8   1   6        208.20        230.98        10.89 o                         
   9   1   6         52.77         51.27         5.45 o                         
  10   1   6         93.82        115.48         7.89 o                         
  11   1   6         14.14         14.88         3.36 o                         
  12   1   6         38.36         44.82         4.59 o                         
  13   1   6         21.29         26.42         5.12 o                         
  14   1   6         74.86         66.54         6.15 o                         
 -18   2   6        471.62        429.97        16.34 o                         
 -17   2   6        489.84        484.30        14.28 o                         
 -16   2   6        497.03        480.29        19.89 o                         
 -15   2   6        597.24        658.22        24.03 o                         
 -14   2   6        203.13        160.87        11.15 o                         
 -13   2   6         91.77         94.49         7.67 o                         
 -12   2   6       1640.94       1542.33        29.17 o                         
 -11   2   6        113.60        115.47         8.03 o                         
 -10   2   6        118.53        134.32         7.60 o                         
  -9   2   6        929.30        940.03        88.08 o                         
  -8   2   6         12.06         20.64        17.43 o                         
  -7   2   6        673.92        666.90        66.98 o                         
  -6   2   6       8002.54       9709.94       138.34 o                         
  -5   2   6        715.35        736.57        38.96 o                         
  -4   2   6       6194.10       7272.82       124.57 o                         
  -3   2   6       8863.55       9852.30       189.11 o                         
  -2   2   6       1951.63       2227.01       107.07 o                         
  -1   2   6          5.29         57.69        34.45 o                         
   0   2   6        455.31        375.75        22.61 o                         
   1   2   6       1554.49       1520.70        46.47 o                         
   2   2   6        334.56        294.89        21.53 o                         
   3   2   6       1135.03       1215.22        46.46 o                         
   4   2   6        989.10       1028.41        45.25 o                         
   5   2   6          1.91          0.26        12.53 o                         
   6   2   6       1597.38       1510.32        38.76 o                         
   7   2   6        705.74        715.14        18.49 o                         
   8   2   6        516.57        499.67        15.85 o                         
   9   2   6       1614.90       1520.72        28.40 o                         
  10   2   6        808.33        857.30        23.75 o                         
  11   2   6        853.01        851.08        22.16 o                         
  12   2   6       1921.41       1923.55        29.59 o                         
  13   2   6         48.52         65.42         5.74 o                         
  14   2   6         11.34         15.79         5.33 o                         
 -18   3   6          1.72          2.94         3.58 o                         
 -17   3   6         80.98         80.84         7.89 o                         
 -16   3   6       1029.13       1009.10        20.59 o                         
 -15   3   6        413.43        411.09        16.66 o                         
 -14   3   6        824.41        806.50        24.77 o                         
 -13   3   6       1430.01       1323.61        30.13 o                         
 -12   3   6       1843.98       1728.25        38.82 o                         
 -11   3   6        856.33        795.82        20.59 o                         
 -10   3   6       6366.39       6200.82        67.20 o                         
  -9   3   6       6779.61       6646.40       947.07 o                         
  -8   3   6       1720.79       1842.17       218.47 o                         
  -7   3   6       1686.98       2001.60       262.15 o                         
  -6   3   6       8106.36       9086.07       198.98 o                         
  -5   3   6          3.16          4.13         6.84 o                         
  -4   3   6        799.34        816.85        35.94 o                         
  -3   3   6       1240.76       1488.09        63.80 o                         
  -2   3   6        406.83        489.06        29.43 o                         
  -1   3   6       7245.67       7453.35       137.26 o                         
   0   3   6       3929.98       3508.37       126.08 o                         
   1   3   6        121.78        214.53        18.27 o                         
   2   3   6       3201.25       3007.79        73.39 o                         
   3   3   6       8171.44       8420.31       159.85 o                         
   4   3   6       6310.55       6438.41       210.88 o                         
   5   3   6       1355.59       1341.34        69.74 o                         
   6   3   6       5304.89       5346.41        82.90 o                         
   7   3   6       2373.46       2373.90        35.67 o                         
   8   3   6        399.18        322.75        14.34 o                         
   9   3   6         67.33         33.09         5.58 o                         
  10   3   6        335.44        295.08        15.39 o                         
  11   3   6        204.10        180.67        10.07 o                         
  12   3   6        449.96        490.81        15.71 o                         
  13   3   6         28.83         16.54         3.25 o                         
  14   3   6         27.94         38.04         6.73 o                         
 -17   4   6         55.61         57.49         9.10 o                         
 -16   4   6         41.33         39.35         4.88 o                         
 -15   4   6        237.18        186.70        10.70 o                         
 -14   4   6        827.02        769.93        26.17 o                         
 -13   4   6        253.77        213.76        15.16 o                         
 -12   4   6        168.34        160.67        11.83 o                         
 -11   4   6         11.04         29.23         4.34 o                         
 -10   4   6        526.75        544.26        17.67 o                         
  -9   4   6        382.28        401.78        20.21 o                         
  -8   4   6          0.35          5.19        17.16 o                         
  -7   4   6       3771.81       3977.83       502.12 o                         
  -6   4   6         49.54         34.45        15.19 o                         
  -5   4   6        706.75        648.58        41.06 o                         
  -4   4   6         43.50         28.55         7.61 o                         
  -3   4   6       1006.10        979.38        34.04 o                         
  -2   4   6       2444.71       2685.62       123.76 o                         
  -1   4   6        801.19        730.42        37.32 o                         
   0   4   6       1357.85       1493.78        51.09 o                         
   1   4   6        232.86        300.87        22.90 o                         
   2   4   6       1327.71       1283.64        52.29 o                         
   3   4   6        412.43        449.54        31.44 o                         
   4   4   6          1.16         12.38         7.69 o                         
   5   4   6         73.32         66.33         7.36 o                         
   6   4   6        126.15        149.68        12.19 o                         
   7   4   6        303.41        292.11        14.60 o                         
   8   4   6         31.34         32.38         4.98 o                         
   9   4   6        258.96        224.40        12.20 o                         
  10   4   6         59.42         64.29         6.35 o                         
  11   4   6        115.19        117.12         8.89 o                         
  12   4   6        222.45        239.10        10.58 o                         
  13   4   6        114.19        100.82         8.06 o                         
  14   4   6         14.14          7.12         2.70 o                         
 -17   5   6         91.42        111.21        10.02 o                         
 -16   5   6        798.64        865.47        27.65 o                         
 -15   5   6         39.44         48.78         5.35 o                         
 -14   5   6         18.74         21.11         3.53 o                         
 -13   5   6       2450.59       2523.21        57.06 o                         
 -12   5   6        813.70        811.95        29.35 o                         
 -11   5   6       3595.27       3624.36        54.20 o                         
 -10   5   6       3867.03       3736.07        61.37 o                         
  -9   5   6      10431.77      10367.82       110.81 o                         
  -8   5   6       6176.76       5378.93       297.07 o                         
  -7   5   6        214.62        176.08        49.83 o                         
  -6   5   6       7995.07       8577.75       702.76 o                         
  -5   5   6       2352.50       2547.87       102.57 o                         
  -4   5   6       3186.03       3628.37       135.25 o                         
  -3   5   6       2182.11       2124.92        47.49 o                         
  -2   5   6       1064.23       1135.88        45.50 o                         
  -1   5   6       4996.68       4689.47       148.38 o                         
   0   5   6      10127.48       9760.75       140.27 o                         
   1   5   6        769.87        772.23        37.99 o                         
   2   5   6        366.24        277.68        23.91 o                         
   3   5   6       2138.14       2094.70        68.91 o                         
   4   5   6         14.49         26.80         9.56 o                         
   5   5   6        830.70        766.73        25.56 o                         
   6   5   6        737.32        646.85        20.84 o                         
   7   5   6       4883.55       4833.55        89.84 o                         
   8   5   6        503.59        543.55        18.88 o                         
   9   5   6       1124.88       1194.47        27.69 o                         
  10   5   6        849.50        941.53        26.07 o                         
  11   5   6        255.03        222.85        13.17 o                         
  12   5   6         74.67         91.07         7.61 o                         
  13   5   6        196.99        210.54        11.09 o                         
 -17   6   6          0.39         11.39         5.59 o                         
 -16   6   6        283.94        287.88        14.05 o                         
 -15   6   6        573.51        577.30        18.98 o                         
 -14   6   6         53.96         43.27         6.25 o                         
 -13   6   6         26.94         34.10         6.93 o                         
 -12   6   6        357.45        361.50        22.66 o                         
 -11   6   6        344.61        350.24        19.15 o                         
 -10   6   6        680.42        720.57        25.06 o                         
  -9   6   6        125.65        147.24        12.48 o                         
  -8   6   6          5.92          5.54         4.52 o                         
  -7   6   6       3291.85       2484.45       195.64 o                         
  -6   6   6       1757.21       1477.42       140.49 o                         
  -5   6   6        894.57        844.22        56.53 o                         
  -4   6   6       5792.50       5999.10       117.14 o                         
  -3   6   6       3270.78       3059.06        71.29 o                         
  -2   6   6        194.26        160.08        22.98 o                         
  -1   6   6          6.32          0.71         4.06 o                         
   0   6   6        724.63        620.19        46.96 o                         
   1   6   6        326.66        320.32        26.70 o                         
   2   6   6        158.25        149.48        18.44 o                         
   3   6   6         79.32         82.95        14.72 o                         
   4   6   6         91.58        113.84         9.79 o                         
   5   6   6        394.54        381.67        19.22 o                         
   6   6   6          3.61         27.94         6.47 o                         
   7   6   6        285.53        246.49        14.21 o                         
   8   6   6        146.13        111.02         9.65 o                         
   9   6   6       3325.13       3317.79        49.02 o                         
  10   6   6       2373.59       2303.76        43.51 o                         
  11   6   6         92.71         69.94         6.92 o                         
  12   6   6         49.98         45.39         4.94 o                         
  13   6   6         37.99         52.84         5.45 o                         
 -17   7   6        413.58        377.09        23.23 o                         
 -16   7   6          2.62          7.23         2.49 o                         
 -15   7   6        142.38        148.53        11.36 o                         
 -14   7   6         16.66         22.16         4.06 o                         
 -13   7   6        176.07        158.52        13.72 o                         
 -12   7   6        784.27        799.34        31.76 o                         
 -11   7   6       1150.88       1067.55        31.52 o                         
 -10   7   6       1126.83        965.53        26.23 o                         
  -9   7   6       2060.98       2034.70        41.08 o                         
  -8   7   6       2654.47       2482.32        44.43 o                         
  -7   7   6       1332.80       1293.76        41.19 o                         
  -6   7   6         19.95          5.43        14.35 o                         
  -5   7   6        212.32        192.37        22.37 o                         
  -4   7   6          3.77          1.45         7.64 o                         
  -3   7   6         16.90         10.59         6.33 o                         
  -2   7   6       1401.33       1356.87        56.87 o                         
  -1   7   6       1386.35       1327.36        50.24 o                         
   0   7   6        876.33        727.05        35.96 o                         
   1   7   6       2809.64       2670.43        70.24 o                         
   2   7   6       1640.39       1664.51       101.53 o                         
   3   7   6        326.80        257.93        16.75 o                         
   4   7   6        491.74        537.23        20.84 o                         
   5   7   6        576.08        596.29        21.50 o                         
   6   7   6       1463.67       1421.82        44.20 o                         
   7   7   6        148.61        163.89        12.72 o                         
   8   7   6          4.01          2.17         3.67 o                         
   9   7   6        247.05        268.20        15.97 o                         
  10   7   6        636.76        644.92        26.85 o                         
  11   7   6        132.75        158.95        16.61 o                         
  12   7   6         34.35         54.91         6.31 o                         
  13   7   6          8.58         10.69         2.45 o                         
 -16   8   6       1108.70       1140.50        29.39 o                         
 -15   8   6        753.04        725.34        22.07 o                         
 -14   8   6         33.11         44.38         6.47 o                         
 -13   8   6          0.67         -4.14         4.14 o                         
 -12   8   6         10.28         27.36         5.61 o                         
 -11   8   6         19.78         13.71         3.83 o                         
 -10   8   6        361.77        341.00        15.21 o                         
  -9   8   6       1206.62       1210.48        30.49 o                         
  -8   8   6       2099.94       1926.01        73.09 o                         
  -7   8   6       5293.68       5047.40        88.53 o                         
  -6   8   6       3171.70       3134.99        42.68 o                         
  -5   8   6        360.99        342.85        17.12 o                         
  -4   8   6       5645.87       5086.72       111.84 o                         
  -3   8   6       7984.52       7490.25       180.04 o                         
  -2   8   6       4949.23       4617.34       128.66 o                         
  -1   8   6        979.12        812.31        51.81 o                         
   0   8   6       3515.94       3157.46        99.06 o                         
   1   8   6        365.74        325.18        27.51 o                         
   2   8   6         58.71         44.76         7.54 o                         
   3   8   6       2711.69       2677.95        44.98 o                         
   4   8   6       1087.65       1089.94        28.68 o                         
   5   8   6        593.10        579.91        21.54 o                         
   6   8   6        536.27        566.35        23.17 o                         
   7   8   6        365.29        313.79        17.46 o                         
   8   8   6        632.18        660.05        24.73 o                         
   9   8   6       3544.88       3954.13        58.04 o                         
  10   8   6       2210.12       2611.54        51.07 o                         
  11   8   6       1151.13       1178.06        30.64 o                         
  12   8   6       1105.92       1169.91        28.98 o                         
 -16   9   6         41.34         33.49         7.44 o                         
 -15   9   6         16.66         24.20         5.23 o                         
 -14   9   6        101.49        104.79        13.72 o                         
 -13   9   6        409.45        442.53        32.04 o                         
 -12   9   6        485.09        442.04        20.28 o                         
 -11   9   6        201.51        199.66        13.16 o                         
 -10   9   6        417.64        442.57        20.28 o                         
  -9   9   6       3601.74       3573.54        75.84 o                         
  -8   9   6         30.36         29.76         6.62 o                         
  -7   9   6         42.15         59.88        11.79 o                         
  -6   9   6         38.74         40.43         5.80 o                         
  -5   9   6        178.21        151.03         9.27 o                         
  -4   9   6        382.63        314.53        16.97 o                         
  -3   9   6          2.79          2.47         3.77 o                         
  -2   9   6        704.55        766.20        34.94 o                         
  -1   9   6       1398.03       1404.05        30.89 o                         
   0   9   6       1465.56       1429.75        30.74 o                         
   1   9   6         13.89         17.43         4.30 o                         
   2   9   6        439.63        488.81        20.84 o                         
   3   9   6         10.95         26.39         8.49 o                         
   4   9   6          0.63         13.01         3.86 o                         
   5   9   6         54.94         68.00         8.86 o                         
   6   9   6         94.91        100.47         9.97 o                         
   7   9   6        309.83        330.90        17.39 o                         
   8   9   6         64.45         54.52         7.13 o                         
   9   9   6        502.04        538.63        20.22 o                         
  10   9   6         74.79        111.50        10.15 o                         
  11   9   6         85.98        110.47         8.61 o                         
  12   9   6         50.31         51.29         8.70 o                         
 -15  10   6        382.03        362.27        23.09 o                         
 -14  10   6        171.66        152.43        13.47 o                         
 -13  10   6          0.52          5.66         4.30 o                         
 -12  10   6        112.78         66.12         8.02 o                         
 -11  10   6         61.43         72.82         9.29 o                         
 -10  10   6        420.99        423.65        22.85 o                         
  -9  10   6        146.25        153.03        14.37 o                         
  -8  10   6         15.71         32.19         7.64 o                         
  -7  10   6       3180.28       2983.33        62.49 o                         
  -6  10   6       1906.55       1856.24        43.94 o                         
  -5  10   6       1350.75       1360.03        35.48 o                         
  -4  10   6       1384.87       1418.16        30.86 o                         
  -3  10   6       2338.06       2341.30        46.67 o                         
  -2  10   6       3582.27       3383.29        58.74 o                         
  -1  10   6       2133.08       2067.56        42.68 o                         
   0  10   6       2340.82       2256.19        39.94 o                         
   1  10   6       5468.18       5627.72        76.21 o                         
   2  10   6        190.20        199.01        14.12 o                         
   3  10   6        101.94        105.85        11.62 o                         
   4  10   6         98.67        110.34        11.99 o                         
   5  10   6        212.43        229.87        16.66 o                         
   6  10   6         66.14         62.29         9.16 o                         
   7  10   6        183.54        255.77        19.09 o                         
   8  10   6       1645.36       1730.54        46.39 o                         
   9  10   6        858.67        898.57        23.96 o                         
  10  10   6        109.84        151.72        10.37 o                         
  11  10   6         32.57         47.41         5.79 o                         
 -14  11   6        168.52        173.28        12.68 o                         
 -13  11   6        721.68        866.34        53.33 o                         
 -12  11   6       1440.19       1579.54        61.03 o                         
 -11  11   6        563.95        559.25        30.51 o                         
 -10  11   6       1758.86       1888.96        46.25 o                         
  -9  11   6        938.21        954.83        34.44 o                         
  -8  11   6        804.42        755.52        31.50 o                         
  -7  11   6       1277.45       1296.97        44.46 o                         
  -6  11   6       1598.86       1393.48        38.53 o                         
  -5  11   6        251.24        276.85        16.46 o                         
  -4  11   6         51.78         59.49         7.47 o                         
  -3  11   6         44.70         41.74         6.58 o                         
  -2  11   6        939.31        872.62        29.53 o                         
  -1  11   6       2765.02       2753.30        63.41 o                         
   0  11   6        225.80        269.72        15.68 o                         
   1  11   6         45.85         53.70         7.86 o                         
   2  11   6       4604.67       4714.92        85.04 o                         
   3  11   6       5036.07       4957.62        80.64 o                         
   4  11   6        270.93        307.52        19.63 o                         
   5  11   6        609.51        626.69        28.69 o                         
   6  11   6       2145.29       2039.74        58.31 o                         
   7  11   6       1073.69       1231.31        59.93 o                         
   8  11   6        451.82        456.07        20.98 o                         
   9  11   6         46.52         46.77         7.04 o                         
  10  11   6        296.21        325.22        30.22 o                         
  11  11   6         31.23         24.47         3.99 o                         
 -14  12   6        792.05        701.50        17.84 o                         
 -13  12   6         24.49         53.31        10.85 o                         
 -12  12   6        213.77        210.03        15.46 o                         
 -11  12   6        134.43        113.64        13.06 o                         
 -10  12   6        324.13        326.06        18.18 o                         
  -9  12   6          8.45         12.30         4.05 o                         
  -8  12   6         54.81         76.54        10.21 o                         
  -7  12   6        104.31        114.02        15.37 o                         
  -6  12   6        196.13        180.47        14.77 o                         
  -5  12   6          6.57         14.61         4.54 o                         
  -4  12   6        115.45        154.20        12.33 o                         
  -3  12   6          9.99         18.32         4.79 o                         
  -2  12   6        594.24        656.58        28.83 o                         
  -1  12   6       1640.55       1697.41        46.54 o                         
   0  12   6        851.54        881.80        40.31 o                         
   1  12   6         10.30         15.31         4.85 o                         
   2  12   6         33.33         25.83         5.93 o                         
   3  12   6          0.40         42.14         9.72 o                         
   4  12   6         86.95        129.48        14.87 o                         
   5  12   6        161.95        133.09        19.64 o                         
   6  12   6         34.19         34.66         6.45 o                         
   7  12   6        307.61        362.59        16.65 o                         
   8  12   6          0.73         10.71         4.54 o                         
   9  12   6         23.99         25.40         4.80 o                         
  10  12   6         29.42         33.86         5.00 o                         
 -13  13   6       1178.36       1221.76        33.54 o                         
 -12  13   6        934.89        901.06        36.20 o                         
 -11  13   6        108.46        115.17        14.37 o                         
 -10  13   6        669.58        727.72        31.68 o                         
  -9  13   6       4095.57       3943.62        86.82 o                         
  -8  13   6        360.29        298.93        16.54 o                         
  -7  13   6        264.89        213.79        14.42 o                         
  -6  13   6       1118.89       1127.50        31.64 o                         
  -5  13   6        826.57        795.58        27.10 o                         
  -4  13   6          1.42          6.20         3.77 o                         
  -3  13   6         12.98         22.52         5.31 o                         
  -2  13   6         21.92         36.31         7.92 o                         
  -1  13   6        545.68        516.79        26.14 o                         
   0  13   6       3902.05       3789.66        92.25 o                         
   1  13   6        841.05        863.90        40.30 o                         
   2  13   6        571.98        612.20        34.92 o                         
   3  13   6       3692.14       4075.29       106.05 o                         
   4  13   6       1281.52       1403.27        60.87 o                         
   5  13   6        926.17       1020.32        50.32 o                         
   6  13   6        442.40        482.73        32.71 o                         
   7  13   6         16.99         18.40         4.66 o                         
   8  13   6         31.04         36.11         5.14 o                         
   9  13   6        153.72        147.33        12.54 o                         
 -12  14   6          1.03          5.84         3.06 o                         
 -11  14   6        254.47        236.48        11.98 o                         
 -10  14   6        127.02        139.83        10.70 o                         
  -9  14   6          5.45          1.62         3.23 o                         
  -8  14   6         13.55         29.08         6.01 o                         
  -7  14   6        696.46        730.53        24.79 o                         
  -6  14   6         43.96         46.40         9.78 o                         
  -5  14   6        256.64        195.34        16.39 o                         
  -4  14   6       1453.64       1456.88        35.18 o                         
  -3  14   6        993.94        986.67        29.27 o                         
  -2  14   6          0.66          7.43         5.20 o                         
  -1  14   6        126.22        161.71        15.20 o                         
   0  14   6       1255.86       1451.47        51.10 o                         
   1  14   6         70.24         66.09        10.29 o                         
   2  14   6        142.24        172.50        19.20 o                         
   3  14   6        445.65        483.26        34.23 o                         
   4  14   6          4.85         11.46         7.30 o                         
   5  14   6        525.64        527.31        32.65 o                         
   6  14   6        320.83        393.34        26.56 o                         
   7  14   6         66.61         74.95        10.91 o                         
   8  14   6          1.15         -1.04         3.18 o                         
 -11  15   6        571.97        453.02        23.11 o                         
 -10  15   6        247.09        234.49        11.14 o                         
  -9  15   6        329.74        348.99        15.68 o                         
  -8  15   6        906.74        850.08        29.77 o                         
  -7  15   6        146.31        147.23        10.52 o                         
  -6  15   6         24.57         15.51         4.65 o                         
  -5  15   6        150.62        147.01        14.02 o                         
  -4  15   6         14.30          8.37         5.75 o                         
  -3  15   6          1.28          4.04         4.23 o                         
  -2  15   6          0.64          1.15         4.29 o                         
  -1  15   6         14.88          7.10         7.69 o                         
   0  15   6         65.09         70.28         9.56 o                         
   1  15   6        221.38        295.95        22.49 o                         
   2  15   6        860.78        904.89        43.18 o                         
   3  15   6         30.32         26.86         8.50 o                         
   4  15   6        159.35        165.06        17.10 o                         
   5  15   6        437.02        596.20        30.24 o                         
   6  15   6        173.15        178.74        15.06 o                         
   7  15   6        214.66        173.37        19.10 o                         
  -9  16   6         23.57         47.02         8.65 o                         
  -8  16   6        131.37        121.53         8.37 o                         
  -7  16   6       1417.79       1443.56        38.12 o                         
  -6  16   6       1712.02       1825.23        37.45 o                         
  -5  16   6        612.34        640.45        29.94 o                         
  -4  16   6       1761.83       1674.00        45.57 o                         
  -3  16   6       1336.66       1452.89        45.67 o                         
  -2  16   6        574.62        532.09        25.99 o                         
  -1  16   6        169.42        161.73        12.31 o                         
   0  16   6        164.81        152.89        12.42 o                         
   1  16   6         30.23         43.64         9.38 o                         
   2  16   6         85.78         63.04        10.45 o                         
   3  16   6         17.23         12.84         5.45 o                         
   4  16   6        107.00         95.16        10.98 o                         
   5  16   6         78.52         81.39         9.20 o                         
  -7  17   6        111.44        100.02         7.85 o                         
  -6  17   6        105.73         82.88        11.42 o                         
  -5  17   6          0.38          2.21         3.56 o                         
  -4  17   6        175.69        191.93        13.99 o                         
  -3  17   6          7.57          3.90         4.63 o                         
  -2  17   6        135.21        150.27        17.37 o                         
  -1  17   6         28.08         32.33         7.15 o                         
   0  17   6          0.88          5.76         5.61 o                         
   1  17   6        353.28        362.47        20.05 o                         
   2  17   6         14.12         22.25         4.95 o                         
   3  17   6         45.56         59.33         7.20 o                         
   4  17   6        275.52        236.53        18.27 o                         
  -4  18   6        527.86        449.18        22.69 o                         
  -3  18   6        603.59        472.75        17.01 o                         
  -2  18   6        251.49        264.57        13.17 o                         
  -1  18   6        420.11        425.70        24.56 o                         
   0  18   6        715.24        714.17        31.14 o                         
 -18   1   7          1.24          7.24         7.34 o                         
 -17   1   7        145.76        159.82         9.87 o                         
 -16   1   7         11.50          7.65         4.38 o                         
 -15   1   7         45.73         45.14         8.11 o                         
 -14   1   7        800.95        821.56        23.98 o                         
 -13   1   7        726.37        773.10        23.70 o                         
 -12   1   7         28.34         43.82         5.80 o                         
 -11   1   7       1719.92       1576.34        37.45 o                         
 -10   1   7      11798.38      11534.15       129.48 o                         
  -9   1   7       5912.35       6495.21       310.74 o                         
  -8   1   7       4321.00       4663.79       247.15 o                         
  -7   1   7       9107.50      10523.57       290.90 o                         
  -6   1   7       2686.33       2629.75        80.07 o                         
  -5   1   7        620.95        736.71        43.14 o                         
  -4   1   7       5015.76       6079.44       126.32 o                         
  -3   1   7       1521.03       1489.74        69.91 o                         
  -2   1   7       3276.82       3821.32       132.62 o                         
  -1   1   7       2388.69       2360.23        78.46 o                         
   0   1   7       1336.68       1466.19        54.78 o                         
   1   1   7       2483.88       2386.47        85.89 o                         
   2   1   7       5907.43       5540.06       254.96 o                         
   3   1   7         92.26        103.09        15.15 o                         
   4   1   7         75.60         73.14        13.38 o                         
   5   1   7       3347.67       2922.75        86.10 o                         
   6   1   7       3965.35       3686.95        75.39 o                         
   7   1   7       1323.20       1230.48        54.78 o                         
   8   1   7       2308.36       2207.07        51.31 o                         
   9   1   7        897.04        896.63        21.65 o                         
  10   1   7        482.89        477.36        13.96 o                         
  11   1   7         82.41         58.40         6.65 o                         
  12   1   7        174.98        167.96        10.03 o                         
  13   1   7         89.74         92.10        11.65 o                         
 -18   2   7         82.42         82.00        10.43 o                         
 -17   2   7        472.00        447.14        14.80 o                         
 -16   2   7       1064.34       1143.24        34.98 o                         
 -15   2   7        106.29         99.30         9.92 o                         
 -14   2   7        258.74        256.05        13.29 o                         
 -13   2   7        274.34        312.18        15.04 o                         
 -12   2   7        187.06        166.52        10.98 o                         
 -11   2   7        820.39        837.05        23.59 o                         
 -10   2   7         32.34         40.41         7.62 o                         
  -9   2   7         17.56         39.34         5.64 o                         
  -8   2   7        286.34        256.71        47.90 o                         
  -7   2   7        754.66        774.44        86.31 o                         
  -6   2   7         22.38          5.80         6.02 o                         
  -5   2   7        509.07        473.96        35.04 o                         
  -4   2   7       6941.07       7695.23       320.97 o                         
  -3   2   7        942.82        892.04        54.67 o                         
  -2   2   7       2954.36       3212.12       110.74 o                         
  -1   2   7       5303.74       5859.77       214.39 o                         
   0   2   7       3900.14       3580.47       120.80 o                         
   1   2   7       2331.26       2350.98        69.43 o                         
   2   2   7       1565.64       1553.39        65.17 o                         
   3   2   7       5223.77       5083.77       124.71 o                         
   4   2   7        255.21        284.19        32.59 o                         
   5   2   7          9.34          4.47         4.16 o                         
   6   2   7        331.04        349.01        12.79 o                         
   7   2   7        261.59        267.86        11.69 o                         
   8   2   7       1102.99       1008.61        23.16 o                         
   9   2   7        796.39        712.77        19.09 o                         
  10   2   7        431.37        368.68        15.50 o                         
  11   2   7        861.33        893.98        24.73 o                         
  12   2   7        554.50        604.93        17.25 o                         
  13   2   7          1.03         11.98         4.93 o                         
 -18   3   7          4.50          5.04         3.35 o                         
 -17   3   7         69.84         73.32         5.69 o                         
 -16   3   7          0.17          7.98         3.17 o                         
 -15   3   7        242.26        211.64        15.85 o                         
 -14   3   7         30.29         25.93         5.75 o                         
 -13   3   7         57.60         46.83         5.60 o                         
 -12   3   7        304.59        335.35        15.32 o                         
 -11   3   7       1615.74       1571.19        29.11 o                         
 -10   3   7       2030.55       1897.69        35.20 o                         
  -9   3   7       1565.07       1532.46        28.33 o                         
  -8   3   7       1674.61       1811.10       133.06 o                         
  -7   3   7        444.34        365.64        58.27 o                         
  -6   3   7         28.43          9.96        12.88 o                         
  -5   3   7        277.05        265.16        35.10 o                         
  -4   3   7        646.22        721.30        49.25 o                         
  -3   3   7        591.55        715.78        49.39 o                         
  -2   3   7        392.52        502.87        36.24 o                         
  -1   3   7        861.97        800.82        35.55 o                         
   0   3   7        152.99        131.35        15.27 o                         
   1   3   7       1208.01       1313.50        66.27 o                         
   2   3   7       1281.56       1374.25        67.44 o                         
   3   3   7        720.64        756.65        52.40 o                         
   4   3   7        198.63        183.03        26.80 o                         
   5   3   7       2214.23       2177.11        35.61 o                         
   6   3   7         29.68         80.53         6.79 o                         
   7   3   7        756.20        715.52        19.25 o                         
   8   3   7        104.21        110.68         7.78 o                         
   9   3   7         83.87         65.20         7.26 o                         
  10   3   7          8.11          8.76         3.16 o                         
  11   3   7        104.11        101.55         8.27 o                         
  12   3   7        362.66        338.26        15.59 o                         
  13   3   7         35.99         34.53         6.94 o                         
 -17   4   7       1741.02       1847.30        42.69 o                         
 -16   4   7       1045.20       1031.56        29.96 o                         
 -15   4   7       1111.26       1074.28        24.39 o                         
 -14   4   7        407.47        342.88        17.09 o                         
 -13   4   7       1937.85       1854.72        44.22 o                         
 -12   4   7        233.87        254.32        14.80 o                         
 -11   4   7          0.51          1.91         2.94 o                         
 -10   4   7       2133.06       2044.94        34.41 o                         
  -9   4   7        949.74        894.68        26.03 o                         
  -8   4   7       1538.46       1176.05       145.02 o                         
  -7   4   7       1314.25       1134.78       134.26 o                         
  -6   4   7        213.89        151.23        22.77 o                         
  -5   4   7       2726.06       3000.84       101.60 o                         
  -4   4   7       6030.11       6062.19       181.13 o                         
  -3   4   7       1908.54       1991.40       101.99 o                         
  -2   4   7       4648.06       4927.69       135.97 o                         
  -1   4   7      15123.33      15284.54       233.36 o                         
   0   4   7       3776.50       3908.42       113.37 o                         
   1   4   7        877.69        882.16        54.07 o                         
   2   4   7       1476.32       1435.44        71.21 o                         
   3   4   7        642.15        597.72        47.93 o                         
   4   4   7         79.29        111.76        11.56 o                         
   5   4   7        414.34        361.44        15.97 o                         
   6   4   7         11.72         13.18         5.50 o                         
   7   4   7        895.99        846.17        29.82 o                         
   8   4   7        301.05        327.03        17.68 o                         
   9   4   7        126.18        161.39        12.17 o                         
  10   4   7        216.32        256.04        14.35 o                         
  11   4   7        549.70        603.08        24.10 o                         
  12   4   7       1752.59       1882.95        35.91 o                         
  13   4   7        861.03        824.33        31.04 o                         
 -17   5   7         11.58         14.70         4.11 o                         
 -16   5   7         24.07         25.62         3.91 o                         
 -15   5   7         19.60         23.69         3.75 o                         
 -14   5   7        205.46        178.51        10.69 o                         
 -13   5   7       1094.71       1140.55        37.97 o                         
 -12   5   7         85.42         81.25         9.25 o                         
 -11   5   7        792.97        722.00        26.56 o                         
 -10   5   7        747.27        767.46        23.38 o                         
  -9   5   7       1004.11       1117.08        27.02 o                         
  -8   5   7        107.87        134.02        25.45 o                         
  -7   5   7        542.83        312.12        71.59 o                         
  -6   5   7        205.60        215.49        37.50 o                         
  -5   5   7        236.99        210.50        38.47 o                         
  -4   5   7         44.75         13.40        11.35 o                         
  -3   5   7        249.89        191.60        18.81 o                         
  -2   5   7         55.63         43.67         8.87 o                         
  -1   5   7         56.27         60.34        11.36 o                         
   0   5   7        115.47        110.47        15.33 o                         
   1   5   7        166.05        153.95        18.86 o                         
   2   5   7          3.91         15.92         7.24 o                         
   3   5   7          2.10         22.53         7.37 o                         
   4   5   7          1.31          3.32         2.91 o                         
   5   5   7       2486.33       2417.03        80.38 o                         
   6   5   7        467.02        454.17        22.81 o                         
   7   5   7        156.48        148.46        14.88 o                         
   8   5   7        128.52        111.77        14.05 o                         
   9   5   7        431.81        524.87        26.02 o                         
  10   5   7        187.26        187.64        14.82 o                         
  11   5   7         10.63         16.07         4.38 o                         
  12   5   7         36.82         38.55         6.33 o                         
  13   5   7        120.39        106.28        10.10 o                         
 -17   6   7        167.47        115.83        14.26 o                         
 -16   6   7       1529.26       1629.16        50.58 o                         
 -15   6   7        672.32        703.82        20.77 o                         
 -14   6   7        260.84        264.32        14.43 o                         
 -13   6   7       1155.42       1157.00        37.86 o                         
 -12   6   7        795.93        759.71        31.89 o                         
 -11   6   7         83.71         97.13         9.13 o                         
 -10   6   7          8.63         12.09         4.89 o                         
  -9   6   7       1339.38       1408.87        31.33 o                         
  -8   6   7       6199.16       6349.49        72.47 o                         
  -7   6   7       2689.26       2689.00        57.76 o                         
  -6   6   7       1905.63       1699.22       160.77 o                         
  -5   6   7       2103.26       1890.11        78.96 o                         
  -4   6   7       3094.55       3053.21       111.65 o                         
  -3   6   7       1030.89        987.36        47.49 o                         
  -2   6   7       2084.54       2098.97        57.28 o                         
  -1   6   7       6134.97       5751.11       180.53 o                         
   0   6   7       5670.58       5486.34       140.40 o                         
   1   6   7       1429.59       1516.25        60.24 o                         
   2   6   7       7058.40       6897.04       140.34 o                         
   3   6   7       7293.86       7334.81       151.09 o                         
   4   6   7        110.14        105.90        14.14 o                         
   5   6   7        873.29        797.08        35.58 o                         
   6   6   7         31.69         19.64         5.17 o                         
   7   6   7        182.71        155.37        15.14 o                         
   8   6   7        379.83        361.30        21.93 o                         
   9   6   7         36.10         77.68        10.62 o                         
  10   6   7        146.57        172.47        13.75 o                         
  11   6   7        112.42        123.43        10.44 o                         
  12   6   7        318.93        361.84        14.38 o                         
 -16   7   7        284.87        250.12        12.61 o                         
 -15   7   7         29.59         28.33         4.11 o                         
 -14   7   7       1121.88       1173.28        28.77 o                         
 -13   7   7        629.51        703.40        28.49 o                         
 -12   7   7        423.19        430.61        23.62 o                         
 -11   7   7       2319.23       2476.10        63.58 o                         
 -10   7   7       7565.12       7542.92       170.59 o                         
  -9   7   7         40.45         70.25         8.15 o                         
  -8   7   7       8613.08       8486.14       201.57 o                         
  -7   7   7       8094.65       8196.90       134.19 o                         
  -6   7   7      10624.68      10472.84       123.06 o                         
  -5   7   7        171.31        169.19        17.89 o                         
  -4   7   7         14.90         39.00        12.63 o                         
  -3   7   7       1100.20       1036.38        56.85 o                         
  -2   7   7        537.18        585.72        39.39 o                         
  -1   7   7        348.38        245.70        28.73 o                         
   0   7   7        476.32        364.46        30.42 o                         
   1   7   7        885.40        987.05        32.34 o                         
   2   7   7       4099.12       3852.65       100.47 o                         
   3   7   7       7617.13       7073.36       275.24 o                         
   4   7   7       3178.45       3143.18       143.71 o                         
   5   7   7       1628.76       1547.19        73.39 o                         
   6   7   7        561.05        539.85        27.31 o                         
   7   7   7          9.50         22.56         6.62 o                         
   8   7   7        433.74        414.01        28.68 o                         
   9   7   7        897.57        860.75        31.27 o                         
  10   7   7       1469.69       1488.76        37.77 o                         
  11   7   7        566.38        621.99        21.40 o                         
  12   7   7        729.56        714.91        18.18 o                         
 -16   8   7         41.60         32.34         8.07 o                         
 -15   8   7         46.53         46.37         5.78 o                         
 -14   8   7         24.06         22.50         4.11 o                         
 -13   8   7          0.48          8.70         4.11 o                         
 -12   8   7          3.54          6.91         4.26 o                         
 -11   8   7        289.27        311.34        20.13 o                         
 -10   8   7        456.44        495.88        21.62 o                         
  -9   8   7       2077.59       2163.66        71.84 o                         
  -8   8   7       1805.70       1565.25        35.43 o                         
  -7   8   7        779.57        718.82        21.81 o                         
  -6   8   7        905.90        916.79        36.39 o                         
  -5   8   7         43.70         72.40         8.65 o                         
  -4   8   7        445.09        428.74        20.79 o                         
  -3   8   7       1162.09       1178.66        26.10 o                         
  -2   8   7         43.74         34.84         5.60 o                         
  -1   8   7        219.48        166.59        12.36 o                         
   0   8   7         13.83         12.34         7.02 o                         
   1   8   7        267.32        270.77        15.87 o                         
   2   8   7       1550.91       1537.84        59.49 o                         
   3   8   7       2224.25       2343.60        64.02 o                         
   4   8   7          3.96         12.49         4.92 o                         
   5   8   7        137.94        172.98        15.20 o                         
   6   8   7        318.67        292.13        19.72 o                         
   7   8   7          1.46          2.08         5.08 o                         
   8   8   7         40.31         48.20         8.26 o                         
   9   8   7        221.44        227.39        15.55 o                         
  10   8   7        652.66        719.17        29.18 o                         
  11   8   7        319.37        359.27        14.84 o                         
  12   8   7          0.51          4.61         2.68 o                         
 -16   9   7         74.14         84.73        10.88 o                         
 -15   9   7         74.86         89.38         9.10 o                         
 -14   9   7        363.49        367.15        44.89 o                         
 -13   9   7       2095.54       2081.34        60.87 o                         
 -12   9   7        646.17        647.58        36.99 o                         
 -11   9   7       1647.20       1672.45        44.76 o                         
 -10   9   7        379.12        433.76        19.56 o                         
  -9   9   7       1404.53       1320.66        39.78 o                         
  -8   9   7        745.22        680.41        27.24 o                         
  -7   9   7       6630.67       6457.63        76.05 o                         
  -6   9   7       3392.47       3413.05        60.60 o                         
  -5   9   7        901.06        930.42        26.97 o                         
  -4   9   7       1311.92       1295.97        44.72 o                         
  -3   9   7        565.07        523.02        20.15 o                         
  -2   9   7        696.28        605.62        19.10 o                         
  -1   9   7        344.38        302.95        12.90 o                         
   0   9   7        112.79        122.51        10.13 o                         
   1   9   7       1767.50       1697.98        42.80 o                         
   2   9   7       2027.93       1867.53        62.24 o                         
   3   9   7        662.67        717.03        31.44 o                         
   4   9   7        734.81        787.78        33.27 o                         
   5   9   7       3431.41       3719.60        68.23 o                         
   6   9   7       1009.26       1012.78        35.43 o                         
   7   9   7        131.28        184.95        14.79 o                         
   8   9   7        697.53        713.31        32.60 o                         
   9   9   7       1133.00       1139.95        31.72 o                         
  10   9   7        244.93        289.00        14.25 o                         
  11   9   7          4.73          2.93         2.05 o                         
 -15  10   7          4.09          1.82         7.42 o                         
 -14  10   7         35.33         48.55        15.78 o                         
 -13  10   7       1255.32       1244.31       128.06 o                         
 -12  10   7          4.25          0.30         3.80 o                         
 -11  10   7        202.71        184.34        47.52 o                         
 -10  10   7       1080.79       1066.30        45.19 o                         
  -9  10   7       1249.00       1222.71        39.15 o                         
  -8  10   7         95.21        102.77        11.64 o                         
  -7  10   7       1879.72       2047.86        44.84 o                         
  -6  10   7        682.28        768.06        26.42 o                         
  -5  10   7        936.85        870.57        25.64 o                         
  -4  10   7       5180.67       5185.92        84.05 o                         
  -3  10   7       1697.08       1628.12        58.37 o                         
  -2  10   7        129.52        125.00        13.38 o                         
  -1  10   7       2228.22       2238.42        41.93 o                         
   0  10   7       1805.57       1826.75        39.90 o                         
   1  10   7          4.33         13.82         4.68 o                         
   2  10   7       1417.16       1387.58        57.68 o                         
   3  10   7         21.79         26.02         6.71 o                         
   4  10   7         82.19         74.54        11.59 o                         
   5  10   7        214.63        262.98        17.88 o                         
   6  10   7         73.25        101.49        14.77 o                         
   7  10   7        363.21        354.46        22.08 o                         
   8  10   7         37.28         34.79         5.81 o                         
   9  10   7          7.84         10.37         5.18 o                         
  10  10   7          7.62          6.24         2.28 o                         
 -14  11   7        118.75        148.99        22.96 o                         
 -13  11   7         88.58        128.16        18.66 o                         
 -12  11   7         74.48         49.06         8.58 o                         
 -11  11   7          1.59         -0.37         4.30 o                         
 -10  11   7        122.21         99.63        15.02 o                         
  -9  11   7        493.83        493.61        24.49 o                         
  -8  11   7       1365.37       1315.30        41.07 o                         
  -7  11   7       1531.39       1537.00        53.53 o                         
  -6  11   7       2202.02       2181.11        58.69 o                         
  -5  11   7       1013.53        899.31        27.14 o                         
  -4  11   7        296.04        262.11        14.19 o                         
  -3  11   7          1.55          5.70         4.05 o                         
  -2  11   7        525.43        559.68        27.04 o                         
  -1  11   7         96.79        160.56        16.04 o                         
   0  11   7       1600.72       1653.88        42.46 o                         
   1  11   7        270.27        224.37        16.56 o                         
   2  11   7          3.37          1.42         5.30 o                         
   3  11   7         53.57         79.35        10.93 o                         
   4  11   7        258.56        317.75        17.07 o                         
   5  11   7         51.22         51.26         7.59 o                         
   6  11   7        272.66        310.64        23.00 o                         
   7  11   7        115.65        133.58         9.88 o                         
   8  11   7        811.10        851.03        23.38 o                         
   9  11   7        246.67        251.35        14.02 o                         
  10  11   7         70.06         78.26         7.12 o                         
 -14  12   7        659.30        651.40        28.34 o                         
 -13  12   7        793.49        886.85        30.00 o                         
 -12  12   7        217.15        239.67        25.38 o                         
 -11  12   7         30.34         36.86        16.67 o                         
 -10  12   7         99.68         58.82         7.93 o                         
  -9  12   7         33.49         33.29         6.91 o                         
  -8  12   7        144.59        142.63        13.35 o                         
  -7  12   7        725.56        694.27        31.01 o                         
  -6  12   7          5.44          9.15         3.96 o                         
  -5  12   7        101.96        112.93        11.91 o                         
  -4  12   7       2233.10       2286.97        61.20 o                         
  -3  12   7        625.82        709.58        26.50 o                         
  -2  12   7       1245.05       1171.82        44.90 o                         
  -1  12   7       1780.93       1682.59        54.39 o                         
   0  12   7        211.82        200.35        20.60 o                         
   1  12   7        131.99        161.44        14.13 o                         
   2  12   7        583.74        616.91        26.13 o                         
   3  12   7       1384.96       1344.68        37.18 o                         
   4  12   7        579.59        595.44        34.45 o                         
   5  12   7          0.18          3.59         3.06 o                         
   6  12   7          0.43          3.09         2.62 o                         
   7  12   7        531.72        526.20        16.90 o                         
   8  12   7        606.78        592.68        20.15 o                         
   9  12   7        410.62        426.20        31.08 o                         
 -13  13   7         24.50         29.92         4.36 o                         
 -12  13   7        835.25        797.14        27.86 o                         
 -11  13   7        415.48        421.09        27.29 o                         
 -10  13   7         41.76         41.32         5.21 o                         
  -9  13   7        111.56        125.11         9.83 o                         
  -8  13   7          0.14          3.17         2.96 o                         
  -7  13   7         10.26          4.43         3.97 o                         
  -6  13   7         97.92         77.92        11.84 o                         
  -5  13   7        113.72        130.01        14.58 o                         
  -4  13   7        234.40        165.56        14.07 o                         
  -3  13   7        980.68        915.55        32.69 o                         
  -2  13   7         75.88         47.12        10.31 o                         
  -1  13   7        798.32        748.48        42.80 o                         
   0  13   7        448.85        481.37        30.40 o                         
   1  13   7          8.54          5.75         8.20 o                         
   2  13   7         43.12         60.83        13.34 o                         
   3  13   7         29.81         32.02         9.95 o                         
   4  13   7        597.95        589.27        24.38 o                         
   5  13   7          5.07          9.07         3.82 o                         
   6  13   7        376.91        338.27        25.10 o                         
   7  13   7         37.23         26.67         9.87 o                         
   8  13   7        126.43        136.91        11.79 o                         
 -12  14   7          8.33          5.76         3.18 o                         
 -11  14   7        101.76        127.98        10.59 o                         
 -10  14   7        255.17        215.24        11.68 o                         
  -9  14   7         21.41         33.89         5.01 o                         
  -8  14   7        229.65        192.52        11.59 o                         
  -7  14   7         13.65          8.11         3.90 o                         
  -6  14   7       1066.57       1117.74        35.74 o                         
  -5  14   7       2632.91       2723.30        85.88 o                         
  -4  14   7       2674.65       2822.16        86.55 o                         
  -3  14   7       1121.64       1124.41        34.15 o                         
  -2  14   7       2795.98       2955.30        76.00 o                         
  -1  14   7       4483.65       4897.40       123.74 o                         
   0  14   7       1491.38       1590.91        49.42 o                         
   1  14   7       2076.35       2046.60        92.48 o                         
   2  14   7       1643.16       1631.08        85.54 o                         
   3  14   7        308.40        299.07        25.45 o                         
   4  14   7         24.03         17.16         7.59 o                         
   5  14   7         51.95         69.59        11.98 o                         
   6  14   7        668.87        671.23        30.39 o                         
   7  14   7         50.81         54.30         7.49 o                         
 -10  15   7       1676.59       1762.13        52.55 o                         
  -9  15   7        189.59        175.97        11.74 o                         
  -8  15   7         42.30         37.82         6.96 o                         
  -7  15   7        456.09        449.87        26.00 o                         
  -6  15   7        558.22        495.93        25.36 o                         
  -5  15   7          2.30         19.72         8.35 o                         
  -4  15   7         75.52        109.61        13.13 o                         
  -3  15   7        313.23        330.65        21.66 o                         
  -2  15   7          0.98         10.76         5.75 o                         
  -1  15   7        140.66        210.66        18.64 o                         
   0  15   7        319.71        375.48        23.62 o                         
   1  15   7        104.65         65.16        10.46 o                         
   2  15   7        578.03        591.77        32.86 o                         
   3  15   7        344.99        353.11        24.10 o                         
   4  15   7        185.21        171.84        15.94 o                         
   5  15   7        521.06        526.16        24.59 o                         
   6  15   7       1521.60       1513.59        70.63 o                         
  -9  16   7          0.27          7.24         3.87 o                         
  -8  16   7          0.91         -2.84         4.84 o                         
  -7  16   7         13.46          6.61         5.83 o                         
  -6  16   7          4.01         17.13         4.23 o                         
  -5  16   7        295.15        314.97        19.38 o                         
  -4  16   7        315.97        308.67        31.18 o                         
  -3  16   7          5.21         10.05         4.47 o                         
  -2  16   7          1.60         11.43         5.27 o                         
  -1  16   7          7.35          3.34         5.15 o                         
   0  16   7         39.20         31.69         6.89 o                         
   1  16   7        114.75        114.56        13.01 o                         
   2  16   7        170.12        163.38        14.55 o                         
   3  16   7          5.41         17.17         5.09 o                         
   4  16   7        229.57        217.70        13.77 o                         
  -6  17   7        297.68        259.09        19.08 o                         
  -5  17   7        416.64        406.09        16.60 o                         
  -4  17   7        587.15        508.50        19.99 o                         
  -3  17   7        158.16        119.63        15.70 o                         
  -2  17   7        211.26        235.83        21.99 o                         
  -1  17   7        165.40        163.27        12.88 o                         
   0  17   7         61.16         71.81         8.41 o                         
   1  17   7        774.04        856.69        27.05 o                         
   2  17   7        414.66        451.09        31.44 o                         
 -17   0   8       1657.79       1712.34        58.41 o                         
 -16   0   8       1518.92       1522.33        46.94 o                         
 -15   0   8       3796.54       3700.44        81.03 o                         
 -14   0   8      11909.05      11728.92       153.14 o                         
 -13   0   8       3898.07       3934.02        74.73 o                         
 -12   0   8        606.82        711.26        31.88 o                         
 -11   0   8       2140.37       1906.54        43.43 o                         
 -10   0   8       1359.33       1277.74        39.66 o                         
  -9   0   8         86.90        111.42        11.12 o                         
  -8   0   8        873.31        935.27       141.29 o                         
  -7   0   8        249.00        146.03        57.56 o                         
  -6   0   8        670.63        679.25        65.53 o                         
  -5   0   8        145.22        168.07        36.08 o                         
  -4   0   8       2831.16       3478.36       191.49 o                         
  -3   0   8        999.77       1292.07       118.75 o                         
  -2   0   8       3268.36       2896.31       267.84 o                         
  -1   0   8       8399.89       9269.60       511.05 o                         
   0   0   8       7335.05       7578.07       647.99 o                         
   1   0   8       2894.63       2658.39       106.91 o                         
   2   0   8       2938.38       3234.85       205.26 o                         
   3   0   8       3869.16       3807.80        82.29 o                         
   4   0   8       4588.13       3990.42       242.54 o                         
   5   0   8       2004.75       1975.00        71.09 o                         
   6   0   8       3668.05       3318.07       488.83 o                         
   7   0   8        258.11        216.77        20.93 o                         
   8   0   8          0.27          7.83         4.98 o                         
   9   0   8         15.89         34.07         8.79 o                         
  10   0   8        394.65        352.89        20.50 o                         
  11   0   8        244.94        243.87        25.51 o                         
  12   0   8        540.58        547.16        26.30 o                         
 -18   1   8         13.69         31.52         6.12 o                         
 -17   1   8         60.99         78.20         7.16 o                         
 -16   1   8          3.66         10.44         4.10 o                         
 -15   1   8        187.90        158.87        13.09 o                         
 -14   1   8         22.70         20.25         4.34 o                         
 -13   1   8        977.76        877.72        24.86 o                         
 -12   1   8        569.16        584.57        20.33 o                         
 -11   1   8        928.39        870.94        20.61 o                         
 -10   1   8        233.09        227.67        12.41 o                         
  -9   1   8        759.93        848.75        27.62 o                         
  -8   1   8       1726.08       1944.70       192.42 o                         
  -7   1   8       3152.42       3715.09       285.32 o                         
  -6   1   8        744.41        661.40        45.21 o                         
  -5   1   8       3231.50       3751.05       119.89 o                         
  -4   1   8       3282.07       3882.53       161.50 o                         
  -3   1   8       3029.65       3691.76       142.02 o                         
  -2   1   8       1415.18       1900.15        60.30 o                         
  -1   1   8       2663.44       3013.93        99.66 o                         
   0   1   8         32.20          9.88         5.04 o                         
   1   1   8        926.26        964.09        45.39 o                         
   2   1   8          1.13         29.76        10.96 o                         
   3   1   8          0.03         13.84         4.67 o                         
   4   1   8         21.42         29.30         5.89 o                         
   5   1   8         11.37         31.93         4.92 o                         
   6   1   8          8.36         18.72         5.36 o                         
   7   1   8         12.66          9.84         3.28 o                         
   8   1   8          9.58          4.61         5.03 o                         
   9   1   8        109.14        118.80         9.40 o                         
  10   1   8          4.32          6.28         2.58 o                         
  11   1   8        188.19        176.89        10.56 o                         
  12   1   8         22.46         15.05         3.54 o                         
 -17   2   8       1121.75       1121.38        22.44 o                         
 -16   2   8        483.17        480.99        21.03 o                         
 -15   2   8        503.81        515.80        21.06 o                         
 -14   2   8        976.15       1014.05        25.74 o                         
 -13   2   8        390.38        385.03        16.43 o                         
 -12   2   8         97.81         59.67         5.79 o                         
 -11   2   8         72.44         79.81         6.89 o                         
 -10   2   8         59.31         75.49         6.14 o                         
  -9   2   8        205.48        224.00        10.34 o                         
  -8   2   8        481.31        497.49        17.80 o                         
  -7   2   8        384.43        389.31       107.18 o                         
  -6   2   8        475.14        482.57        55.71 o                         
  -5   2   8       1150.38       1023.65        62.58 o                         
  -4   2   8        577.56        479.30        45.02 o                         
  -3   2   8       2950.15       3211.31       117.44 o                         
  -2   2   8       6376.47       7119.35       127.51 o                         
  -1   2   8       6606.80       6772.69       272.00 o                         
   0   2   8        684.89        629.59        35.89 o                         
   1   2   8       4560.64       4838.70       168.64 o                         
   2   2   8       4745.98       4576.73       149.71 o                         
   3   2   8       2649.23       2567.80        51.59 o                         
   4   2   8        158.59        175.93        11.99 o                         
   5   2   8          8.69         18.87         5.25 o                         
   6   2   8        477.37        501.23        22.70 o                         
   7   2   8        154.16        134.87         9.24 o                         
   8   2   8         60.43         59.60         9.48 o                         
   9   2   8         18.65          5.21         2.65 o                         
  10   2   8        345.63        337.33        16.47 o                         
  11   2   8        276.78        263.93        12.57 o                         
  12   2   8        342.61        362.14        31.63 o                         
 -17   3   8        476.54        431.09        13.05 o                         
 -16   3   8        511.89        474.75        16.99 o                         
 -15   3   8         17.14         25.26         6.55 o                         
 -14   3   8         45.47         47.85         6.26 o                         
 -13   3   8          7.77          4.81         3.22 o                         
 -12   3   8       1260.02       1256.23        29.40 o                         
 -11   3   8       3880.67       3576.70        52.25 o                         
 -10   3   8       1314.60       1247.81        27.10 o                         
  -9   3   8       1458.08       1445.95        35.60 o                         
  -8   3   8       4050.74       4110.06        45.98 o                         
  -7   3   8       5801.91       6280.35       344.82 o                         
  -6   3   8       2631.90       2733.91       115.97 o                         
  -5   3   8       1633.94       1762.41       106.16 o                         
  -4   3   8       6002.04       6402.37       162.30 o                         
  -3   3   8       1328.33       1322.76        64.03 o                         
  -2   3   8         91.75         80.42        12.39 o                         
  -1   3   8        426.14        404.58        28.09 o                         
   0   3   8          8.23         30.58         8.59 o                         
   1   3   8       3942.56       4101.71       130.38 o                         
   2   3   8       4905.86       5620.25       184.64 o                         
   3   3   8       1462.22       1470.48        33.84 o                         
   4   3   8       1575.11       1587.53        36.14 o                         
   5   3   8       1478.84       1350.93        34.03 o                         
   6   3   8        909.42        999.54        30.42 o                         
   7   3   8        776.43        653.68        24.29 o                         
   8   3   8       2628.65       2528.26        46.19 o                         
   9   3   8       1400.65       1427.49        41.13 o                         
  10   3   8        579.70        555.81        23.51 o                         
  11   3   8        686.91        607.32        24.37 o                         
  12   3   8        485.15        499.43        17.38 o                         
 -17   4   8        103.29        126.46        14.00 o                         
 -16   4   8         20.55         24.48         3.84 o                         
 -15   4   8         28.86         41.91         6.15 o                         
 -14   4   8         69.38         82.46        10.46 o                         
 -13   4   8          3.49          9.77         3.85 o                         
 -12   4   8          0.70         10.44         3.16 o                         
 -11   4   8         77.38         82.09         7.09 o                         
 -10   4   8        429.48        398.41        16.94 o                         
  -9   4   8       4670.73       4691.96        59.23 o                         
  -8   4   8       2559.89       2518.99        36.46 o                         
  -7   4   8        177.86        137.18        14.09 o                         
  -6   4   8         10.70          5.10         9.20 o                         
  -5   4   8        209.66        211.52        30.45 o                         
  -4   4   8         18.10         33.08        10.61 o                         
  -3   4   8        213.89        221.66        27.33 o                         
  -2   4   8        439.22        440.31        39.11 o                         
  -1   4   8        388.51        438.71        39.08 o                         
   0   4   8         83.56         58.19        16.32 o                         
   1   4   8        279.23        351.65        37.77 o                         
   2   4   8        144.61        146.80        12.85 o                         
   3   4   8          2.86          0.95         3.40 o                         
   4   4   8        302.29        281.36        14.21 o                         
   5   4   8        511.10        516.47        19.74 o                         
   6   4   8         34.92         23.73         5.42 o                         
   7   4   8          3.83         13.87         3.87 o                         
   8   4   8        239.49        240.53        18.09 o                         
   9   4   8         30.77         32.63         7.09 o                         
  10   4   8         31.38         19.39         5.73 o                         
  11   4   8         32.94         28.38         4.78 o                         
  12   4   8         75.81         73.06         6.67 o                         
 -17   5   8          8.29         13.58         3.91 o                         
 -16   5   8        149.74        143.69        10.34 o                         
 -15   5   8        304.41        318.06        17.43 o                         
 -14   5   8        208.93        206.45        12.81 o                         
 -13   5   8         19.69         21.38         5.86 o                         
 -12   5   8         77.02         87.80        10.14 o                         
 -11   5   8        627.76        708.70        21.75 o                         
 -10   5   8        764.15        710.57        23.22 o                         
  -9   5   8        492.12        565.26        19.71 o                         
  -8   5   8       5971.65       5916.21        74.58 o                         
  -7   5   8       8459.72       8283.51       101.52 o                         
  -6   5   8       6174.51       6306.56        75.07 o                         
  -5   5   8       8514.17       9004.37       353.12 o                         
  -4   5   8       6470.34       7149.76       271.51 o                         
  -3   5   8       2847.34       2870.07       113.20 o                         
  -2   5   8         20.53         26.84        12.13 o                         
  -1   5   8        283.12        276.31        31.70 o                         
   0   5   8        325.63        372.16        47.48 o                         
   1   5   8       1688.41       1858.79        55.91 o                         
   2   5   8       1255.70       1195.96        31.56 o                         
   3   5   8        858.02        876.05        24.79 o                         
   4   5   8        104.82         86.71         8.11 o                         
   5   5   8       2037.70       1994.62        46.69 o                         
   6   5   8        848.55        842.92        34.16 o                         
   7   5   8        717.38        736.81        43.91 o                         
   8   5   8       2709.69       2685.88        83.82 o                         
   9   5   8        306.44        390.26        26.85 o                         
  10   5   8        323.50        293.54        16.49 o                         
  11   5   8        406.42        364.32        15.52 o                         
  12   5   8        278.44        269.67        11.78 o                         
 -17   6   8        648.77        725.10        31.56 o                         
 -16   6   8         86.91         82.53        11.46 o                         
 -15   6   8        118.81        142.53         8.98 o                         
 -14   6   8        473.81        538.24        24.17 o                         
 -13   6   8        953.72        912.57        33.57 o                         
 -12   6   8          0.12          4.87         3.29 o                         
 -11   6   8          2.88          5.67         3.97 o                         
 -10   6   8        585.42        576.61        18.83 o                         
  -9   6   8        204.92        226.40        13.74 o                         
  -8   6   8        367.01        373.95        16.13 o                         
  -7   6   8        936.72        972.81        23.48 o                         
  -6   6   8        203.66        233.15         9.93 o                         
  -5   6   8       5118.74       5237.66        85.83 o                         
  -4   6   8       1642.69       1563.35        82.49 o                         
  -3   6   8        156.08         88.87        20.53 o                         
  -2   6   8       1989.57       1818.71        98.54 o                         
  -1   6   8       4774.31       5052.94       119.39 o                         
   0   6   8        469.67        497.34        22.54 o                         
   1   6   8        538.35        480.03        17.89 o                         
   2   6   8       1088.40       1095.31        43.94 o                         
   3   6   8        290.47        272.18        14.92 o                         
   4   6   8        316.91        322.41        22.41 o                         
   5   6   8       1837.18       1861.51        64.46 o                         
   6   6   8        926.17        987.03        46.97 o                         
   7   6   8         54.93         34.65         8.64 o                         
   8   6   8        325.58        388.76        21.79 o                         
   9   6   8         15.39          1.02         4.00 o                         
  10   6   8        184.74        161.52        11.95 o                         
  11   6   8        333.10        415.79        15.69 o                         
 -16   7   8          1.51          4.36         2.53 o                         
 -15   7   8         12.01          9.29         2.87 o                         
 -14   7   8          0.39         18.71         4.37 o                         
 -13   7   8        141.79        145.36        19.86 o                         
 -12   7   8          1.89          3.91         3.77 o                         
 -11   7   8          4.60         14.84         4.71 o                         
 -10   7   8       2244.53       2072.54        39.65 o                         
  -9   7   8       5847.38       5873.09        58.75 o                         
  -8   7   8       1456.12       1400.09        35.13 o                         
  -7   7   8       1479.41       1400.91        29.21 o                         
  -6   7   8       1358.74       1297.99        30.56 o                         
  -5   7   8       1672.94       1695.07        30.17 o                         
  -4   7   8       2025.81       1924.05        35.38 o                         
  -3   7   8        789.03        646.04        19.33 o                         
  -2   7   8        644.05        635.61        24.13 o                         
  -1   7   8        187.27        224.41        12.09 o                         
   0   7   8         17.51         14.70         5.42 o                         
   1   7   8          6.84          6.53         2.97 o                         
   2   7   8        587.30        592.47        18.85 o                         
   3   7   8         45.58         47.55         8.92 o                         
   4   7   8        636.61        705.49        40.67 o                         
   5   7   8        422.81        464.71        35.43 o                         
   6   7   8        141.50        176.31        15.32 o                         
   7   7   8         11.68         15.54         6.09 o                         
   8   7   8        111.68        118.44        11.72 o                         
   9   7   8        128.86        122.51        11.07 o                         
  10   7   8         16.69         21.40         4.46 o                         
  11   7   8         72.08         57.93         6.39 o                         
 -16   8   8       1444.69       1565.10        49.65 o                         
 -15   8   8        827.94        727.35        18.35 o                         
 -14   8   8       1129.73       1200.53        30.45 o                         
 -13   8   8       1696.38       1821.50        56.84 o                         
 -12   8   8        398.13        400.91        21.96 o                         
 -11   8   8        199.69        214.43        14.01 o                         
 -10   8   8       2277.37       2162.87        45.11 o                         
  -9   8   8        468.75        416.49        20.03 o                         
  -8   8   8        506.23        508.04        20.86 o                         
  -7   8   8       1916.98       1907.90        38.14 o                         
  -6   8   8         10.06         21.97         3.96 o                         
  -5   8   8        807.13        749.51        19.89 o                         
  -4   8   8       1750.75       1599.78        31.83 o                         
  -3   8   8       2388.32       2352.01        34.11 o                         
  -2   8   8       3218.71       3304.78        44.36 o                         
  -1   8   8       6223.93       6239.34        97.35 o                         
   0   8   8       3434.82       3450.45        54.30 o                         
   1   8   8       1970.53       1887.77        73.70 o                         
   2   8   8       2512.00       2458.55        42.41 o                         
   3   8   8       1093.18       1215.65        34.59 o                         
   4   8   8        103.93         99.68        10.98 o                         
   5   8   8        388.49        408.92        23.26 o                         
   6   8   8        432.12        458.40        24.10 o                         
   7   8   8         61.85         66.29         8.99 o                         
   8   8   8          5.02          5.95         5.67 o                         
   9   8   8         17.70         13.76         4.23 o                         
  10   8   8        109.31        108.44         8.40 o                         
  11   8   8        211.08        242.52        23.66 o                         
 -15   9   8       1000.85       1015.20       144.26 o                         
 -14   9   8        207.29        196.42        10.51 o                         
 -13   9   8          6.99          5.41         3.04 o                         
 -12   9   8          2.01          5.49         3.78 o                         
 -11   9   8        152.65        150.43        16.10 o                         
 -10   9   8         62.13         56.20         7.41 o                         
  -9   9   8        132.50        104.06        11.62 o                         
  -8   9   8        823.70        843.88        32.37 o                         
  -7   9   8        816.34        839.93        27.84 o                         
  -6   9   8        204.46        226.74        14.66 o                         
  -5   9   8       1403.03       1365.90        43.04 o                         
  -4   9   8       1915.68       1864.47        41.55 o                         
  -3   9   8        308.38        281.56        13.11 o                         
  -2   9   8          2.91          7.99         5.27 o                         
  -1   9   8         20.13         20.98         3.53 o                         
   0   9   8         20.23         16.33         5.16 o                         
   1   9   8        537.24        577.80        31.85 o                         
   2   9   8        605.32        631.13        22.57 o                         
   3   9   8        721.36        735.80        25.02 o                         
   4   9   8         68.80         93.22        12.06 o                         
   5   9   8          3.04          2.32         3.97 o                         
   6   9   8          5.84         14.94         5.06 o                         
   7   9   8          6.20         17.89         4.86 o                         
   8   9   8          7.40          8.04         3.60 o                         
   9   9   8          7.38         16.54         3.79 o                         
  10   9   8          0.79          6.10         2.78 o                         
 -15  10   8         91.36         94.76        11.91 o                         
 -14  10   8        555.75        611.44        61.89 o                         
 -13  10   8        716.95        673.08        46.34 o                         
 -12  10   8       1103.54       1061.42        61.89 o                         
 -11  10   8        234.87        202.12        14.38 o                         
 -10  10   8         12.57         12.41         3.74 o                         
  -9  10   8        338.59        349.84        17.20 o                         
  -8  10   8        750.90        696.38        28.84 o                         
  -7  10   8        278.60        320.03        17.97 o                         
  -6  10   8        604.92        673.28        26.10 o                         
  -5  10   8        848.88        812.87        29.03 o                         
  -4  10   8       1026.01        990.07        30.58 o                         
  -3  10   8        370.17        413.01        24.41 o                         
  -2  10   8        989.02        917.24        26.06 o                         
  -1  10   8       3209.87       3287.29        57.55 o                         
   0  10   8       2014.50       2018.94        47.26 o                         
   1  10   8       5007.88       4895.44        98.81 o                         
   2  10   8       3156.19       3250.27        75.66 o                         
   3  10   8        564.84        583.38        22.20 o                         
   4  10   8       1375.70       1602.83        38.97 o                         
   5  10   8        333.20        309.82        20.39 o                         
   6  10   8        102.68        106.03        11.37 o                         
   7  10   8         34.98         61.74         6.97 o                         
   8  10   8          8.03         20.91         4.53 o                         
   9  10   8          1.62          8.93         2.72 o                         
 -14  11   8        318.60        307.90        36.42 o                         
 -13  11   8        483.98        420.20        58.83 o                         
 -12  11   8       1303.86       1400.74       110.74 o                         
 -11  11   8       2521.85       2654.06       134.79 o                         
 -10  11   8        698.07        704.91        34.78 o                         
  -9  11   8        125.25        120.20        15.33 o                         
  -8  11   8        951.80       1034.55        45.60 o                         
  -7  11   8        497.92        510.61        21.99 o                         
  -6  11   8        545.52        503.55        22.17 o                         
  -5  11   8        927.06       1016.64        31.85 o                         
  -4  11   8        201.61        239.05        15.88 o                         
  -3  11   8         12.74         17.70         4.65 o                         
  -2  11   8         56.19         31.11         8.84 o                         
  -1  11   8       1353.37       1342.00        48.65 o                         
   0  11   8         51.11         56.70         9.25 o                         
   1  11   8       1949.31       1948.36        46.10 o                         
   2  11   8       1497.88       1505.45        40.51 o                         
   3  11   8        270.12        250.06        17.45 o                         
   4  11   8       1912.56       1947.95        42.42 o                         
   5  11   8       1591.83       1833.70        37.44 o                         
   6  11   8        490.02        477.25        21.29 o                         
   7  11   8        886.65        909.33        33.95 o                         
   8  11   8       2083.63       2354.31        46.46 o                         
   9  11   8        499.94        586.09        34.09 o                         
 -13  12   8        361.87        337.41        24.42 o                         
 -12  12   8        647.21        554.50        18.54 o                         
 -11  12   8        337.39        336.26        16.86 o                         
 -10  12   8         81.31         55.12         7.71 o                         
  -9  12   8        139.27        124.66        14.83 o                         
  -8  12   8          0.78          7.47         7.09 o                         
  -7  12   8         58.27         41.38         7.33 o                         
  -6  12   8          0.43          8.97         5.32 o                         
  -5  12   8        723.25        811.57        27.33 o                         
  -4  12   8        156.34        180.86        13.34 o                         
  -3  12   8        169.95        107.97        10.62 o                         
  -2  12   8        263.72        233.55        20.77 o                         
  -1  12   8        264.33        284.12        23.06 o                         
   0  12   8          4.33         12.28        13.32 o                         
   1  12   8         53.25         51.90        10.02 o                         
   2  12   8        249.66        211.05        15.58 o                         
   3  12   8        536.81        538.42        25.37 o                         
   4  12   8        344.38        375.47        20.38 o                         
   5  12   8        291.05        304.68        16.95 o                         
   6  12   8          3.95         12.23         3.47 o                         
   7  12   8         34.90         41.23         4.05 o                         
   8  12   8          0.16         -3.20         4.79 o                         
 -12  13   8         18.34         25.78         7.17 o                         
 -11  13   8       1417.50       1317.79       180.61 o                         
 -10  13   8        718.83        672.85        34.38 o                         
  -9  13   8        743.82        715.15        31.62 o                         
  -8  13   8       2696.36       2750.62        72.31 o                         
  -7  13   8       3356.66       3424.28        65.41 o                         
  -6  13   8       1248.65       1391.06        42.98 o                         
  -5  13   8       1647.42       1745.88        49.70 o                         
  -4  13   8       1910.72       1917.82        53.02 o                         
  -3  13   8        833.76        779.89        26.19 o                         
  -2  13   8          9.97         29.51         5.86 o                         
  -1  13   8        445.33        396.77        26.46 o                         
   0  13   8         93.16        114.30        16.54 o                         
   1  13   8        422.68        434.26        27.50 o                         
   2  13   8         55.79         69.99        12.89 o                         
   3  13   8        391.76        452.13        31.31 o                         
   4  13   8        330.40        335.27        25.94 o                         
   5  13   8        176.10        222.41        19.27 o                         
   6  13   8        336.48        390.59        25.88 o                         
   7  13   8         93.07         78.26        12.78 o                         
 -11  14   8         86.99        111.41        13.18 o                         
 -10  14   8         88.01         67.88        20.00 o                         
  -9  14   8        120.82        118.58        12.08 o                         
  -8  14   8        249.47        275.55        24.41 o                         
  -7  14   8         13.33          6.09         3.73 o                         
  -6  14   8        178.51        151.33        17.86 o                         
  -5  14   8        165.55        150.61        14.24 o                         
  -4  14   8        153.69        153.06        15.69 o                         
  -3  14   8          0.32          5.49         5.97 o                         
  -2  14   8       1102.32       1311.27        43.06 o                         
  -1  14   8        824.27        860.88        43.27 o                         
   0  14   8          8.90         12.47         5.66 o                         
   1  14   8        202.20        188.60        17.70 o                         
   2  14   8        692.10        800.95        39.02 o                         
   3  14   8         10.31         17.30         7.84 o                         
   4  14   8          7.11         14.08         4.76 o                         
   5  14   8        361.89        327.34        30.79 o                         
   6  14   8        252.60        296.72        24.04 o                         
 -10  15   8        222.94        210.81        16.59 o                         
  -9  15   8        120.10        131.80        15.49 o                         
  -8  15   8        695.73        678.65        25.89 o                         
  -7  15   8        623.48        592.91        19.51 o                         
  -6  15   8       1169.95       1090.27        28.60 o                         
  -5  15   8        524.03        493.84        31.50 o                         
  -4  15   8         77.72         73.07        14.04 o                         
  -3  15   8        341.80        418.12        22.97 o                         
  -2  15   8        240.25        258.97        22.06 o                         
  -1  15   8         23.01         23.81         6.62 o                         
   0  15   8          0.03          3.76         5.07 o                         
   1  15   8          2.47         11.38         5.15 o                         
   2  15   8         22.35         10.75         4.92 o                         
   3  15   8         59.73         78.77        10.33 o                         
   4  15   8        310.23        408.19        19.89 o                         
   5  15   8        236.42        193.85        17.40 o                         
  -8  16   8         24.80         54.96         8.71 o                         
  -7  16   8         28.90         47.28         9.62 o                         
  -6  16   8          2.88         -2.99         7.15 o                         
  -5  16   8        371.35        396.28        17.53 o                         
  -4  16   8         86.39        120.02        11.31 o                         
  -3  16   8        149.26        183.75        13.87 o                         
  -2  16   8        928.80       1002.37        35.53 o                         
  -1  16   8       1025.72       1089.46        36.52 o                         
   0  16   8         23.55         33.35         7.12 o                         
   1  16   8        243.47        290.12        17.68 o                         
   2  16   8        750.22        847.20        27.62 o                         
   3  16   8        284.94        293.63        21.07 o                         
  -5  17   8        189.35        169.43        14.23 o                         
  -4  17   8         55.46         49.99         8.34 o                         
  -3  17   8         28.48         32.51         7.52 o                         
  -2  17   8         12.20         12.73         5.56 o                         
  -1  17   8        119.52        141.61        14.30 o                         
 -17   1   9        805.43        828.64        21.22 o                         
 -16   1   9        136.32        126.50        10.60 o                         
 -15   1   9        115.67        120.94         8.65 o                         
 -14   1   9         88.44         79.56         7.77 o                         
 -13   1   9        199.32        194.81        11.63 o                         
 -12   1   9         39.31         44.80         5.83 o                         
 -11   1   9          3.76         13.82         3.59 o                         
 -10   1   9         87.79         95.04         7.67 o                         
  -9   1   9       1749.97       1837.96        32.04 o                         
  -8   1   9       4194.54       4333.60        96.96 o                         
  -7   1   9       2187.22       2243.43        36.23 o                         
  -6   1   9       7345.37       8740.37       224.37 o                         
  -5   1   9       7704.65       8860.02       231.06 o                         
  -4   1   9       2612.65       2545.00       126.71 o                         
  -3   1   9       1517.34       1470.08        58.11 o                         
  -2   1   9       5045.89       5170.33       254.82 o                         
  -1   1   9       2452.87       2383.58        75.21 o                         
   0   1   9         75.83         46.42        10.16 o                         
   1   1   9        144.25        143.82        11.82 o                         
   2   1   9        481.01        439.83        17.83 o                         
   3   1   9       2244.43       2258.22        86.84 o                         
   4   1   9       2853.61       2862.84        88.97 o                         
   5   1   9          3.65         27.53         5.32 o                         
   6   1   9        288.16        249.15        26.23 o                         
   7   1   9       1047.86       1069.72        36.48 o                         
   8   1   9       1322.64       1269.27        66.99 o                         
   9   1   9        800.20        680.89        19.93 o                         
  10   1   9        436.11        387.75        12.99 o                         
  11   1   9        601.95        587.18        37.67 o                         
 -17   2   9        493.78        525.25        16.11 o                         
 -16   2   9        125.33        121.79         8.61 o                         
 -15   2   9        849.68        906.50        26.15 o                         
 -14   2   9       1425.16       1481.08        29.87 o                         
 -13   2   9         62.96         88.33         8.74 o                         
 -12   2   9        962.63        952.03        27.85 o                         
 -11   2   9       5367.03       5190.69        58.89 o                         
 -10   2   9       1235.07       1156.46        31.03 o                         
  -9   2   9          6.86         18.47         3.73 o                         
  -8   2   9       2475.06       2564.42        39.70 o                         
  -7   2   9       1563.58       1532.65        28.10 o                         
  -6   2   9       1034.77       1001.36        52.39 o                         
  -5   2   9        457.13        403.11        49.89 o                         
  -4   2   9        221.96        311.92        33.68 o                         
  -3   2   9       1388.59       1328.30        55.00 o                         
  -2   2   9        685.35        740.79        41.50 o                         
  -1   2   9        191.41        197.44        21.78 o                         
   0   2   9          3.05          8.24         5.86 o                         
   1   2   9        981.60        916.20        26.73 o                         
   2   2   9       1642.63       1718.31        37.41 o                         
   3   2   9         14.28         25.75         4.89 o                         
   4   2   9        656.42        609.83        26.77 o                         
   5   2   9         80.53         82.13        14.21 o                         
   6   2   9        163.58        180.18        14.25 o                         
   7   2   9        260.16        270.72        17.05 o                         
   8   2   9        171.00        184.85        18.40 o                         
   9   2   9          2.88          3.00         3.59 o                         
  10   2   9        134.39        133.32        11.74 o                         
  11   2   9         16.01         27.08         4.92 o                         
 -17   3   9        140.40        129.95         8.10 o                         
 -16   3   9          7.72         13.84         3.37 o                         
 -15   3   9          8.38         12.61         3.88 o                         
 -14   3   9          0.40         -4.12         4.12 o                         
 -13   3   9         21.63         12.36         3.72 o                         
 -12   3   9       1549.68       1415.00        30.85 o                         
 -11   3   9         42.97         57.98         6.36 o                         
 -10   3   9          0.87          9.64         2.96 o                         
  -9   3   9       2575.74       2789.47        42.12 o                         
  -8   3   9       6562.68       6556.82        96.61 o                         
  -7   3   9       2012.42       2095.92        37.09 o                         
  -6   3   9        247.36        256.14        14.73 o                         
  -5   3   9       1719.08       1654.22        89.64 o                         
  -4   3   9       1046.49       1032.21        61.51 o                         
  -3   3   9       3458.07       3882.13        94.69 o                         
  -2   3   9       1440.32       1490.27        58.56 o                         
  -1   3   9       2848.24       3080.43       110.43 o                         
   0   3   9        519.32        562.56        30.12 o                         
   1   3   9          2.42         46.56         6.18 o                         
   2   3   9         50.92         54.68         6.87 o                         
   3   3   9          3.25          7.92         4.84 o                         
   4   3   9        181.91        191.88        15.25 o                         
   5   3   9        329.04        387.13        20.57 o                         
   6   3   9        755.79        812.49        29.61 o                         
   7   3   9         24.87         18.20         5.15 o                         
   8   3   9        201.78        199.60        18.35 o                         
   9   3   9        434.97        486.41        25.11 o                         
  10   3   9        223.63        224.37        15.07 o                         
  11   3   9          2.66          4.33         2.37 o                         
 -17   4   9        788.25        783.44        23.51 o                         
 -16   4   9       1228.35       1182.51        29.08 o                         
 -15   4   9       1787.00       1742.43        34.56 o                         
 -14   4   9       2260.74       2356.02        38.11 o                         
 -13   4   9       1177.80       1213.61        30.02 o                         
 -12   4   9       1486.97       1544.17        31.68 o                         
 -11   4   9       2196.28       2167.41        37.20 o                         
 -10   4   9        898.71        889.77        26.04 o                         
  -9   4   9       2783.43       2800.11        53.74 o                         
  -8   4   9        230.69        248.53        10.24 o                         
  -7   4   9        292.54        292.43        12.72 o                         
  -6   4   9        859.51        997.78        24.02 o                         
  -5   4   9          1.86         10.50         2.38 o                         
  -4   4   9         92.77         92.02        10.34 o                         
  -3   4   9       3752.49       4105.68        94.99 o                         
  -2   4   9       4945.54       4762.70        92.72 o                         
  -1   4   9       1762.23       1838.82        43.74 o                         
   0   4   9       4553.34       4903.56        85.54 o                         
   1   4   9      11635.83      11869.23       153.64 o                         
   2   4   9       2928.07       2897.94        83.85 o                         
   3   4   9       1444.31       1266.12        33.35 o                         
   4   4   9       6771.67       6499.97       190.63 o                         
   5   4   9       4156.56       4165.38        79.77 o                         
   6   4   9        282.76        267.18        16.77 o                         
   7   4   9        528.51        489.58        19.94 o                         
   8   4   9        279.48        255.85        21.93 o                         
   9   4   9        144.20        146.12        13.82 o                         
  10   4   9        143.08        141.48        11.79 o                         
  11   4   9         19.78         28.87         4.53 o                         
 -16   5   9        467.56        450.35        16.94 o                         
 -15   5   9        205.01        192.56        13.26 o                         
 -14   5   9          1.44          8.30         4.70 o                         
 -13   5   9          0.06          2.91         3.91 o                         
 -12   5   9        604.99        551.80        18.95 o                         
 -11   5   9        562.32        603.82        19.66 o                         
 -10   5   9        691.72        777.19        22.89 o                         
  -9   5   9       2035.63       2160.95        36.24 o                         
  -8   5   9       1365.54       1278.88        32.94 o                         
  -7   5   9          5.65         15.44         3.05 o                         
  -6   5   9        348.49        399.91        20.32 o                         
  -5   5   9       3814.82       4064.03        55.45 o                         
  -4   5   9        965.19        973.02        33.40 o                         
  -3   5   9         40.89         35.83         8.20 o                         
  -2   5   9        119.48        117.53        11.32 o                         
  -1   5   9         60.05         70.44         7.33 o                         
   0   5   9        510.44        498.53        19.96 o                         
   1   5   9        555.06        641.98        25.20 o                         
   2   5   9        858.00        889.49        28.63 o                         
   3   5   9        985.67        896.18        35.90 o                         
   4   5   9         38.99         20.57         5.33 o                         
   5   5   9       1529.27       1544.19        42.61 o                         
   6   5   9        160.99        156.00        11.67 o                         
   7   5   9        384.02        384.78        22.14 o                         
   8   5   9         73.18         74.32         9.71 o                         
   9   5   9         26.78         13.86         4.18 o                         
  10   5   9          8.33          7.22         6.56 o                         
  11   5   9         61.62         35.30         6.00 o                         
 -16   6   9        122.45        112.54         7.81 o                         
 -15   6   9       1727.59       1743.00        37.07 o                         
 -14   6   9       2352.61       2309.26        48.26 o                         
 -13   6   9        870.88        839.52        31.45 o                         
 -12   6   9       2874.16       2739.75        46.06 o                         
 -11   6   9       1443.42       1381.72        27.27 o                         
 -10   6   9         13.43         17.07         3.76 o                         
  -9   6   9       2562.43       2514.43        39.04 o                         
  -8   6   9       1604.51       1672.12        30.09 o                         
  -7   6   9        157.38        164.73         9.25 o                         
  -6   6   9        374.23        378.29        13.46 o                         
  -5   6   9         33.77         92.74         7.09 o                         
  -4   6   9       1520.69       1597.97        34.54 o                         
  -3   6   9        105.25         99.78         7.70 o                         
  -2   6   9        578.01        528.70        22.26 o                         
  -1   6   9        151.91        128.29         9.98 o                         
   0   6   9        564.07        584.74        18.61 o                         
   1   6   9       3001.07       2934.54        47.10 o                         
   2   6   9       5645.52       5604.26       142.57 o                         
   3   6   9       3641.05       3881.71        99.17 o                         
   4   6   9       1157.48       1105.01        36.07 o                         
   5   6   9        242.57        240.11        26.04 o                         
   6   6   9        294.47        346.27        35.68 o                         
   7   6   9         74.94         68.59        14.39 o                         
   8   6   9         16.16         34.61         8.07 o                         
   9   6   9        141.97        118.71         9.83 o                         
  10   6   9        137.84        135.95        10.47 o                         
  11   6   9        144.50        164.92        12.27 o                         
 -16   7   9        205.85        184.20        17.11 o                         
 -15   7   9        122.66        137.31        11.58 o                         
 -14   7   9        551.64        511.49        21.60 o                         
 -13   7   9          5.61         16.73         5.08 o                         
 -12   7   9        545.72        509.53        21.27 o                         
 -11   7   9        192.43        218.37        13.22 o                         
 -10   7   9       1295.19       1301.85        27.76 o                         
  -9   7   9        183.87        197.19        10.91 o                         
  -8   7   9        602.36        601.24        18.84 o                         
  -7   7   9        299.68        357.15        18.23 o                         
  -6   7   9        976.10       1045.13        24.70 o                         
  -5   7   9      11006.12      10757.91       121.17 o                         
  -4   7   9       4891.70       4778.69        57.60 o                         
  -3   7   9       1577.04       1695.20        30.53 o                         
  -2   7   9       3248.29       3313.74        48.69 o                         
  -1   7   9        813.63        739.82        22.14 o                         
   0   7   9         47.92         44.39         6.77 o                         
   1   7   9          0.09          7.58         4.76 o                         
   2   7   9         89.48         85.98         8.94 o                         
   3   7   9       2298.34       2284.36        67.48 o                         
   4   7   9       1871.09       1862.42        77.86 o                         
   5   7   9         37.30         59.65         9.62 o                         
   6   7   9        795.68        831.02        32.01 o                         
   7   7   9        516.59        528.17        24.39 o                         
   8   7   9        817.40        907.56        29.16 o                         
   9   7   9          7.23          9.14         3.58 o                         
  10   7   9        163.58        142.64         9.73 o                         
 -15   8   9          6.16         11.33         2.80 o                         
 -14   8   9        347.57        301.30        12.40 o                         
 -13   8   9          1.31          6.10         3.62 o                         
 -12   8   9        467.31        461.33        19.11 o                         
 -11   8   9        151.78        147.20        11.63 o                         
 -10   8   9        272.23        283.06        18.66 o                         
  -9   8   9       2251.04       2098.26        34.45 o                         
  -8   8   9          2.77         21.70         4.54 o                         
  -7   8   9        530.83        496.30        17.73 o                         
  -6   8   9        425.17        482.77        18.85 o                         
  -5   8   9         29.57         33.82         5.22 o                         
  -4   8   9         31.47         38.95         4.49 o                         
  -3   8   9        329.00        332.44        14.91 o                         
  -2   8   9          8.55         16.35         3.71 o                         
  -1   8   9        585.96        665.48        21.37 o                         
   0   8   9        346.86        383.12        17.62 o                         
   1   8   9          0.82         10.65         3.62 o                         
   2   8   9        986.71       1052.11        36.65 o                         
   3   8   9         89.75         75.17        10.08 o                         
   4   8   9        386.09        378.50        22.10 o                         
   5   8   9         13.24         12.93         5.36 o                         
   6   8   9          0.21         -0.80         3.45 o                         
   7   8   9        331.30        366.56        19.13 o                         
   8   8   9          1.34          7.62         3.70 o                         
   9   8   9          1.91         -2.08         2.67 o                         
  10   8   9         24.67         37.44         4.58 o                         
 -15   9   9        269.43        312.72        22.32 o                         
 -14   9   9        762.16        618.46        20.08 o                         
 -13   9   9        314.08        285.01        15.08 o                         
 -12   9   9        404.97        458.91        21.14 o                         
 -11   9   9        246.93        259.21        14.22 o                         
 -10   9   9        214.40        198.60        13.28 o                         
  -9   9   9       2332.75       2207.51        51.33 o                         
  -8   9   9       2340.53       2481.24        45.17 o                         
  -7   9   9        954.13        978.52        31.60 o                         
  -6   9   9       2768.63       2820.35        46.57 o                         
  -5   9   9       7778.94       8008.07        78.98 o                         
  -4   9   9       2217.32       2360.83        37.91 o                         
  -3   9   9        354.97        327.18        15.85 o                         
  -2   9   9        946.38        885.52        24.06 o                         
  -1   9   9        693.91        682.95        23.66 o                         
   0   9   9         52.51         61.70         7.44 o                         
   1   9   9         72.82         61.83         9.50 o                         
   2   9   9        256.62        269.52        15.57 o                         
   3   9   9          4.44          4.66         4.40 o                         
   4   9   9        814.21        844.34        31.42 o                         
   5   9   9        430.60        462.89        22.55 o                         
   6   9   9        320.39        313.40        17.73 o                         
   7   9   9       1385.45       1586.71        36.58 o                         
   8   9   9        326.25        388.05        16.12 o                         
   9   9   9        206.88        198.03         9.53 o                         
 -14  10   9        295.78        279.52        22.83 o                         
 -13  10   9        218.32        223.55        15.65 o                         
 -12  10   9        245.11        243.04        15.98 o                         
 -11  10   9        876.45        857.58        23.42 o                         
 -10  10   9         68.50         82.22         8.43 o                         
  -9  10   9         17.78         24.82         6.14 o                         
  -8  10   9        127.44        102.35        11.33 o                         
  -7  10   9       2322.74       2294.59        47.60 o                         
  -6  10   9         43.97         20.00         5.20 o                         
  -5  10   9          7.19         12.54         4.52 o                         
  -4  10   9         55.76         29.08         5.44 o                         
  -3  10   9        665.98        704.42        27.12 o                         
  -2  10   9       1188.76       1249.21        31.59 o                         
  -1  10   9        597.43        623.14        22.32 o                         
   0  10   9        276.41        273.51        17.58 o                         
   1  10   9       1516.25       1434.02        39.51 o                         
   2  10   9        640.93        575.94        25.65 o                         
   3  10   9        207.53        226.83        13.51 o                         
   4  10   9        135.42        108.21        12.95 o                         
   5  10   9        152.98        176.25        11.46 o                         
   6  10   9         21.71         25.36         5.22 o                         
   7  10   9          9.15         26.72         5.48 o                         
   8  10   9         53.60         49.35         5.17 o                         
 -13  11   9        125.22        114.40        12.24 o                         
 -12  11   9         71.04         86.41        10.24 o                         
 -11  11   9        122.32         98.25        12.18 o                         
 -10  11   9        161.54        190.89        17.85 o                         
  -9  11   9         41.34         67.20         8.32 o                         
  -8  11   9        159.11        154.75        18.81 o                         
  -7  11   9        132.19        152.94        13.37 o                         
  -6  11   9        936.66        824.56        27.96 o                         
  -5  11   9       2312.19       2249.43        46.87 o                         
  -4  11   9       2918.12       2982.74        54.62 o                         
  -3  11   9       2129.78       2067.00        46.06 o                         
  -2  11   9        519.06        566.49        24.04 o                         
  -1  11   9         22.75         12.55         6.16 o                         
   0  11   9          2.68          6.57         4.42 o                         
   1  11   9          4.14         29.15         7.39 o                         
   2  11   9          0.02         22.83         7.66 o                         
   3  11   9        239.83        222.32        16.31 o                         
   4  11   9         50.19         48.74         8.10 o                         
   5  11   9         99.35        137.49         9.10 o                         
   6  11   9        217.36        259.17        12.83 o                         
   7  11   9         41.44         40.97         6.01 o                         
 -13  12   9        360.20        359.08        21.94 o                         
 -12  12   9        645.41        630.58        59.30 o                         
 -11  12   9       1834.17       1851.39        62.25 o                         
 -10  12   9        581.77        469.90        25.14 o                         
  -9  12   9         23.29         18.08         6.83 o                         
  -8  12   9         59.08         65.90        11.89 o                         
  -7  12   9        223.79        231.54        18.63 o                         
  -6  12   9         69.77         80.55         8.67 o                         
  -5  12   9         57.82         76.02         8.36 o                         
  -4  12   9        134.87        147.49        11.72 o                         
  -3  12   9        886.22        922.77        29.38 o                         
  -2  12   9        763.10        748.79        26.75 o                         
  -1  12   9        460.24        553.12        30.12 o                         
   0  12   9        982.59       1002.19        30.12 o                         
   1  12   9       1583.52       1650.61        53.05 o                         
   2  12   9       2187.40       2467.13        74.57 o                         
   3  12   9        484.45        458.08        21.44 o                         
   4  12   9       1206.51       1223.12        37.02 o                         
   5  12   9        523.66        462.69        18.22 o                         
   6  12   9         33.28         55.10        12.82 o                         
   7  12   9        167.55        227.03        20.71 o                         
 -12  13   9         20.06         12.59         4.65 o                         
 -11  13   9         34.22         50.68         8.89 o                         
 -10  13   9         74.56         61.13         8.28 o                         
  -9  13   9        334.64        374.94        57.81 o                         
  -8  13   9        600.63        650.29        30.75 o                         
  -7  13   9          7.53         18.96         7.26 o                         
  -6  13   9          7.29         10.15         7.13 o                         
  -5  13   9        289.46        266.79        14.29 o                         
  -4  13   9        146.78        161.26        11.59 o                         
  -3  13   9          7.60         11.74         5.33 o                         
  -2  13   9          0.26          6.35         3.53 o                         
  -1  13   9        100.07         89.91        11.45 o                         
   0  13   9         51.88         76.67        12.71 o                         
   1  13   9        626.06        677.65        39.92 o                         
   2  13   9          1.75         -2.23         5.85 o                         
   3  13   9          1.46          0.40         6.73 o                         
   4  13   9        117.07         95.83        11.53 o                         
   5  13   9         10.59         12.22         5.39 o                         
   6  13   9        209.27        216.12        19.99 o                         
 -10  14   9        550.38        502.37        28.53 o                         
  -9  14   9        575.24        565.93        23.13 o                         
  -8  14   9        274.83        250.23        17.24 o                         
  -7  14   9         86.96         62.43        10.75 o                         
  -6  14   9          0.75          0.14         9.88 o                         
  -5  14   9         18.24         24.92         7.21 o                         
  -4  14   9         34.99         13.20         7.84 o                         
  -3  14   9        517.49        440.42        23.76 o                         
  -2  14   9        263.69        288.41        14.25 o                         
  -1  14   9        607.33        647.92        24.00 o                         
   0  14   9       1141.26       1189.53        42.32 o                         
   1  14   9        956.27        966.49        45.82 o                         
   2  14   9        216.06        229.21        12.35 o                         
   3  14   9         29.17         47.50         5.46 o                         
   4  14   9        153.52        114.03        16.59 o                         
   5  14   9        284.55        285.53        21.19 o                         
  -9  15   9        152.74        179.01        15.14 o                         
  -8  15   9        822.51        710.89        24.41 o                         
  -7  15   9        448.08        406.54        26.52 o                         
  -6  15   9        452.73        492.03        46.75 o                         
  -5  15   9        217.23        256.16        40.12 o                         
  -4  15   9         36.80         67.47        12.19 o                         
  -3  15   9         60.83         67.40        12.02 o                         
  -2  15   9        376.43        370.02        21.78 o                         
  -1  15   9        317.11        310.56        17.99 o                         
   0  15   9        137.47        180.49        15.24 o                         
   1  15   9         15.34         15.01         4.91 o                         
   2  15   9          5.62          5.09         3.93 o                         
   3  15   9        332.34        355.18        24.71 o                         
  -6  16   9        226.43        212.00        16.99 o                         
  -5  16   9        247.01        230.92        27.13 o                         
  -4  16   9         58.09         37.47        14.46 o                         
  -3  16   9          9.03         20.27         9.37 o                         
  -2  16   9         13.95         19.03         4.89 o                         
  -1  16   9         33.73         41.13         6.56 o                         
   0  16   9        248.35        233.69        13.36 o                         
   1  16   9         39.15         54.45         9.23 o                         
 -17   0  10        253.96        284.23        14.05 o                         
 -16   0  10        259.46        270.57        24.69 o                         
 -15   0  10       1137.16       1104.49        69.80 o                         
 -14   0  10        335.80        311.24        23.91 o                         
 -13   0  10       3385.54       3459.36        83.61 o                         
 -12   0  10       4879.96       5068.28       136.41 o                         
 -11   0  10       7858.35       7636.30       111.32 o                         
 -10   0  10       1194.85       1211.24        39.75 o                         
  -9   0  10       5629.89       5584.69        98.88 o                         
  -8   0  10       6355.40       6492.13        86.04 o                         
  -7   0  10         17.84         22.88         4.47 o                         
  -6   0  10       1892.60       1979.83        37.90 o                         
  -5   0  10       1108.41       1165.70        32.75 o                         
  -4   0  10        522.52        530.03        25.08 o                         
  -3   0  10        760.73        639.18        27.48 o                         
  -2   0  10        433.84        357.40        20.64 o                         
  -1   0  10       1126.15       1194.97        48.40 o                         
   0   0  10        862.17        933.62        51.35 o                         
   1   0  10       1729.90       1798.24        61.26 o                         
   2   0  10       3123.90       3061.30        90.97 o                         
   3   0  10       1271.27       1203.43        47.96 o                         
   4   0  10       4895.12       4648.99       314.29 o                         
   5   0  10       6201.67       5714.41       650.66 o                         
   6   0  10        464.76        430.14        57.49 o                         
   7   0  10        109.55         84.89        11.07 o                         
   8   0  10         40.21         32.46         6.48 o                         
   9   0  10        414.19        424.29        19.06 o                         
  10   0  10        462.80        386.69        20.16 o                         
 -17   1  10        312.98        373.84        21.71 o                         
 -16   1  10        375.96        398.62        16.93 o                         
 -15   1  10        223.21        203.79        10.88 o                         
 -14   1  10          0.72          5.83         3.40 o                         
 -13   1  10         15.61         19.21        10.07 o                         
 -12   1  10          0.26          3.46         5.01 o                         
 -11   1  10        124.49        148.92         9.58 o                         
 -10   1  10        227.11        245.61        12.81 o                         
  -9   1  10          5.93          9.16         3.11 o                         
  -8   1  10       1463.78       1449.67        27.00 o                         
  -7   1  10        903.83       1016.05        31.47 o                         
  -6   1  10          3.62         11.60         2.89 o                         
  -5   1  10          6.52         13.29         2.56 o                         
  -4   1  10        547.82        626.95        19.05 o                         
  -3   1  10       1243.08       1429.10        26.18 o                         
  -2   1  10       2185.26       2229.38        53.22 o                         
  -1   1  10        182.47        150.56         9.43 o                         
   0   1  10        929.52        975.95        26.94 o                         
   1   1  10        371.60        392.85        18.24 o                         
   2   1  10        419.99        428.08        19.45 o                         
   3   1  10          0.35          1.89         4.39 o                         
   4   1  10          3.68         28.57         6.09 o                         
   5   1  10        259.26        246.56        23.42 o                         
   6   1  10        866.17        848.90        32.94 o                         
   7   1  10        411.34        385.34        16.06 o                         
   8   1  10         82.76         64.02         6.19 o                         
   9   1  10         54.95         47.04         5.54 o                         
  10   1  10          5.63         11.27         2.88 o                         
 -17   2  10         23.87         29.72         4.62 o                         
 -16   2  10        573.13        528.28        19.96 o                         
 -15   2  10        539.09        528.92        21.78 o                         
 -14   2  10       1405.76       1385.01        30.47 o                         
 -13   2  10       1716.34       1676.19        35.49 o                         
 -12   2  10       3337.53       3207.09        45.93 o                         
 -11   2  10        306.28        310.19        16.05 o                         
 -10   2  10        249.46        249.76        12.90 o                         
  -9   2  10          7.72         14.21         3.35 o                         
  -8   2  10        157.23        142.84         8.30 o                         
  -7   2  10       2484.38       2589.17        34.56 o                         
  -6   2  10       2127.67       2428.57        32.29 o                         
  -5   2  10        548.18        610.28        15.41 o                         
  -4   2  10        115.83        164.46         8.23 o                         
  -3   2  10         99.84         93.80         6.48 o                         
  -2   2  10        319.06        313.70        13.41 o                         
  -1   2  10        328.76        305.42        15.71 o                         
   0   2  10       2411.98       2384.18        60.38 o                         
   1   2  10       2574.07       2631.30        48.85 o                         
   2   2  10       2930.17       3025.71        57.35 o                         
   3   2  10       1924.08       1800.18        51.54 o                         
   4   2  10       2146.35       1990.91        52.84 o                         
   5   2  10         39.21         54.80         9.48 o                         
   6   2  10         17.67         11.43         6.21 o                         
   7   2  10        980.15        977.18        36.27 o                         
   8   2  10        529.23        577.92        20.98 o                         
   9   2  10         64.15         56.86         7.21 o                         
  10   2  10          4.37          7.68         3.18 o                         
 -17   3  10        385.54        360.17        21.64 o                         
 -16   3  10        413.89        381.47        23.38 o                         
 -15   3  10       1586.99       1621.66        31.68 o                         
 -14   3  10        900.64        889.72        21.61 o                         
 -13   3  10         85.91         75.05         9.26 o                         
 -12   3  10        114.51        145.20         9.84 o                         
 -11   3  10        402.67        440.92        16.89 o                         
 -10   3  10        849.90        905.04        24.21 o                         
  -9   3  10       4332.93       4297.04        66.93 o                         
  -8   3  10       1049.20       1060.76        26.53 o                         
  -7   3  10        618.70        621.51        17.13 o                         
  -6   3  10       7385.35       7810.07        63.49 o                         
  -5   3  10       5172.14       5423.06        93.08 o                         
  -4   3  10       1831.28       1740.70        26.93 o                         
  -3   3  10       4212.84       4206.25        52.10 o                         
  -2   3  10       4942.89       5157.10        65.25 o                         
  -1   3  10       1655.92       1788.07        38.40 o                         
   0   3  10        243.73        234.26        22.95 o                         
   1   3  10        562.17        558.13        22.21 o                         
   2   3  10        550.54        575.81        22.92 o                         
   3   3  10          5.31         12.97         5.11 o                         
   4   3  10        389.91        437.75        22.26 o                         
   5   3  10          8.74         10.69         4.41 o                         
   6   3  10         13.39         18.84         4.66 o                         
   7   3  10        224.35        219.19        14.04 o                         
   8   3  10        122.17        122.90        10.57 o                         
   9   3  10        495.73        463.69        21.28 o                         
  10   3  10        305.27        296.21        13.68 o                         
 -16   4  10        106.02         93.60        10.46 o                         
 -15   4  10          2.04          9.91         4.48 o                         
 -14   4  10          0.11          3.23         3.38 o                         
 -13   4  10        102.28         81.00         7.82 o                         
 -12   4  10         10.38         10.77         3.29 o                         
 -11   4  10         82.36         60.79         6.24 o                         
 -10   4  10        339.75        364.18        15.31 o                         
  -9   4  10        170.34        169.13        10.43 o                         
  -8   4  10         56.88         65.71         6.29 o                         
  -7   4  10        292.09        292.56        12.71 o                         
  -6   4  10         86.14        110.55         7.18 o                         
  -5   4  10        121.51        111.51         7.28 o                         
  -4   4  10        331.71        370.67        16.14 o                         
  -3   4  10        448.23        422.02        16.10 o                         
  -2   4  10         51.28         61.43         7.27 o                         
  -1   4  10         11.54         -1.95        11.59 o                         
   0   4  10          2.00          4.30         3.45 o                         
   1   4  10        181.99        228.84        16.53 o                         
   2   4  10       1113.08       1135.46        42.54 o                         
   3   4  10        668.39        670.39        32.72 o                         
   4   4  10         53.70         68.67         9.22 o                         
   5   4  10        844.65        819.11        40.09 o                         
   6   4  10        149.06        146.23        12.14 o                         
   7   4  10         26.78         41.58         6.55 o                         
   8   4  10         23.94         12.15         5.03 o                         
   9   4  10          4.50          5.84         3.53 o                         
  10   4  10         13.64         39.26         9.24 o                         
 -16   5  10        446.88        464.50        19.11 o                         
 -15   5  10        708.25        829.75        25.37 o                         
 -14   5  10        726.85        739.89        27.14 o                         
 -13   5  10          0.50         11.07         3.65 o                         
 -12   5  10        158.65        180.15        10.47 o                         
 -11   5  10        221.05        217.72        11.80 o                         
 -10   5  10          5.15         22.73         4.59 o                         
  -9   5  10        455.49        452.57        16.84 o                         
  -8   5  10        108.42         84.70         7.21 o                         
  -7   5  10        361.69        353.71        14.13 o                         
  -6   5  10        374.90        429.25        16.43 o                         
  -5   5  10       3984.04       3938.55        63.34 o                         
  -4   5  10       1485.34       1586.43        33.70 o                         
  -3   5  10       4737.05       4767.47        58.15 o                         
  -2   5  10       8128.82       8021.79        79.76 o                         
  -1   5  10       3882.09       4104.98        60.68 o                         
   0   5  10       2831.69       2824.89        49.68 o                         
   1   5  10        893.50        943.46        51.01 o                         
   2   5  10         13.97         26.48         5.76 o                         
   3   5  10        251.83        253.49        25.73 o                         
   4   5  10        325.86        380.60        24.12 o                         
   5   5  10        261.94        279.22        21.27 o                         
   6   5  10       1349.87       1192.75        39.04 o                         
   7   5  10         62.87        101.20        16.65 o                         
   8   5  10        153.22        175.38        14.57 o                         
   9   5  10        246.04        237.81        16.28 o                         
  10   5  10        613.80        579.67        21.94 o                         
 -16   6  10        106.38        109.93        11.91 o                         
 -15   6  10        883.57        981.49        25.82 o                         
 -14   6  10        274.10        250.62        17.58 o                         
 -13   6  10         79.82        102.85        10.92 o                         
 -12   6  10       1578.66       1656.08        30.75 o                         
 -11   6  10       1192.10       1212.90        26.79 o                         
 -10   6  10       1013.81       1036.97        24.99 o                         
  -9   6  10       2540.99       2601.21        39.92 o                         
  -8   6  10        335.59        329.37        14.14 o                         
  -7   6  10       1004.85        969.23        24.76 o                         
  -6   6  10         87.69         77.41         7.05 o                         
  -5   6  10        598.09        651.09        20.57 o                         
  -4   6  10        162.01        187.23        11.10 o                         
  -3   6  10         99.42         89.99         7.73 o                         
  -2   6  10        235.42        258.44        14.28 o                         
  -1   6  10         36.91         43.61         7.26 o                         
   0   6  10       1849.51       1804.46        40.02 o                         
   1   6  10       1096.50       1128.55        35.91 o                         
   2   6  10         40.78         52.98         7.12 o                         
   3   6  10        474.55        417.84        19.19 o                         
   4   6  10       1264.28       1377.17        47.36 o                         
   5   6  10        139.98        124.89        13.26 o                         
   6   6  10          8.66         19.85         5.33 o                         
   7   6  10        322.42        324.90        20.43 o                         
   8   6  10        293.41        334.67        18.80 o                         
   9   6  10         47.04         50.05         9.37 o                         
 -15   7  10          9.18         32.53         4.55 o                         
 -14   7  10         70.86         73.16         7.95 o                         
 -13   7  10        799.97        775.59        27.63 o                         
 -12   7  10        393.40        430.48        18.67 o                         
 -11   7  10         25.58         14.66         2.88 o                         
 -10   7  10         40.61         26.28         4.28 o                         
  -9   7  10        103.32         92.98         7.50 o                         
  -8   7  10         44.15         40.37         5.29 o                         
  -7   7  10       1424.79       1467.48        32.60 o                         
  -6   7  10        987.31        969.85        25.37 o                         
  -5   7  10        732.70        663.30        22.60 o                         
  -4   7  10       2571.98       2449.79        43.30 o                         
  -3   7  10       1705.98       1708.99        41.03 o                         
  -2   7  10        386.22        371.15        19.02 o                         
  -1   7  10        245.61        301.88        16.96 o                         
   0   7  10        321.34        387.43        25.38 o                         
   1   7  10        207.76        186.37        12.81 o                         
   2   7  10         73.81         80.83         8.86 o                         
   3   7  10          0.27         27.67         5.40 o                         
   4   7  10         17.53         42.23         7.49 o                         
   5   7  10         39.06         24.41         6.12 o                         
   6   7  10         55.52         67.63         8.51 o                         
   7   7  10        321.87        270.20        15.33 o                         
   8   7  10          3.61         11.33         4.17 o                         
   9   7  10        100.74        115.64        10.78 o                         
 -15   8  10       2290.86       2240.75       156.25 o                         
 -14   8  10       1799.68       1784.87        34.87 o                         
 -13   8  10        658.98        761.72        25.44 o                         
 -12   8  10       2175.30       2300.04        41.29 o                         
 -11   8  10       2483.23       2297.50        43.34 o                         
 -10   8  10        854.70        746.16        35.78 o                         
  -9   8  10       1908.01       2006.59        33.24 o                         
  -8   8  10        351.44        339.97        13.88 o                         
  -7   8  10         40.27         60.78         8.64 o                         
  -6   8  10         65.53         71.94         7.85 o                         
  -5   8  10       1411.11       1428.92        30.65 o                         
  -4   8  10       1186.08       1203.61        28.15 o                         
  -3   8  10         73.88         89.57         9.63 o                         
  -2   8  10         86.02         86.64         8.52 o                         
  -1   8  10        107.81        100.11        10.20 o                         
   0   8  10       1517.90       1554.82        38.17 o                         
   1   8  10       1819.61       1963.11        45.47 o                         
   2   8  10       1137.02       1147.23        30.87 o                         
   3   8  10       2039.95       2166.85        50.81 o                         
   4   8  10       1832.39       1876.39        56.34 o                         
   5   8  10        905.17        961.42        31.66 o                         
   6   8  10        806.39        918.19        28.89 o                         
   7   8  10        334.99        320.42        15.31 o                         
   8   8  10        443.20        500.98        19.32 o                         
   9   8  10        253.88        266.29        15.49 o                         
 -14   9  10        192.78        172.33        11.82 o                         
 -13   9  10         13.38         14.07         3.76 o                         
 -12   9  10        139.09        115.50        10.16 o                         
 -11   9  10         29.14         39.53         5.84 o                         
 -10   9  10        153.24        139.26        10.67 o                         
  -9   9  10        743.54        825.15        24.95 o                         
  -8   9  10         30.43         35.19         5.14 o                         
  -7   9  10         31.19         28.67         5.30 o                         
  -6   9  10        449.59        410.61        17.68 o                         
  -5   9  10          2.12          5.04         3.88 o                         
  -4   9  10        172.71        155.33        10.12 o                         
  -3   9  10        181.34        205.09        13.13 o                         
  -2   9  10        132.22        155.66        11.44 o                         
  -1   9  10         34.85         30.46         5.14 o                         
   0   9  10          0.34         13.23         5.78 o                         
   1   9  10        405.99        356.06        18.20 o                         
   2   9  10          1.01          1.63         3.94 o                         
   3   9  10        552.59        584.14        28.09 o                         
   4   9  10        105.24        107.85        10.86 o                         
   5   9  10         11.68          5.65         5.19 o                         
   6   9  10        214.81        218.97        13.09 o                         
   7   9  10         37.20         68.01         6.64 o                         
   8   9  10        282.66        357.72        16.54 o                         
 -13  10  10        415.14        393.72        18.89 o                         
 -12  10  10        904.98        959.90        33.71 o                         
 -11  10  10       1574.85       1456.90        52.22 o                         
 -10  10  10       1390.18       1377.63        46.93 o                         
  -9  10  10       1161.14       1089.30        33.25 o                         
  -8  10  10        778.65        723.62        35.27 o                         
  -7  10  10       1059.94        996.59        27.67 o                         
  -6  10  10        794.72        894.32        25.08 o                         
  -5  10  10         55.15         46.46         6.31 o                         
  -4  10  10         34.15         45.82         5.86 o                         
  -3  10  10        183.40        171.55        11.50 o                         
  -2  10  10        138.84        122.20        11.26 o                         
  -1  10  10        456.70        437.69        18.08 o                         
   0  10  10        498.31        532.97        23.76 o                         
   1  10  10        223.50        269.46        17.33 o                         
   2  10  10       1197.67       1318.07        47.90 o                         
   3  10  10       1392.25       1410.19        48.28 o                         
   4  10  10       1367.02       1451.96        34.67 o                         
   5  10  10        336.37        458.31        18.26 o                         
   6  10  10        565.58        621.98        19.09 o                         
   7  10  10       1382.54       1308.63        40.22 o                         
 -13  11  10        180.45        203.19        16.91 o                         
 -12  11  10         77.65         65.81         8.40 o                         
 -11  11  10          0.51          1.05         3.92 o                         
 -10  11  10        619.79        627.97        25.81 o                         
  -9  11  10        955.15        931.93        28.36 o                         
  -8  11  10        227.47        173.68        12.95 o                         
  -7  11  10        339.66        356.04        19.08 o                         
  -6  11  10       2440.93       2508.99        47.04 o                         
  -5  11  10       1243.53       1323.09        34.81 o                         
  -4  11  10        469.79        461.03        20.79 o                         
  -3  11  10       2756.53       2907.03        44.27 o                         
  -2  11  10       3970.80       4250.28        77.19 o                         
  -1  11  10        613.87        586.81        23.67 o                         
   0  11  10        374.22        359.07        18.71 o                         
   1  11  10       1476.13       1479.15        36.14 o                         
   2  11  10        250.81        272.71        17.11 o                         
   3  11  10         44.46         61.59         9.62 o                         
   4  11  10        217.84        252.57        17.42 o                         
   5  11  10         34.22         30.47        11.13 o                         
   6  11  10         79.57         65.46         7.21 o                         
 -12  12  10         13.09         15.89         5.31 o                         
 -11  12  10         25.13         39.91         6.44 o                         
 -10  12  10        120.27         93.65        10.97 o                         
  -9  12  10        417.34        347.27        21.70 o                         
  -8  12  10        173.22        131.38        10.18 o                         
  -7  12  10         85.86        105.16         9.68 o                         
  -6  12  10         48.93         62.79         8.13 o                         
  -5  12  10        159.95        137.82        10.83 o                         
  -4  12  10          0.19         -4.00         4.00 o                         
  -3  12  10          0.65          3.58         4.69 o                         
  -2  12  10          9.10         19.07         5.44 o                         
  -1  12  10        132.43         93.76         8.06 o                         
   0  12  10         96.00        105.72        10.19 o                         
   1  12  10         10.66          9.76         4.33 o                         
   2  12  10         23.90         17.55         4.92 o                         
   3  12  10          7.37         22.14         5.05 o                         
   4  12  10          6.85          4.15         9.53 o                         
   5  12  10        287.04        251.34        24.66 o                         
 -11  13  10        198.78        203.63        16.12 o                         
 -10  13  10         20.29         22.31         5.62 o                         
  -9  13  10        466.70        435.09        28.48 o                         
  -8  13  10        581.53        648.27        28.18 o                         
  -7  13  10        727.22        789.79        32.91 o                         
  -6  13  10       1059.73       1032.13        30.99 o                         
  -5  13  10       1559.07       1606.20        43.41 o                         
  -4  13  10       1685.26       1781.84        34.89 o                         
  -3  13  10       1166.98       1295.36        29.95 o                         
  -2  13  10       1102.90       1207.57        29.08 o                         
  -1  13  10        165.88        168.08        11.53 o                         
   0  13  10        617.69        639.60        20.89 o                         
   1  13  10        473.24        459.47        18.61 o                         
   2  13  10        151.99        146.00        13.42 o                         
   3  13  10          2.14         11.73         5.54 o                         
   4  13  10         50.59         57.93        11.30 o                         
  -9  14  10        503.14        416.74        38.43 o                         
  -8  14  10        316.48        284.51        17.81 o                         
  -7  14  10         23.49         16.18         6.20 o                         
  -6  14  10         60.64         59.55        10.35 o
[truncated: 94,771 more chars]
